# Supplementary material for: FBXW7-loss Sensitizes Cells to ATR Inhibition Through Induced Mitotic Catastrophe
Source: Cancer Res Commun. 2023 Dec 21;3(12):2596–607. doi: 10.1158/2767-9764.CRC-23-0306 (PMC10734389; doi:10.1158/2767-9764.CRC-23-0306)
Supplement: Supplementary Data 1 — Raw read counts and bayes factors for CRISPR screen [file crc-23-0306-s01.xlsx]

## Sheet: ATRi_DrugZ
GENE	sumZ	numObs	normZ	pval_synth	rank_synth	fdr_synth	pval_supp	rank_supp	fdr_supp
MAGOH	7.84	4	4.55	1	18051	1	2.63e-06	1	0.0368
CDC25B	10.55	8	4.39	1	18050	1	5.73e-06	2	0.0368
NAMPT	10.51	8	4.37	1	18049	1	6.12e-06	3	0.0368
LONP1	7.71	5	4.14	1	18048	1	1.76e-05	4	0.0793
MYBL2	8.78	8	3.83	1	18047	1	6.31e-05	5	0.226
FZD5	8.6	8	3.78	1	18046	1	7.94e-05	6	0.226
PCF11	7.25	6	3.7	1	18045	1	0.000106	7	0.226
MRPS14	8.34	8	3.7	1	18044	1	0.000109	8	0.226
HIST1H2BD	4.12	2	3.66	1	18043	1	0.000125	9	0.226
EXOSC10	8.22	8	3.66	1	18042	1	0.000128	10	0.226
DCAF7	4.07	2	3.63	1	18041	1	0.000141	11	0.226
TNNC2	8.08	8	3.61	1	18040	1	0.000151	12	0.226
PSMB1	6.94	6	3.59	1	18039	1	0.000165	13	0.228
SNRPE	2.69	1	3.47	1	18038	1	0.000263	14	0.339
GPI	7.5	8	3.43	1	18037	1	0.0003	15	0.34
RABIF	7.48	8	3.43	1	18036	1	0.000306	16	0.34
LIMS1	7.44	8	3.41	1	18035	1	0.00032	17	0.34
CDK2	7.34	8	3.38	1	18034	1	0.000359	18	0.359
FAM134A	7.3	8	3.37	1	18033	1	0.000377	19	0.359
GCC2	6.74	7	3.34	1	18032	1	0.000418	20	0.378
CCNE1	7.1	8	3.31	1	18031	1	0.000472	21	0.405
HNF1A	7.04	8	3.29	0.999	18030	1	0.000503	22	0.413
TIMM44	6.98	8	3.27	0.999	18029	1	0.000541	23	0.414
PAPOLA	6.86	8	3.23	0.999	18028	1	0.000614	24	0.414
ELP3	6.85	8	3.23	0.999	18027	1	0.000619	25	0.414
MRPL53	6.84	8	3.23	0.999	18026	1	0.000627	26	0.414
MYC	6.83	8	3.22	0.999	18025	1	0.000637	27	0.414
ANK3	6.82	8	3.22	0.999	18024	1	0.000643	28	0.414
PDCD5	6.75	8	3.2	0.999	18023	1	0.000694	29	0.432
IKBKAP	6.66	8	3.17	0.999	18022	1	0.000761	30	0.458
PLEKHB2	5.71	6	3.15	0.999	18021	1	0.00082	31	0.466
TBC1D14	6.11	7	3.13	0.999	18020	1	0.000873	32	0.466
GTPBP10	6.51	8	3.12	0.999	18019	1	0.000894	33	0.466
EIF2S2	3.25	2	3.12	0.999	18018	1	0.000906	34	0.466
FBL	2.3	1	3.12	0.999	18017	1	0.000915	35	0.466
IBA57	6.48	8	3.11	0.999	18016	1	0.000929	36	0.466
JAK1	6.42	8	3.1	0.999	18015	1	0.000983	37	0.48
FAM50A	6.37	8	3.08	0.999	18014	1	0.00104	38	0.487
GFM2	6.36	8	3.07	0.999	18013	1	0.00106	39	0.487
C7orf26	5.92	7	3.06	0.999	18012	1	0.00109	40	0.487
TFRC	6.3	8	3.06	0.999	18011	1	0.00112	41	0.487
FFAR1	6.29	8	3.05	0.999	18010	1	0.00113	42	0.487
POLG2	6.27	8	3.05	0.999	18009	1	0.00116	43	0.487
PDSS1	6.23	8	3.04	0.999	18008	1	0.0012	44	0.488
OTUD6B	6.22	8	3.03	0.999	18007	1	0.00122	45	0.488
EHF	6.14	8	3.01	0.999	18006	1	0.00133	46	0.502
MRPL15	6.13	8	3	0.999	18005	1	0.00134	47	0.502
RAF1	6.12	8	3	0.999	18004	1	0.00135	48	0.502
TACC3	5.72	7	3	0.999	18003	1	0.00136	49	0.502
PCBD1	6.07	8	2.98	0.999	18002	1	0.00142	50	0.514
ETV6	6.01	8	2.96	0.998	18001	1	0.00152	51	0.527
CAB39	5.99	8	2.96	0.998	18000	1	0.00154	52	0.527
POP1	5.18	6	2.96	0.998	17999	1	0.00156	53	0.527
EIF5A	3.64	3	2.95	0.998	17998	1	0.00161	54	0.527
HECTD1	5.92	8	2.94	0.998	17997	1	0.00166	55	0.527
SAE1	5.53	7	2.94	0.998	17996	1	0.00166	56	0.527
SCNN1A	5.9	8	2.93	0.998	17995	1	0.00169	57	0.527
TMEM190	5.9	8	2.93	0.998	17994	1	0.00169	58	0.527
PPP1R2	5.49	7	2.92	0.998	17993	1	0.00174	59	0.533
ODC1	5.78	8	2.89	0.998	17992	1	0.00191	60	0.564
BAP1	5.77	8	2.89	0.998	17991	1	0.00193	61	0.564
HNRNPF	5.75	8	2.89	0.998	17990	1	0.00195	62	0.564
PARS2	5.37	7	2.88	0.998	17989	1	0.00197	63	0.564
ZFP64	5.72	8	2.87	0.998	17988	1	0.00202	64	0.571
LRPPRC	5.68	8	2.86	0.998	17987	1	0.0021	65	0.573
FARS2	5.66	8	2.86	0.998	17986	1	0.00214	66	0.573
TAF13	5.65	8	2.85	0.998	17985	1	0.00216	67	0.573
CLDN5	5.65	8	2.85	0.998	17984	1	0.00217	68	0.573
LSM10	5.27	7	2.85	0.998	17983	1	0.00221	69	0.573
NUP214	5.23	7	2.83	0.998	17982	1	0.0023	70	0.573
HIST1H2BI	2.79	2	2.83	0.998	17981	1	0.00233	71	0.573
NOL10	5.2	7	2.83	0.998	17980	1	0.00236	72	0.573
IDH3A	5.55	8	2.82	0.998	17979	1	0.00238	73	0.573
RAP1B	2.78	2	2.82	0.998	17978	1	0.00238	74	0.573
KRT86	5.53	8	2.82	0.998	17977	1	0.00243	75	0.573
DEPDC7	5.5	8	2.81	0.997	17976	1	0.00251	76	0.573
RPS5	4.76	6	2.8	0.997	17975	1	0.00253	77	0.573
WBSCR16	5.49	8	2.8	0.997	17974	1	0.00253	78	0.573
DGKI	5.48	8	2.8	0.997	17973	1	0.00256	79	0.573
DR1	4.73	6	2.79	0.997	17972	1	0.00261	80	0.573
KLF16	5.45	8	2.79	0.997	17971	1	0.00263	81	0.573
UBA2	5.45	8	2.79	0.997	17970	1	0.00264	82	0.573
WRB	5.42	8	2.78	0.997	17969	1	0.0027	83	0.573
ATP6V1B2	4.69	6	2.78	0.997	17968	1	0.00272	84	0.573
SMG8	4.68	6	2.77	0.997	17967	1	0.00277	85	0.573
GRXCR1	5.4	8	2.77	0.997	17966	1	0.00277	86	0.573
QRSL1	5.39	8	2.77	0.997	17965	1	0.0028	87	0.573
MARS2	5.38	8	2.77	0.997	17964	1	0.00281	88	0.573
HES7	5.38	8	2.77	0.997	17963	1	0.00283	89	0.573
ZMIZ1	5.35	8	2.76	0.997	17962	1	0.0029	90	0.573
UNC80	5.35	8	2.76	0.997	17961	1	0.00291	91	0.573
PET117	5.33	8	2.75	0.997	17960	1	0.00297	92	0.573
MRPL47	4.97	7	2.75	0.997	17959	1	0.00301	93	0.573
TRMT61A	5.31	8	2.75	0.997	17958	1	0.00302	94	0.573
MAX	5.3	8	2.74	0.997	17957	1	0.00304	95	0.573
CCT4	4.59	6	2.74	0.997	17956	1	0.00305	96	0.573
AP2A1	5.27	8	2.73	0.997	17955	1	0.00312	97	0.573
MRPL4	5.27	8	2.73	0.997	17954	1	0.00313	98	0.573
COA6	5.25	8	2.73	0.997	17953	1	0.00319	99	0.573
IL36B	5.24	8	2.73	0.997	17952	1	0.00321	100	0.573
SDC4	5.24	8	2.73	0.997	17951	1	0.00321	101	0.573
HIST3H2A	5.23	8	2.72	0.997	17950	1	0.00326	102	0.573
NUP205	4.89	7	2.72	0.997	17949	1	0.00327	103	0.573
EXOSC4	4.11	5	2.71	0.997	17948	1	0.00334	104	0.574
DPY19L3	5.18	8	2.71	0.997	17947	1	0.00341	105	0.574
RNASEH1	5.15	8	2.7	0.997	17946	1	0.00349	106	0.574
DDX46	3.64	4	2.7	0.996	17945	1	0.00352	107	0.574
EIF3A	5.14	8	2.69	0.996	17944	1	0.00352	108	0.574
RRAGA	5.14	8	2.69	0.996	17943	1	0.00354	109	0.574
SKP1	4.45	6	2.69	0.996	17942	1	0.00354	110	0.574
BDKRB1	5.13	8	2.69	0.996	17941	1	0.00357	111	0.574
DDI2	5.13	8	2.69	0.996	17940	1	0.00358	112	0.574
EXOSC1	5.12	8	2.69	0.996	17939	1	0.0036	113	0.574
EYA2	5.08	8	2.67	0.996	17938	1	0.00375	114	0.582
FOXM1	5.08	8	2.67	0.996	17937	1	0.00375	115	0.582
GTPBP8	4.74	7	2.67	0.996	17936	1	0.00377	116	0.582
CYP2A7	2.54	2	2.67	0.996	17935	1	0.00377	117	0.582
CSRNP2	4.35	6	2.66	0.996	17934	1	0.00393	118	0.601
CHST1	4.97	8	2.64	0.996	17933	1	0.00412	119	0.615
CUEDC2	4.97	8	2.64	0.996	17932	1	0.00413	120	0.615
REEP5	4.97	8	2.64	0.996	17931	1	0.00413	121	0.615
TTC33	4.97	8	2.64	0.996	17930	1	0.00416	122	0.615
MRPL38	4.29	6	2.63	0.996	17929	1	0.00423	123	0.62
ZBTB7A	4.93	8	2.63	0.996	17928	1	0.0043	124	0.626
MRPL11	4.92	8	2.62	0.996	17927	1	0.00435	125	0.626
OBP2A	2.45	2	2.62	0.996	17926	1	0.00444	126	0.626
RCAN1	4.89	8	2.62	0.996	17925	1	0.00445	127	0.626
DARC	4.88	8	2.61	0.995	17924	1	0.0045	128	0.626
ZFYVE20	4.87	8	2.61	0.995	17923	1	0.00454	129	0.626
NDOR1	3.85	5	2.61	0.995	17922	1	0.00454	130	0.626
ABCA7	4.87	8	2.61	0.995	17921	1	0.00455	131	0.626
UBL7	4.86	8	2.6	0.995	17920	1	0.0046	132	0.626
KMT2D	4.85	8	2.6	0.995	17919	1	0.00462	133	0.626
TOMM70A	4.81	8	2.59	0.995	17918	1	0.00479	134	0.639
PGM3	4.15	6	2.59	0.995	17917	1	0.00486	135	0.639
EIF4B	4.79	8	2.58	0.995	17916	1	0.00489	136	0.639
MBTPS1	4.78	8	2.58	0.995	17915	1	0.00491	137	0.639
ENG	4.78	8	2.58	0.995	17914	1	0.00492	138	0.639
STAT1	4.78	8	2.58	0.995	17913	1	0.00492	139	0.639
RBBP7	4.75	8	2.57	0.995	17912	1	0.00504	140	0.642
LARS2	4.75	8	2.57	0.995	17911	1	0.00507	141	0.642
SELRC1	4.74	8	2.57	0.995	17910	1	0.00512	142	0.642
PLVAP	4.74	8	2.57	0.995	17909	1	0.00512	143	0.642
MTG1	4.74	8	2.57	0.995	17908	1	0.00512	144	0.642
TCF7L2	4.72	8	2.56	0.995	17907	1	0.00521	145	0.646
KLC3	4.71	8	2.56	0.995	17906	1	0.00526	146	0.646
SAP18	3.72	5	2.56	0.995	17905	1	0.00526	147	0.646
LGSN	4.68	8	2.55	0.995	17904	1	0.00541	148	0.66
PARD6B	4.67	8	2.55	0.995	17903	1	0.00546	149	0.661
PARN	4.64	8	2.54	0.994	17902	1	0.0056	150	0.661
ITGAV	4.63	8	2.54	0.994	17901	1	0.00562	151	0.661
REXO1	4.63	8	2.53	0.994	17900	1	0.00562	152	0.661
RPS19	4.01	6	2.53	0.994	17899	1	0.00563	153	0.661
SERP1	4.63	8	2.53	0.994	17898	1	0.00564	154	0.661
MRP63	4.31	7	2.53	0.994	17897	1	0.00574	155	0.661
PXDN	4.6	8	2.52	0.994	17896	1	0.0058	156	0.661
PABPC5	4.57	8	2.52	0.994	17895	1	0.00594	157	0.661
TUBB	3.96	6	2.51	0.994	17894	1	0.00597	158	0.661
NDUFS1	4.56	8	2.51	0.994	17893	1	0.006	159	0.661
SMNDC1	4.56	8	2.51	0.994	17892	1	0.006	160	0.661
LEMD3	4.55	8	2.51	0.994	17891	1	0.00605	161	0.661
NEU2	4.55	8	2.51	0.994	17890	1	0.00606	162	0.661
TGS1	4.54	8	2.51	0.994	17889	1	0.00609	163	0.661
GANAB	4.54	8	2.51	0.994	17888	1	0.00612	164	0.661
PELP1	4.54	8	2.5	0.994	17887	1	0.00612	165	0.661
MMGT1	4.53	8	2.5	0.994	17886	1	0.00615	166	0.661
CLEC11A	4.53	8	2.5	0.994	17885	1	0.00616	167	0.661
PDE7A	3.91	6	2.5	0.994	17884	1	0.00622	168	0.661
C1orf200	4.52	8	2.5	0.994	17883	1	0.00624	169	0.661
WFDC10A	3.19	4	2.5	0.994	17882	1	0.00626	170	0.661
URM1	4.51	8	2.5	0.994	17881	1	0.00626	171	0.661
ARL11	4.5	8	2.49	0.994	17880	1	0.00634	172	0.662
NAA38	2.75	3	2.49	0.994	17879	1	0.00636	173	0.662
DPRX	4.49	8	2.49	0.994	17878	1	0.00638	174	0.662
IL18RAP	4.48	8	2.49	0.994	17877	1	0.00644	175	0.664
TIGD1	2.23	2	2.48	0.993	17876	1	0.00652	176	0.669
ABCB7	4.17	7	2.48	0.993	17875	1	0.00659	177	0.672
ANKEF1	4.43	8	2.47	0.993	17874	1	0.00672	178	0.682
OGFR	4.42	8	2.47	0.993	17873	1	0.0068	179	0.682
ATL2	4.42	8	2.47	0.993	17872	1	0.00682	180	0.682
LDLRAD3	4.4	8	2.46	0.993	17871	1	0.00689	181	0.682
KRBOX4	2.2	2	2.46	0.993	17870	1	0.00691	182	0.682
RAD51D	4.39	8	2.46	0.993	17869	1	0.00696	183	0.682
UTP15	3.1	4	2.46	0.993	17868	1	0.007	184	0.682
TXN	2.19	2	2.45	0.993	17867	1	0.00708	185	0.682
CIRH1A	4.08	7	2.45	0.993	17866	1	0.00717	186	0.682
USP10	4.35	8	2.45	0.993	17865	1	0.00721	187	0.682
DDAH1	4.35	8	2.45	0.993	17864	1	0.00723	188	0.682
PLIN4	4.34	8	2.44	0.993	17863	1	0.00727	189	0.682
ANKRD52	3.76	6	2.44	0.993	17862	1	0.00731	190	0.682
SF3B1	2.17	2	2.44	0.993	17861	1	0.00732	191	0.682
ZFAND2A	4.32	8	2.44	0.993	17860	1	0.00738	192	0.682
HARS2	4.03	7	2.43	0.992	17859	1	0.0075	193	0.682
MED16	4.3	8	2.43	0.992	17858	1	0.00752	194	0.682
RPS8	3.4	5	2.43	0.992	17857	1	0.00753	195	0.682
SLC35G1	4.3	8	2.43	0.992	17856	1	0.00753	196	0.682
RPE65	4.3	8	2.43	0.992	17855	1	0.00753	197	0.682
EXPH5	4.3	8	2.43	0.992	17854	1	0.00755	198	0.682
CYTH4	4.29	8	2.43	0.992	17853	1	0.00763	199	0.682
SMG9	4.27	8	2.42	0.992	17852	1	0.00774	200	0.682
HTATSF1	3.37	5	2.42	0.992	17851	1	0.00775	201	0.682
RPLP1	3.02	4	2.42	0.992	17850	1	0.00778	202	0.682
MRPL46	4.25	8	2.41	0.992	17849	1	0.0079	203	0.682
HSCB	3.67	6	2.41	0.992	17848	1	0.00793	204	0.682
MYL9	4.24	8	2.41	0.992	17847	1	0.00796	205	0.682
MRPL34	4.24	8	2.41	0.992	17846	1	0.00797	206	0.682
RAB11FIP2	4.22	8	2.4	0.992	17845	1	0.0081	207	0.682
FKBP9	4.21	8	2.4	0.992	17844	1	0.00812	208	0.682
DNLZ	4.21	8	2.4	0.992	17843	1	0.00818	209	0.682
NRSN2	4.2	8	2.4	0.992	17842	1	0.00822	210	0.682
RPS13	3.31	5	2.4	0.992	17841	1	0.00827	211	0.682
MORC4	4.19	8	2.4	0.992	17840	1	0.00829	212	0.682
COL1A2	4.19	8	2.39	0.992	17839	1	0.00832	213	0.682
PRPF4B	4.18	8	2.39	0.992	17838	1	0.00834	214	0.682
PKN3	4.18	8	2.39	0.992	17837	1	0.00838	215	0.682
JPH2	4.17	8	2.39	0.992	17836	1	0.00844	216	0.682
MOCS3	4.17	8	2.39	0.992	17835	1	0.00846	217	0.682
TRIQK	2.08	2	2.39	0.992	17834	1	0.00846	218	0.682
GBP6	4.16	8	2.39	0.992	17833	1	0.00847	219	0.682
MED28	4.16	8	2.39	0.992	17832	1	0.00847	220	0.682
RPP30	4.16	8	2.39	0.992	17831	1	0.00847	221	0.682
ENSA	3.89	7	2.39	0.991	17830	1	0.00852	222	0.682
PORCN	4.16	8	2.39	0.991	17829	1	0.00853	223	0.682
RCCD1	4.16	8	2.39	0.991	17828	1	0.00853	224	0.682
FABP5	2.07	2	2.38	0.991	17827	1	0.00868	225	0.682
DPP4	4.13	8	2.38	0.991	17826	1	0.00872	226	0.682
C1RL	4.13	8	2.38	0.991	17825	1	0.00875	227	0.682
ZNF781	2.91	4	2.37	0.991	17824	1	0.00882	228	0.682
AP4B1	4.11	8	2.37	0.991	17823	1	0.0089	229	0.682
NDUFB8	4.1	8	2.37	0.991	17822	1	0.00896	230	0.682
SDCBP2	4.09	8	2.37	0.991	17821	1	0.009	231	0.682
NGLY1	3.54	6	2.37	0.991	17820	1	0.00901	232	0.682
FXYD6	2.04	2	2.36	0.991	17819	1	0.00903	233	0.682
TLDC2	4.09	8	2.36	0.991	17818	1	0.00903	234	0.682
UNC13A	4.08	8	2.36	0.991	17817	1	0.00908	235	0.682
CHRNA4	4.08	8	2.36	0.991	17816	1	0.00911	236	0.682
ZSCAN4	4.08	8	2.36	0.991	17815	1	0.00911	237	0.682
TRIM42	4.08	8	2.36	0.991	17814	1	0.00912	238	0.682
SPINT4	2.87	4	2.36	0.991	17813	1	0.00926	239	0.682
PMEL	4.06	8	2.36	0.991	17812	1	0.00926	240	0.682
SULT1E1	4.06	8	2.35	0.991	17811	1	0.00927	241	0.682
CASP8	4.06	8	2.35	0.991	17810	1	0.00929	242	0.682
IMP3	4.05	8	2.35	0.991	17809	1	0.00933	243	0.682
B3GNT5	3.79	7	2.35	0.991	17808	1	0.00933	244	0.682
TMEM214	3.5	6	2.35	0.991	17807	1	0.00936	245	0.682
NCF1	4.04	8	2.35	0.991	17806	1	0.00939	246	0.682
ASNA1	4.04	8	2.35	0.991	17805	1	0.0094	247	0.682
ZMYND12	4.04	8	2.35	0.991	17804	1	0.00941	248	0.682
ARFRP1	4.04	8	2.35	0.991	17803	1	0.00944	249	0.682
NOC4L	4.03	8	2.34	0.99	17802	1	0.00952	250	0.682
ITGB5	4.03	8	2.34	0.99	17801	1	0.00952	251	0.682
DBF4	3.18	5	2.34	0.99	17800	1	0.00955	252	0.682
DUSP2	4.02	8	2.34	0.99	17799	1	0.00956	253	0.682
NARS2	3.75	7	2.34	0.99	17798	1	0.00964	254	0.684
FAM151B	4.01	8	2.34	0.99	17797	1	0.00966	255	0.684
GDF6	4	8	2.34	0.99	17796	1	0.00976	256	0.686
ZNF366	3.73	7	2.33	0.99	17795	1	0.00985	257	0.686
QARS	3.73	7	2.33	0.99	17794	1	0.00986	258	0.686
IPMK	3.98	8	2.33	0.99	17793	1	0.00986	259	0.686
SLC52A3	3.98	8	2.33	0.99	17792	1	0.00991	260	0.686
ILK	3.45	6	2.33	0.99	17791	1	0.00991	261	0.686
ZNF324	3.97	8	2.33	0.99	17790	1	0.01	262	0.689
OR1M1	3.96	8	2.32	0.99	17789	1	0.0101	263	0.689
MRRF	3.95	8	2.32	0.99	17788	1	0.0101	264	0.689
AAAS	3.95	8	2.32	0.99	17787	1	0.0101	265	0.689
PRRT4	3.93	8	2.31	0.99	17786	1	0.0103	266	0.701
C7orf55-LUC7L2	3.92	8	2.31	0.99	17785	1	0.0104	267	0.704
MFAP1	3.39	6	2.31	0.99	17784	1	0.0105	268	0.704
LIN9	3.9	8	2.3	0.989	17783	1	0.0106	269	0.705
MRPS16	3.89	8	2.3	0.989	17782	1	0.0106	270	0.705
SLC4A4	3.64	7	2.3	0.989	17781	1	0.0107	271	0.705
TNPO1	3.89	8	2.3	0.989	17780	1	0.0107	272	0.705
CXCL17	3.88	8	2.3	0.989	17779	1	0.0107	273	0.705
ZNF44	3.88	8	2.3	0.989	17778	1	0.0108	274	0.705
HAGHL	3.87	8	2.3	0.989	17777	1	0.0108	275	0.705
HOXB6	3.87	8	2.3	0.989	17776	1	0.0108	276	0.705
SERTAD2	3.87	8	2.3	0.989	17775	1	0.0108	277	0.705
NOL4	3.87	8	2.3	0.989	17774	1	0.0109	278	0.705
WDR48	3.86	8	2.29	0.989	17773	1	0.011	279	0.707
DPCR1	3.85	8	2.29	0.989	17772	1	0.011	280	0.707
MRPS6	3.85	8	2.29	0.989	17771	1	0.011	281	0.707
NKX6-3	3.84	8	2.29	0.989	17770	1	0.0111	282	0.707
AKAP3	3.32	6	2.29	0.989	17769	1	0.0111	283	0.707
LAMA1	3.82	8	2.28	0.989	17768	1	0.0113	284	0.707
NAPRT1	3.82	8	2.28	0.989	17767	1	0.0113	285	0.707
SLBP	3.57	7	2.28	0.989	17766	1	0.0113	286	0.707
TFDP1	3.57	7	2.28	0.989	17765	1	0.0113	287	0.707
ERGIC1	3.81	8	2.28	0.989	17764	1	0.0114	288	0.707
RFT1	3.3	6	2.28	0.989	17763	1	0.0114	289	0.707
NDUFV2	3.8	8	2.27	0.989	17762	1	0.0115	290	0.707
XPNPEP2	3.8	8	2.27	0.989	17761	1	0.0115	291	0.707
COG2	3.8	8	2.27	0.989	17760	1	0.0115	292	0.707
PDSS2	3.8	8	2.27	0.988	17759	1	0.0115	293	0.707
USP29	3.8	8	2.27	0.988	17758	1	0.0115	294	0.707
MFSD2A	3.79	8	2.27	0.988	17757	1	0.0116	295	0.708
MTG2	3.78	8	2.27	0.988	17756	1	0.0116	296	0.71
MRPL2	3.53	7	2.27	0.988	17755	1	0.0117	297	0.713
COPB1	3.76	8	2.26	0.988	17754	1	0.0118	298	0.715
SYNE3	3.76	8	2.26	0.988	17753	1	0.0119	299	0.715
ZC3H12C	3.76	8	2.26	0.988	17752	1	0.0119	300	0.715
MED22	3.75	8	2.26	0.988	17751	1	0.0119	301	0.715
TRPC4AP	3.72	8	2.25	0.988	17750	1	0.0123	302	0.725
DPH2	3.48	7	2.25	0.988	17749	1	0.0123	303	0.725
SKIL	3.71	8	2.25	0.988	17748	1	0.0124	304	0.725
LRRC8E	3.71	8	2.25	0.988	17747	1	0.0124	305	0.725
POLR1A	2.93	5	2.24	0.988	17746	1	0.0124	306	0.725
WFDC10B	2.62	4	2.24	0.988	17745	1	0.0124	307	0.725
CYC1	3.46	7	2.24	0.988	17744	1	0.0125	308	0.725
SNAP91	3.7	8	2.24	0.988	17743	1	0.0125	309	0.725
MAP3K7	3.7	8	2.24	0.988	17742	1	0.0125	310	0.725
SPIRE1	3.69	8	2.24	0.987	17741	1	0.0125	311	0.725
MRPL44	3.69	8	2.24	0.987	17740	1	0.0125	312	0.725
SSB	3.67	8	2.23	0.987	17739	1	0.0127	313	0.735
TRMT1	3.66	8	2.23	0.987	17738	1	0.0129	314	0.736
C20orf194	3.66	8	2.23	0.987	17737	1	0.0129	315	0.736
CARS2	3.66	8	2.23	0.987	17736	1	0.0129	316	0.736
RPP14	3.65	8	2.23	0.987	17735	1	0.013	317	0.736
PPIL3	3.65	8	2.23	0.987	17734	1	0.013	318	0.736
C10orf35	3.64	8	2.22	0.987	17733	1	0.013	319	0.736
ATP6AP1	3.4	7	2.22	0.987	17732	1	0.0131	320	0.736
POLR2L	1.82	2	2.22	0.987	17731	1	0.0131	321	0.736
MRPL50	3.64	8	2.22	0.987	17730	1	0.0131	322	0.736
PCDHA6	3.63	8	2.22	0.987	17729	1	0.0132	323	0.74
FAM230A	3.6	8	2.21	0.986	17728	1	0.0136	324	0.755
ARHGAP19	3.59	8	2.21	0.986	17727	1	0.0136	325	0.756
SP3	3.58	8	2.2	0.986	17726	1	0.0138	326	0.758
PTRH1	3.58	8	2.2	0.986	17725	1	0.0138	327	0.758
INTS4	2.83	5	2.2	0.986	17724	1	0.0138	328	0.758
ZSWIM3	3.57	8	2.2	0.986	17723	1	0.0138	329	0.758
EHHADH	3.56	8	2.2	0.986	17722	1	0.0139	330	0.762
ATP6V1E1	3.08	6	2.2	0.986	17721	1	0.014	331	0.764
RHOBTB3	3.55	8	2.2	0.986	17720	1	0.0141	332	0.765
ATP5A1	3.54	8	2.19	0.986	17719	1	0.0142	333	0.767
COX5B	3.53	8	2.19	0.986	17718	1	0.0143	334	0.771
CSNK2A1	3.06	6	2.19	0.986	17717	1	0.0143	335	0.771
PGP	3.52	8	2.19	0.986	17716	1	0.0144	336	0.771
PDCD6IP	3.52	8	2.19	0.986	17715	1	0.0144	337	0.771
OR8H2	1.76	2	2.19	0.986	17714	1	0.0144	338	0.771
HAO1	3.51	8	2.18	0.986	17713	1	0.0145	339	0.771
RBMX	1.75	2	2.18	0.985	17712	1	0.0145	340	0.771
CBX3	2.48	4	2.18	0.985	17711	1	0.0146	341	0.773
KIAA1328	3.5	8	2.18	0.985	17710	1	0.0147	342	0.774
MRPL51	3.26	7	2.18	0.985	17709	1	0.0148	343	0.777
SCAND1	3.49	8	2.18	0.985	17708	1	0.0148	344	0.777
MYBPC3	3.48	8	2.17	0.985	17707	1	0.0148	345	0.777
ATP5D	3.47	8	2.17	0.985	17706	1	0.0149	346	0.779
LRCH3	3.47	8	2.17	0.985	17705	1	0.015	347	0.78
ITPA	3.46	8	2.17	0.985	17704	1	0.0151	348	0.782
CCNL1	3.45	8	2.17	0.985	17703	1	0.0152	349	0.782
KLK13	3.45	8	2.16	0.985	17702	1	0.0152	350	0.782
FAM174A	3.45	8	2.16	0.985	17701	1	0.0152	351	0.782
PARD6G	3.22	7	2.16	0.985	17700	1	0.0153	352	0.784
CABIN1	3.44	8	2.16	0.985	17699	1	0.0154	353	0.787
RPL19	2.7	5	2.15	0.984	17698	1	0.0156	354	0.795
TSC22D2	3.4	8	2.15	0.984	17697	1	0.0158	355	0.803
RXRA	2.94	6	2.15	0.984	17696	1	0.0158	356	0.804
FBXO48	3.39	8	2.15	0.984	17695	1	0.016	357	0.806
ACSM5	3.17	7	2.14	0.984	17694	1	0.016	358	0.806
PLA2G5	3.38	8	2.14	0.984	17693	1	0.016	359	0.806
CST9	3.38	8	2.14	0.984	17692	1	0.0161	360	0.807
SCAF1	3.35	8	2.13	0.984	17691	1	0.0164	361	0.812
SPAG9	3.35	8	2.13	0.984	17690	1	0.0165	362	0.812
SSBP1	3.35	8	2.13	0.983	17689	1	0.0165	363	0.812
PIWIL4	3.34	8	2.13	0.983	17688	1	0.0166	364	0.812
ZNF17	3.34	8	2.13	0.983	17687	1	0.0166	365	0.812
MRPL54	3.34	8	2.13	0.983	17686	1	0.0166	366	0.812
TMX1	3.12	7	2.13	0.983	17685	1	0.0166	367	0.812
RAB10	3.34	8	2.13	0.983	17684	1	0.0166	368	0.812
TMEM167B	3.34	8	2.13	0.983	17683	1	0.0166	369	0.812
PROCR	3.33	8	2.13	0.983	17682	1	0.0167	370	0.812
TCTE1	3.33	8	2.13	0.983	17681	1	0.0167	371	0.812
FERMT1	3.33	8	2.13	0.983	17680	1	0.0168	372	0.812
SERPINB1	3.32	8	2.13	0.983	17679	1	0.0168	373	0.812
SCAMP4	3.32	8	2.12	0.983	17678	1	0.0168	374	0.812
CCNA2	3.31	8	2.12	0.983	17677	1	0.0169	375	0.816
MYOM2	3.31	8	2.12	0.983	17676	1	0.017	376	0.816
RBM24	3.3	8	2.12	0.983	17675	1	0.0171	377	0.817
DPM1	3.29	8	2.12	0.983	17674	1	0.0172	378	0.819
NDUFA1	3.29	8	2.11	0.983	17673	1	0.0172	379	0.819
PET100	3.29	8	2.11	0.983	17672	1	0.0172	380	0.819
PRPS1	3.28	8	2.11	0.983	17671	1	0.0174	381	0.822
PRDM7	1.64	2	2.11	0.983	17670	1	0.0175	382	0.822
DHX37	3.27	8	2.11	0.983	17669	1	0.0175	383	0.822
RPS4X	1.63	2	2.11	0.982	17668	1	0.0175	384	0.822
LSM5	2	3	2.11	0.982	17667	1	0.0175	385	0.822
RNF214	3.26	8	2.1	0.982	17666	1	0.0177	386	0.825
GLP1R	3.05	7	2.1	0.982	17665	1	0.0177	387	0.825
SPSB4	3.25	8	2.1	0.982	17664	1	0.0177	388	0.825
SMG7	3.23	8	2.1	0.982	17663	1	0.018	389	0.836
ADPRHL1	3.23	8	2.1	0.982	17662	1	0.0181	390	0.836
KDM5A	2.79	6	2.09	0.982	17661	1	0.0182	391	0.838
C6orf118	3.22	8	2.09	0.982	17660	1	0.0183	392	0.84
C2orf61	3.21	8	2.09	0.982	17659	1	0.0184	393	0.841
ANKRD44	3.21	8	2.09	0.982	17658	1	0.0184	394	0.841
ITPR1	3.21	8	2.09	0.982	17657	1	0.0184	395	0.841
AC106876.2	3.2	8	2.09	0.982	17656	1	0.0185	396	0.841
ESR1	3.2	8	2.08	0.981	17655	1	0.0185	397	0.841
SUN1	3.2	8	2.08	0.981	17654	1	0.0185	398	0.841
LAMTOR5	3.18	8	2.08	0.981	17653	1	0.0188	399	0.844
EIF4A1	3.17	8	2.08	0.981	17652	1	0.0189	400	0.844
PAX6	2.75	6	2.08	0.981	17651	1	0.0189	401	0.844
BLVRA	3.17	8	2.08	0.981	17650	1	0.0189	402	0.844
SELP	3.17	8	2.08	0.981	17649	1	0.0189	403	0.844
CLEC6A	3.16	8	2.07	0.981	17648	1	0.019	404	0.844
PPAT	2.5	5	2.07	0.981	17647	1	0.0191	405	0.844
THRSP	3.16	8	2.07	0.981	17646	1	0.0191	406	0.844
DNAJC11	2.74	6	2.07	0.981	17645	1	0.0191	407	0.844
CCDC132	3.16	8	2.07	0.981	17644	1	0.0191	408	0.844
FNBP4	3.16	8	2.07	0.981	17643	1	0.0191	409	0.844
CATSPERG	3.15	8	2.07	0.981	17642	1	0.0193	410	0.848
GCNT7	3.14	8	2.07	0.981	17641	1	0.0193	411	0.848
NUP88	2.72	6	2.07	0.981	17640	1	0.0194	412	0.848
ALG6	3.13	8	2.07	0.981	17639	1	0.0194	413	0.849
SCRIB	3.13	8	2.06	0.981	17638	1	0.0195	414	0.849
DLG1	3.12	8	2.06	0.98	17637	1	0.0196	415	0.849
C7orf31	3.12	8	2.06	0.98	17636	1	0.0196	416	0.849
GUCY2D	3.12	8	2.06	0.98	17635	1	0.0196	417	0.849
MRPL13	3.11	8	2.06	0.98	17634	1	0.0198	418	0.852
COL9A3	3.11	8	2.06	0.98	17633	1	0.0198	419	0.852
CCDC155	3.11	8	2.06	0.98	17632	1	0.0199	420	0.852
HAO2	3.11	8	2.06	0.98	17631	1	0.0199	421	0.852
RASSF7	3.1	8	2.06	0.98	17630	1	0.0199	422	0.852
WDR74	1.89	3	2.05	0.98	17629	1	0.0201	423	0.855
TMPRSS12	3.09	8	2.05	0.98	17628	1	0.0201	424	0.855
FAM83H	2.68	6	2.05	0.98	17627	1	0.0201	425	0.855
VDAC2	3.07	8	2.05	0.98	17626	1	0.0203	426	0.855
FGD2	3.07	8	2.05	0.98	17625	1	0.0203	427	0.855
TMEM88B	3.07	8	2.05	0.98	17624	1	0.0204	428	0.855
CDC42	2.66	6	2.05	0.98	17623	1	0.0204	429	0.855
DAZAP1	3.07	8	2.05	0.98	17622	1	0.0204	430	0.855
ATP5B	3.06	8	2.04	0.98	17621	1	0.0205	431	0.855
MTHFD1	3.06	8	2.04	0.979	17620	1	0.0205	432	0.855
KNTC1	3.06	8	2.04	0.979	17619	1	0.0206	433	0.855
ERCC1	3.06	8	2.04	0.979	17618	1	0.0206	434	0.855
CENPQ	2.42	5	2.04	0.979	17617	1	0.0206	435	0.855
RPS9	2.64	6	2.04	0.979	17616	1	0.0207	436	0.855
ADRA1A	2.85	7	2.04	0.979	17615	1	0.0207	437	0.856
PMFBP1	3.05	8	2.04	0.979	17614	1	0.0208	438	0.856
ORC4	3.04	8	2.03	0.979	17613	1	0.021	439	0.861
HAX1	3.03	8	2.03	0.979	17612	1	0.0211	440	0.861
RPSA	2.39	5	2.03	0.979	17611	1	0.0212	441	0.861
DMPK	3.02	8	2.03	0.979	17610	1	0.0212	442	0.861
ELP5	2.82	7	2.03	0.979	17609	1	0.0212	443	0.861
ERCC3	2.61	6	2.03	0.979	17608	1	0.0213	444	0.861
C12orf65	3.01	8	2.03	0.979	17607	1	0.0213	445	0.861
ANKRD36C	3.01	8	2.03	0.979	17606	1	0.0213	446	0.861
IFNA2	3.01	8	2.03	0.979	17605	1	0.0213	447	0.861
SFTPA2	1.5	2	2.03	0.979	17604	1	0.0214	448	0.861
PRR7	2.6	6	2.02	0.979	17603	1	0.0215	449	0.861
SATB2	3	8	2.02	0.979	17602	1	0.0215	450	0.861
SLC4A10	3	8	2.02	0.978	17601	1	0.0216	451	0.863
PCIF1	2.99	8	2.02	0.978	17600	1	0.0216	452	0.863
KRTAP10-4	1.5	2	2.02	0.978	17599	1	0.0217	453	0.864
TOMM20	2.99	8	2.02	0.978	17598	1	0.0217	454	0.864
MED24	2.98	8	2.02	0.978	17597	1	0.0218	455	0.864
EIF3G	2.79	7	2.02	0.978	17596	1	0.0219	456	0.864
SCN9A	2.97	8	2.01	0.978	17595	1	0.022	457	0.864
SLC25A31	2.97	8	2.01	0.978	17594	1	0.0221	458	0.864
OR2A14	2.96	8	2.01	0.978	17593	1	0.0221	459	0.864
FZD3	2.96	8	2.01	0.978	17592	1	0.0221	460	0.864
GPR22	2.96	8	2.01	0.978	17591	1	0.0221	461	0.864
ITFG2	2.96	8	2.01	0.978	17590	1	0.0222	462	0.864
CMAS	2.95	8	2.01	0.978	17589	1	0.0223	463	0.864
ADRA2A	2.95	8	2.01	0.978	17588	1	0.0223	464	0.864
HDAC9	2.95	8	2.01	0.978	17587	1	0.0223	465	0.864
BMS1	2.95	8	2.01	0.978	17586	1	0.0223	466	0.864
CBX7	2.95	8	2.01	0.978	17585	1	0.0224	467	0.864
VPS26A	2.94	8	2.01	0.978	17584	1	0.0224	468	0.864
YARS2	2.94	8	2.01	0.978	17583	1	0.0224	469	0.864
AKT3	2.93	8	2	0.977	17582	1	0.0227	470	0.871
SET	2.93	8	2	0.977	17581	1	0.0227	471	0.871
ZNF91	1.46	2	2	0.977	17580	1	0.0228	472	0.871
BEND3	2.9	8	1.99	0.977	17579	1	0.0231	473	0.883
MTFR1L	2.88	8	1.99	0.977	17578	1	0.0234	474	0.891
COL10A1	2.88	8	1.99	0.977	17577	1	0.0235	475	0.891
KPNA2	2.7	7	1.99	0.977	17576	1	0.0235	476	0.891
REM2	2.88	8	1.99	0.976	17575	1	0.0235	477	0.891
KCNQ5	2.87	8	1.98	0.976	17574	1	0.0236	478	0.892
DLGAP4	2.86	8	1.98	0.976	17573	1	0.0238	479	0.894
OR6B3	2.86	8	1.98	0.976	17572	1	0.0238	480	0.894
TFPI	2.86	8	1.98	0.976	17571	1	0.0238	481	0.894
SPPL2C	2.86	8	1.98	0.976	17570	1	0.0239	482	0.894
RAN	1.75	3	1.98	0.976	17569	1	0.024	483	0.894
PROC	2.85	8	1.98	0.976	17568	1	0.024	484	0.894
MAB21L3	2.85	8	1.98	0.976	17567	1	0.0241	485	0.894
FBXO3	2.85	8	1.98	0.976	17566	1	0.0241	486	0.894
COPS6	2.45	6	1.97	0.976	17565	1	0.0243	487	0.894
TTC9C	2.82	8	1.97	0.975	17564	1	0.0245	488	0.894
SLC35B1	2.82	8	1.97	0.975	17563	1	0.0245	489	0.894
POLR2B	2.23	5	1.97	0.975	17562	1	0.0246	490	0.894
HMX3	2.44	6	1.97	0.975	17561	1	0.0246	491	0.894
MMS19	2.81	8	1.96	0.975	17560	1	0.0247	492	0.894
RP11-93B14.6	2.81	8	1.96	0.975	17559	1	0.0247	493	0.894
KCNH1	2.81	8	1.96	0.975	17558	1	0.0247	494	0.894
DEFB124	2.8	8	1.96	0.975	17557	1	0.0249	495	0.894
GPC1	2.42	6	1.96	0.975	17556	1	0.025	496	0.894
C1orf131	2.79	8	1.96	0.975	17555	1	0.0251	497	0.894
ELP6	2.79	8	1.96	0.975	17554	1	0.0251	498	0.894
TERF2IP	2.79	8	1.96	0.975	17553	1	0.0252	499	0.894
MRPL37	2.78	8	1.96	0.975	17552	1	0.0253	500	0.894
ZFC3H1	2.78	8	1.96	0.975	17551	1	0.0253	501	0.894
GNA13	2.78	8	1.95	0.975	17550	1	0.0253	502	0.894
UBE2J2	2.78	8	1.95	0.975	17549	1	0.0253	503	0.894
LAIR1	2.41	6	1.95	0.975	17548	1	0.0253	504	0.894
PAX1	2.78	8	1.95	0.975	17547	1	0.0254	505	0.894
MC2R	2.78	8	1.95	0.975	17546	1	0.0254	506	0.894
RAD9B	2.6	7	1.95	0.975	17545	1	0.0254	507	0.894
ATP1B2	2.78	8	1.95	0.975	17544	1	0.0254	508	0.894
PAX3	2.77	8	1.95	0.975	17543	1	0.0254	509	0.894
FGF3	2.77	8	1.95	0.975	17542	1	0.0254	510	0.894
PTK2	2.77	8	1.95	0.975	17541	1	0.0255	511	0.894
RARRES2	2.77	8	1.95	0.975	17540	1	0.0255	512	0.894
PSME4	2.77	8	1.95	0.975	17539	1	0.0255	513	0.894
EIF3I	2.76	8	1.95	0.974	17538	1	0.0256	514	0.894
LCN1	2.76	8	1.95	0.974	17537	1	0.0256	515	0.894
VPS13D	2.76	8	1.95	0.974	17536	1	0.0256	516	0.894
TMED10	2.76	8	1.95	0.974	17535	1	0.0257	517	0.894
ADAM17	2.39	6	1.95	0.974	17534	1	0.0257	518	0.894
MDH2	2.76	8	1.95	0.974	17533	1	0.0257	519	0.894
SLC25A47	2.75	8	1.95	0.974	17532	1	0.0258	520	0.894
ANGPTL1	2.75	8	1.95	0.974	17531	1	0.0259	521	0.894
NCOA4	2.75	8	1.94	0.974	17530	1	0.0259	522	0.894
ATP5S	2.75	8	1.94	0.974	17529	1	0.0259	523	0.894
NOV	2.75	8	1.94	0.974	17528	1	0.0259	524	0.894
KRT14	2.74	8	1.94	0.974	17527	1	0.026	525	0.896
TBCA	2.37	6	1.94	0.974	17526	1	0.0262	526	0.896
ATP5H	2.73	8	1.94	0.974	17525	1	0.0262	527	0.896
GABRA6	2.73	8	1.94	0.974	17524	1	0.0263	528	0.896
OR4C46	2.73	8	1.94	0.974	17523	1	0.0263	529	0.896
CDT1	2.36	6	1.94	0.974	17522	1	0.0263	530	0.896
SOGA2	2.71	8	1.93	0.973	17521	1	0.0266	531	0.902
SNRPB2	2.71	8	1.93	0.973	17520	1	0.0266	532	0.902
GJA3	2.71	8	1.93	0.973	17519	1	0.0267	533	0.902
ZC3H7A	2.71	8	1.93	0.973	17518	1	0.0267	534	0.902
DARS	2.53	7	1.93	0.973	17517	1	0.0267	535	0.902
NUP107	2.7	8	1.93	0.973	17516	1	0.0268	536	0.902
ADAMTS17	2.7	8	1.93	0.973	17515	1	0.0269	537	0.902
TRIT1	2.7	8	1.93	0.973	17514	1	0.0269	538	0.902
ARL16	2.69	8	1.93	0.973	17513	1	0.0269	539	0.902
RPL8	2.11	5	1.92	0.973	17512	1	0.0273	540	0.908
DTL	1.89	4	1.92	0.973	17511	1	0.0274	541	0.908
LIN52	2.67	8	1.92	0.973	17510	1	0.0274	542	0.908
ISCA1	0.94	1	1.92	0.973	17509	1	0.0274	543	0.908
PLAGL2	2.67	8	1.92	0.973	17508	1	0.0275	544	0.908
CDC42EP4	2.66	8	1.92	0.972	17507	1	0.0276	545	0.908
RBM45	2.65	8	1.91	0.972	17506	1	0.0278	546	0.908
RIN1	2.65	8	1.91	0.972	17505	1	0.0278	547	0.908
GPD1L	2.65	8	1.91	0.972	17504	1	0.0278	548	0.908
LSM14B	2.65	8	1.91	0.972	17503	1	0.0279	549	0.908
PPHLN1	2.64	8	1.91	0.972	17502	1	0.0279	550	0.908
ABRA	2.47	7	1.91	0.972	17501	1	0.028	551	0.908
MED18	2.09	5	1.91	0.972	17500	1	0.028	552	0.908
ACTL10	2.64	8	1.91	0.972	17499	1	0.028	553	0.908
ACTA1	2.47	7	1.91	0.972	17498	1	0.028	554	0.908
LSM4	2.64	8	1.91	0.972	17497	1	0.0281	555	0.908
C10orf55	2.64	8	1.91	0.972	17496	1	0.0281	556	0.908
STARD7	2.64	8	1.91	0.972	17495	1	0.0281	557	0.908
PLAGL1	2.64	8	1.91	0.972	17494	1	0.0281	558	0.908
DYNC1I2	2.28	6	1.91	0.972	17493	1	0.0282	559	0.908
RASA1	2.63	8	1.91	0.972	17492	1	0.0283	560	0.908
MORN2	2.27	6	1.9	0.972	17491	1	0.0285	561	0.908
CCNE2	2.62	8	1.9	0.971	17490	1	0.0285	562	0.908
ERAL1	2.61	8	1.9	0.971	17489	1	0.0285	563	0.908
RPS11	2.44	7	1.9	0.971	17488	1	0.0287	564	0.908
SRC	2.61	8	1.9	0.971	17487	1	0.0287	565	0.908
KIR3DL3	2.6	8	1.9	0.971	17486	1	0.0288	566	0.908
STX10	2.6	8	1.9	0.971	17485	1	0.0289	567	0.908
B3GALT5	2.6	8	1.9	0.971	17484	1	0.0289	568	0.908
CPS1	2.59	8	1.9	0.971	17483	1	0.029	569	0.908
RWDD3	2.59	8	1.9	0.971	17482	1	0.029	570	0.908
ATG2B	2.59	8	1.9	0.971	17481	1	0.029	571	0.908
CDS2	2.59	8	1.89	0.971	17480	1	0.0291	572	0.908
YKT6	2.59	8	1.89	0.971	17479	1	0.0291	573	0.908
METTL2A	1.83	4	1.89	0.971	17478	1	0.0291	574	0.908
NDUFAF4	2.58	8	1.89	0.971	17477	1	0.0292	575	0.908
ACTR5	2.58	8	1.89	0.971	17476	1	0.0293	576	0.908
ASNS	2.58	8	1.89	0.971	17475	1	0.0293	577	0.908
URB2	2.41	7	1.89	0.971	17474	1	0.0294	578	0.908
CCDC33	2.4	7	1.89	0.971	17473	1	0.0295	579	0.908
SCN2B	2.57	8	1.89	0.97	17472	1	0.0295	580	0.908
SMTN	2.22	6	1.89	0.97	17471	1	0.0295	581	0.908
SLX4IP	2.57	8	1.89	0.97	17470	1	0.0295	582	0.908
STX19	2.57	8	1.89	0.97	17469	1	0.0295	583	0.908
MTRNR2L6	1.28	2	1.89	0.97	17468	1	0.0296	584	0.908
PPIL2	2.56	8	1.89	0.97	17467	1	0.0296	585	0.908
GTF2A1L	1.28	2	1.89	0.97	17466	1	0.0296	586	0.908
DPH1	2.56	8	1.89	0.97	17465	1	0.0296	587	0.908
USP48	2.56	8	1.89	0.97	17464	1	0.0297	588	0.908
CCT5	2.4	7	1.89	0.97	17463	1	0.0297	589	0.908
OR5I1	2.56	8	1.89	0.97	17462	1	0.0297	590	0.908
MCUR1	2.56	8	1.88	0.97	17461	1	0.0298	591	0.908
ORAOV1	2.02	5	1.88	0.97	17460	1	0.0298	592	0.908
HNF4G	2.55	8	1.88	0.97	17459	1	0.0298	593	0.908
MYOZ2	2.54	8	1.88	0.97	17458	1	0.0301	594	0.911
MRPS2	2.37	7	1.88	0.97	17457	1	0.0302	595	0.911
GRHL2	2.54	8	1.88	0.97	17456	1	0.0302	596	0.911
E2F7	2.53	8	1.88	0.97	17455	1	0.0302	597	0.911
PRPSAP2	2.53	8	1.88	0.97	17454	1	0.0302	598	0.911
LARP1B	2.19	6	1.88	0.97	17453	1	0.0303	599	0.911
PAF1	2.53	8	1.88	0.97	17452	1	0.0303	600	0.911
USH2A	2.53	8	1.87	0.97	17451	1	0.0304	601	0.911
MBL2	2.52	8	1.87	0.97	17450	1	0.0305	602	0.911
C1orf86	2.52	8	1.87	0.969	17449	1	0.0306	603	0.911
MAL	2.52	8	1.87	0.969	17448	1	0.0306	604	0.911
FAM49B	2.52	8	1.87	0.969	17447	1	0.0306	605	0.911
QSOX1	2.52	8	1.87	0.969	17446	1	0.0306	606	0.911
UTP23	2.51	8	1.87	0.969	17445	1	0.0306	607	0.911
SPACA1	2.51	8	1.87	0.969	17444	1	0.0307	608	0.912
SPTSSB	2.51	8	1.87	0.969	17443	1	0.0308	609	0.912
KRTAP19-1	1.25	2	1.87	0.969	17442	1	0.0309	610	0.912
EMID1	2.5	8	1.87	0.969	17441	1	0.031	611	0.912
RPIA	2.16	6	1.87	0.969	17440	1	0.031	612	0.912
PRSS38	2.49	8	1.87	0.969	17439	1	0.0311	613	0.912
FAM53B	2.49	8	1.87	0.969	17438	1	0.0311	614	0.912
EMILIN3	2.49	8	1.86	0.969	17437	1	0.0312	615	0.912
DPH6	2.33	7	1.86	0.969	17436	1	0.0312	616	0.912
IRGC	2.15	6	1.86	0.969	17435	1	0.0312	617	0.912
OLA1	2.33	7	1.86	0.969	17434	1	0.0313	618	0.912
IQCF5	2.48	8	1.86	0.969	17433	1	0.0313	619	0.912
RUVBL1	1.96	5	1.86	0.969	17432	1	0.0314	620	0.912
HECW1	2.48	8	1.86	0.968	17431	1	0.0315	621	0.912
C5orf30	2.47	8	1.86	0.968	17430	1	0.0315	622	0.912
CCDC159	2.47	8	1.86	0.968	17429	1	0.0315	623	0.912
FTL	2.47	8	1.86	0.968	17428	1	0.0316	624	0.912
UPF1	1.75	4	1.86	0.968	17427	1	0.0316	625	0.912
SLC11A2	2.47	8	1.86	0.968	17426	1	0.0317	626	0.913
LAMTOR3	2.46	8	1.86	0.968	17425	1	0.0318	627	0.914
CCDC7	2.46	8	1.85	0.968	17424	1	0.0319	628	0.915
MTX2	2.46	8	1.85	0.968	17423	1	0.0319	629	0.915
ARGFX	2.45	8	1.85	0.968	17422	1	0.032	630	0.918
CA13	2.45	8	1.85	0.968	17421	1	0.0321	631	0.918
OR52E4	2.44	8	1.85	0.968	17420	1	0.0322	632	0.919
B3GALNT1	2.44	8	1.85	0.968	17419	1	0.0322	633	0.919
METAP1	2.27	7	1.84	0.967	17418	1	0.0325	634	0.923
KALRN	2.27	7	1.84	0.967	17417	1	0.0325	635	0.923
PRR25	2.1	6	1.84	0.967	17416	1	0.0326	636	0.923
TMEM245	2.42	8	1.84	0.967	17415	1	0.0327	637	0.923
PIDD	2.42	8	1.84	0.967	17414	1	0.0327	638	0.923
C6orf222	2.42	8	1.84	0.967	17413	1	0.0327	639	0.923
HAT1	2.41	8	1.84	0.967	17412	1	0.0329	640	0.923
TRMT112	1.91	5	1.84	0.967	17411	1	0.033	641	0.923
NTRK1	2.41	8	1.84	0.967	17410	1	0.033	642	0.923
ACTR10	2.25	7	1.84	0.967	17409	1	0.033	643	0.923
STK40	2.4	8	1.84	0.967	17408	1	0.0331	644	0.923
COG8	2.4	8	1.84	0.967	17407	1	0.0332	645	0.923
PKN2	2.4	8	1.84	0.967	17406	1	0.0332	646	0.923
CCT7	2.08	6	1.84	0.967	17405	1	0.0332	647	0.923
ANXA4	2.39	8	1.83	0.967	17404	1	0.0334	648	0.923
BLM	2.07	6	1.83	0.967	17403	1	0.0334	649	0.923
COX6B1	2.39	8	1.83	0.967	17402	1	0.0334	650	0.923
ACTR2	2.24	7	1.83	0.967	17401	1	0.0334	651	0.923
TTC28	2.39	8	1.83	0.966	17400	1	0.0335	652	0.923
LMX1A	2.39	8	1.83	0.966	17399	1	0.0335	653	0.923
KRTAP10-11	1.19	2	1.83	0.966	17398	1	0.0336	654	0.923
CUL1	2.23	7	1.83	0.966	17397	1	0.0337	655	0.923
TIMM13	2.06	6	1.83	0.966	17396	1	0.0337	656	0.923
FAM47B	2.38	8	1.83	0.966	17395	1	0.0337	657	0.923
BCLAF1	2.23	7	1.83	0.966	17394	1	0.0337	658	0.923
NRIP1	2.38	8	1.83	0.966	17393	1	0.0337	659	0.923
ZNF823	2.38	8	1.83	0.966	17392	1	0.0338	660	0.923
C20orf166	2.36	8	1.82	0.966	17391	1	0.0341	661	0.927
PROKR2	2.36	8	1.82	0.966	17390	1	0.0341	662	0.927
SRM	2.36	8	1.82	0.966	17389	1	0.0341	663	0.927
EED	2.36	8	1.82	0.966	17388	1	0.0341	664	0.927
RAB6B	2.34	8	1.82	0.965	17387	1	0.0346	665	0.932
RIF1	2.34	8	1.82	0.965	17386	1	0.0347	666	0.932
APBA2	2.34	8	1.82	0.965	17385	1	0.0347	667	0.932
COQ2	2.34	8	1.82	0.965	17384	1	0.0347	668	0.932
LRSAM1	2.33	8	1.82	0.965	17383	1	0.0348	669	0.932
TTC27	2.18	7	1.82	0.965	17382	1	0.0348	670	0.932
TCEAL7	2.33	8	1.81	0.965	17381	1	0.0349	671	0.932
MCTS1	2.33	8	1.81	0.965	17380	1	0.0349	672	0.932
RAC1	2.33	8	1.81	0.965	17379	1	0.0349	673	0.932
ZNF200	2.33	8	1.81	0.965	17378	1	0.0349	674	0.932
MTERFD2	2.32	8	1.81	0.965	17377	1	0.0351	675	0.932
UBA6	2.17	7	1.81	0.965	17376	1	0.0351	676	0.932
FKBP6	2.32	8	1.81	0.965	17375	1	0.0352	677	0.932
SDHB	2.31	8	1.81	0.965	17374	1	0.0353	678	0.932
BLOC1S2	2.31	8	1.81	0.965	17373	1	0.0353	679	0.932
RARS2	2.16	7	1.81	0.965	17372	1	0.0354	680	0.932
EIF2B2	2.16	7	1.81	0.965	17371	1	0.0354	681	0.932
PTP4A3	2.3	8	1.81	0.965	17370	1	0.0355	682	0.932
VWA9	2.3	8	1.81	0.965	17369	1	0.0355	683	0.932
ASF1A	2.3	8	1.81	0.964	17368	1	0.0355	684	0.932
NLRP14	2.3	8	1.81	0.964	17367	1	0.0355	685	0.932
ROPN1B	1.99	6	1.8	0.964	17366	1	0.0356	686	0.932
C1orf116	2.3	8	1.8	0.964	17365	1	0.0356	687	0.932
POLE	1.99	6	1.8	0.964	17364	1	0.0356	688	0.932
GTF2H1	2.15	7	1.8	0.964	17363	1	0.0357	689	0.932
ORC5	2.29	8	1.8	0.964	17362	1	0.0358	690	0.932
NDUFB4	2.29	8	1.8	0.964	17361	1	0.0358	691	0.932
PPP4R2	1.14	2	1.8	0.964	17360	1	0.0359	692	0.932
CLUL1	2.29	8	1.8	0.964	17359	1	0.0359	693	0.932
C14orf166B	2.29	8	1.8	0.964	17358	1	0.036	694	0.932
PYGB	2.28	8	1.8	0.964	17357	1	0.036	695	0.932
ABCA13	2.28	8	1.8	0.964	17356	1	0.036	696	0.932
CDCA7	2.28	8	1.8	0.964	17355	1	0.0361	697	0.932
FAM105A	2.28	8	1.8	0.964	17354	1	0.0361	698	0.932
DARS2	2.27	8	1.8	0.964	17353	1	0.0363	699	0.932
STAC3	2.27	8	1.79	0.964	17352	1	0.0363	700	0.932
MUM1	2.27	8	1.79	0.964	17351	1	0.0364	701	0.932
CST3	2.27	8	1.79	0.964	17350	1	0.0365	702	0.932
DNAH6	2.26	8	1.79	0.964	17349	1	0.0365	703	0.932
KRT40	2.26	8	1.79	0.963	17348	1	0.0365	704	0.932
CDKN1B	2.26	8	1.79	0.963	17347	1	0.0366	705	0.932
ZP3	2.26	8	1.79	0.963	17346	1	0.0366	706	0.932
PAGE1	2.26	8	1.79	0.963	17345	1	0.0366	707	0.932
CFHR5	2.26	8	1.79	0.963	17344	1	0.0367	708	0.932
IK	2.26	8	1.79	0.963	17343	1	0.0367	709	0.932
HSPA5	1.38	3	1.79	0.963	17342	1	0.0367	710	0.932
GRXCR2	2.25	8	1.79	0.963	17341	1	0.0369	711	0.935
SLC35A2	2.1	7	1.79	0.963	17340	1	0.0369	712	0.935
RUSC1	2.25	8	1.79	0.963	17339	1	0.0369	713	0.935
FBXW5	2.24	8	1.79	0.963	17338	1	0.037	714	0.936
PCED1A	2.24	8	1.78	0.963	17337	1	0.0372	715	0.939
LDHB	2.09	7	1.78	0.963	17336	1	0.0373	716	0.94
TMSB4X	1.11	2	1.78	0.963	17335	1	0.0374	717	0.94
SLC13A3	2.23	8	1.78	0.963	17334	1	0.0374	718	0.94
C20orf85	2.23	8	1.78	0.963	17333	1	0.0374	719	0.94
PRMT10	2.22	8	1.78	0.962	17332	1	0.0375	720	0.94
XPOT	2.07	7	1.78	0.962	17331	1	0.0377	721	0.94
WNK1	2.21	8	1.78	0.962	17330	1	0.0378	722	0.94
TTC7A	2.07	7	1.78	0.962	17329	1	0.0379	723	0.94
C1QBP	2.21	8	1.78	0.962	17328	1	0.0379	724	0.94
DPPA5	2.21	8	1.78	0.962	17327	1	0.0379	725	0.94
BTBD3	2.21	8	1.78	0.962	17326	1	0.0379	726	0.94
RASSF8	2.21	8	1.77	0.962	17325	1	0.038	727	0.94
FTSJ1	2.2	8	1.77	0.962	17324	1	0.0381	728	0.94
IFITM1	2.2	8	1.77	0.962	17323	1	0.0381	729	0.94
IZUMO3	2.19	8	1.77	0.962	17322	1	0.0383	730	0.94
CPSF4	2.19	8	1.77	0.962	17321	1	0.0383	731	0.94
FAM127B	1.1	2	1.77	0.962	17320	1	0.0383	732	0.94
SOCS2	2.19	8	1.77	0.962	17319	1	0.0384	733	0.94
SCEL	2.19	8	1.77	0.962	17318	1	0.0384	734	0.94
ALDOB	2.19	8	1.77	0.962	17317	1	0.0384	735	0.94
CGN	2.19	8	1.77	0.962	17316	1	0.0384	736	0.94
LIPF	2.19	8	1.77	0.962	17315	1	0.0384	737	0.94
TCP10L	2.19	8	1.77	0.962	17314	1	0.0385	738	0.94
MOSPD3	2.19	8	1.77	0.962	17313	1	0.0385	739	0.94
NPR2	2.18	8	1.77	0.961	17312	1	0.0386	740	0.94
MRPS24	2.18	8	1.77	0.961	17311	1	0.0386	741	0.94
FANCD2	2.17	8	1.76	0.961	17310	1	0.039	742	0.94
CD164	2.17	8	1.76	0.961	17309	1	0.039	743	0.94
PSMB5	1.88	6	1.76	0.961	17308	1	0.039	744	0.94
E2F8	2.16	8	1.76	0.961	17307	1	0.0391	745	0.94
CDK5RAP1	2.16	8	1.76	0.961	17306	1	0.0392	746	0.94
AGTPBP1	2.16	8	1.76	0.961	17305	1	0.0392	747	0.94
SLC6A12	2.16	8	1.76	0.961	17304	1	0.0392	748	0.94
CDCA4	2.15	8	1.76	0.961	17303	1	0.0393	749	0.94
OCSTAMP	2.15	8	1.76	0.961	17302	1	0.0393	750	0.94
RFK	2.01	7	1.76	0.961	17301	1	0.0394	751	0.94
TIPIN	1.86	6	1.76	0.961	17300	1	0.0394	752	0.94
ELP4	2.15	8	1.76	0.961	17299	1	0.0395	753	0.94
CA11	2.15	8	1.76	0.96	17298	1	0.0395	754	0.94
RPS29	1.51	4	1.75	0.96	17297	1	0.0397	755	0.94
RTBDN	2	7	1.75	0.96	17296	1	0.0397	756	0.94
GSS	2.14	8	1.75	0.96	17295	1	0.0398	757	0.94
EMC1	2.14	8	1.75	0.96	17294	1	0.0398	758	0.94
PRPF40B	2.14	8	1.75	0.96	17293	1	0.0398	759	0.94
GIPC1	2.13	8	1.75	0.96	17292	1	0.0399	760	0.94
CEBPZ	2.13	8	1.75	0.96	17291	1	0.0399	761	0.94
UAP1	1.85	6	1.75	0.96	17290	1	0.0399	762	0.94
ABHD12B	2.13	8	1.75	0.96	17289	1	0.0399	763	0.94
FAM200B	2.13	8	1.75	0.96	17288	1	0.04	764	0.94
PLEKHF2	1.84	6	1.75	0.96	17287	1	0.0402	765	0.94
CCL11	2.12	8	1.75	0.96	17286	1	0.0402	766	0.94
ERGIC3	2.12	8	1.75	0.96	17285	1	0.0403	767	0.94
RTCB	1.83	6	1.75	0.96	17284	1	0.0403	768	0.94
CMPK2	2.11	8	1.75	0.96	17283	1	0.0404	769	0.94
TAF5L	1.98	7	1.75	0.96	17282	1	0.0404	770	0.94
OR6C70	2.11	8	1.74	0.959	17281	1	0.0406	771	0.94
SNTA1	2.1	8	1.74	0.959	17280	1	0.0407	772	0.94
MPDU1	2.1	8	1.74	0.959	17279	1	0.0407	773	0.94
ELF3	2.1	8	1.74	0.959	17278	1	0.0407	774	0.94
TFAM	2.1	8	1.74	0.959	17277	1	0.0407	775	0.94
SLC25A33	2.1	8	1.74	0.959	17276	1	0.0408	776	0.94
RFC1	1.96	7	1.74	0.959	17275	1	0.0409	777	0.94
GEMIN8	1.81	6	1.74	0.959	17274	1	0.0409	778	0.94
PLG	2.09	8	1.74	0.959	17273	1	0.0409	779	0.94
SNTN	2.09	8	1.74	0.959	17272	1	0.0409	780	0.94
KIAA0247	2.09	8	1.74	0.959	17271	1	0.041	781	0.94
MFN2	2.09	8	1.74	0.959	17270	1	0.041	782	0.94
TPI1	2.09	8	1.74	0.959	17269	1	0.041	783	0.94
CDK17	2.09	8	1.74	0.959	17268	1	0.041	784	0.94
IGSF21	2.09	8	1.74	0.959	17267	1	0.0411	785	0.94
NFE2	2.09	8	1.74	0.959	17266	1	0.0411	786	0.94
ZNF793	2.09	8	1.74	0.959	17265	1	0.0411	787	0.94
PIGN	2.09	8	1.74	0.959	17264	1	0.0411	788	0.94
UNC119	2.09	8	1.74	0.959	17263	1	0.0412	789	0.94
FAM153C	1.04	2	1.74	0.959	17262	1	0.0412	790	0.94
C1orf229	2.08	8	1.74	0.959	17261	1	0.0412	791	0.94
EPRS	1.8	6	1.74	0.959	17260	1	0.0413	792	0.941
TNIP1	2.08	8	1.73	0.959	17259	1	0.0414	793	0.942
UBA5	2.08	8	1.73	0.959	17258	1	0.0415	794	0.943
CLSTN3	2.07	8	1.73	0.958	17257	1	0.0415	795	0.943
HEPACAM2	2.07	8	1.73	0.958	17256	1	0.0416	796	0.943
TSEN34	2.07	8	1.73	0.958	17255	1	0.0416	797	0.943
KIAA0391	1.79	6	1.73	0.958	17254	1	0.0418	798	0.946
TPTE2	1.78	6	1.73	0.958	17253	1	0.0419	799	0.946
INTS12	2.06	8	1.73	0.958	17252	1	0.042	800	0.946
UBE2F	2.06	8	1.73	0.958	17251	1	0.042	801	0.946
BCAP31	2.05	8	1.73	0.958	17250	1	0.0422	802	0.946
DNAI2	2.05	8	1.73	0.958	17249	1	0.0422	803	0.946
FBXL12	2.05	8	1.73	0.958	17248	1	0.0422	804	0.946
PAX2	2.04	8	1.72	0.958	17247	1	0.0424	805	0.946
SPRED2	2.04	8	1.72	0.958	17246	1	0.0424	806	0.946
EFCAB4B	2.04	8	1.72	0.958	17245	1	0.0425	807	0.946
MVB12A	2.03	8	1.72	0.957	17244	1	0.0426	808	0.946
SMEK1	2.03	8	1.72	0.957	17243	1	0.0427	809	0.946
ABT1	1.9	7	1.72	0.957	17242	1	0.0427	810	0.946
SMAD4	2.03	8	1.72	0.957	17241	1	0.0429	811	0.946
RNF31	2.03	8	1.72	0.957	17240	1	0.0429	812	0.946
TJP3	2.02	8	1.72	0.957	17239	1	0.0429	813	0.946
METTL23	2.02	8	1.72	0.957	17238	1	0.0429	814	0.946
NOC2L	1.75	6	1.72	0.957	17237	1	0.0429	815	0.946
PCYOX1	2.02	8	1.72	0.957	17236	1	0.043	816	0.946
UBR4	2.02	8	1.72	0.957	17235	1	0.043	817	0.946
LAS1L	1.89	7	1.72	0.957	17234	1	0.043	818	0.946
DRAP1	1.75	6	1.72	0.957	17233	1	0.0431	819	0.946
WFDC5	1.74	6	1.71	0.957	17232	1	0.0432	820	0.946
EMX1	2.01	8	1.71	0.957	17231	1	0.0432	821	0.946
NDC80	1.59	5	1.71	0.957	17230	1	0.0432	822	0.946
TBX18	2.01	8	1.71	0.957	17229	1	0.0432	823	0.946
C5AR1	2.01	8	1.71	0.957	17228	1	0.0432	824	0.946
YEATS2	2.01	8	1.71	0.957	17227	1	0.0433	825	0.946
TMEM238	2.01	8	1.71	0.957	17226	1	0.0434	826	0.946
MOV10L1	2	8	1.71	0.957	17225	1	0.0435	827	0.946
ADA	2	8	1.71	0.957	17224	1	0.0435	828	0.946
TCEB3B	2	8	1.71	0.957	17223	1	0.0435	829	0.946
PRX	2	8	1.71	0.956	17222	1	0.0436	830	0.947
CKAP2	2	8	1.71	0.956	17221	1	0.0436	831	0.947
ACTR3	2	8	1.71	0.956	17220	1	0.0437	832	0.947
SPRN	1.99	8	1.71	0.956	17219	1	0.0438	833	0.947
PI3	1.99	8	1.71	0.956	17218	1	0.0439	834	0.947
RPS15A	0.99	2	1.71	0.956	17217	1	0.0439	835	0.947
PPIE	1.72	6	1.71	0.956	17216	1	0.044	836	0.947
BLOC1S1	1.99	8	1.71	0.956	17215	1	0.044	837	0.947
SIGLEC6	1.86	7	1.71	0.956	17214	1	0.0441	838	0.947
MON1B	1.98	8	1.7	0.956	17213	1	0.0442	839	0.947
RPS21	1.85	7	1.7	0.956	17212	1	0.0442	840	0.947
NDUFAF5	1.98	8	1.7	0.956	17211	1	0.0443	841	0.947
ATP6V1E2	1.97	8	1.7	0.956	17210	1	0.0444	842	0.947
COQ5	1.97	8	1.7	0.956	17209	1	0.0444	843	0.947
TPM4	1.97	8	1.7	0.956	17208	1	0.0445	844	0.947
FRG1	0.99	2	1.7	0.956	17207	1	0.0445	845	0.947
STAP2	1.97	8	1.7	0.956	17206	1	0.0445	846	0.947
UPK1B	1.97	8	1.7	0.956	17205	1	0.0445	847	0.947
FOXA2	1.97	8	1.7	0.955	17204	1	0.0445	848	0.947
RPP40	1.97	8	1.7	0.955	17203	1	0.0446	849	0.948
CELA3B	0.98	2	1.7	0.955	17202	1	0.0447	850	0.949
PPIL4	1.7	6	1.7	0.955	17201	1	0.0448	851	0.949
NAPB	1.96	8	1.7	0.955	17200	1	0.0449	852	0.949
TGIF2	1.95	8	1.7	0.955	17199	1	0.045	853	0.949
ENO1	1.69	6	1.7	0.955	17198	1	0.045	854	0.949
CORIN	1.95	8	1.7	0.955	17197	1	0.045	855	0.949
DOK6	1.95	8	1.69	0.955	17196	1	0.0451	856	0.949
VASH2	1.95	8	1.69	0.955	17195	1	0.0452	857	0.949
NANOGNB	1.95	8	1.69	0.955	17194	1	0.0452	858	0.949
NDUFA3	1.94	8	1.69	0.955	17193	1	0.0453	859	0.949
EXOSC8	1.82	7	1.69	0.955	17192	1	0.0453	860	0.949
AVPR1A	1.94	8	1.69	0.955	17191	1	0.0453	861	0.949
TAZ	1.94	8	1.69	0.955	17190	1	0.0454	862	0.949
TUBB4B	1.94	8	1.69	0.955	17189	1	0.0455	863	0.949
C10orf2	1.94	8	1.69	0.955	17188	1	0.0455	864	0.949
ZNF812	1.93	8	1.69	0.954	17187	1	0.0455	865	0.949
MFSD1	1.93	8	1.69	0.954	17186	1	0.0456	866	0.949
C10orf76	1.93	8	1.69	0.954	17185	1	0.0456	867	0.949
MICB	1.93	8	1.69	0.954	17184	1	0.0456	868	0.949
COPS4	1.8	7	1.69	0.954	17183	1	0.0457	869	0.949
KIF25	1.92	8	1.69	0.954	17182	1	0.0459	870	0.951
ISM1	1.92	8	1.68	0.954	17181	1	0.046	871	0.953
COX10	1.91	8	1.68	0.954	17180	1	0.0462	872	0.953
CCDC136	1.65	6	1.68	0.954	17179	1	0.0464	873	0.953
PIK3CA	1.78	7	1.68	0.954	17178	1	0.0464	874	0.953
EARS2	1.9	8	1.68	0.954	17177	1	0.0464	875	0.953
CAPRIN2	1.9	8	1.68	0.954	17176	1	0.0465	876	0.953
RRP12	1.65	6	1.68	0.953	17175	1	0.0465	877	0.953
C18orf42	1.9	8	1.68	0.953	17174	1	0.0466	878	0.953
ZNF655	1.9	8	1.68	0.953	17173	1	0.0467	879	0.953
HYAL2	1.9	8	1.68	0.953	17172	1	0.0467	880	0.953
CD9	1.9	8	1.68	0.953	17171	1	0.0467	881	0.953
APEX1	1.9	8	1.68	0.953	17170	1	0.0467	882	0.953
LECT1	1.89	8	1.68	0.953	17169	1	0.0468	883	0.953
TSC1	1.89	8	1.68	0.953	17168	1	0.0468	884	0.953
DHX15	1.5	5	1.68	0.953	17167	1	0.0468	885	0.953
C14orf132	1.89	8	1.68	0.953	17166	1	0.0468	886	0.953
KDM4C	1.89	8	1.67	0.953	17165	1	0.047	887	0.953
IFITM3	1.88	8	1.67	0.953	17164	1	0.047	888	0.953
HTR6	1.76	7	1.67	0.953	17163	1	0.0471	889	0.953
INIP	1.88	8	1.67	0.953	17162	1	0.0471	890	0.953
SIAH3	1.88	8	1.67	0.953	17161	1	0.0471	891	0.953
VAV1	1.88	8	1.67	0.953	17160	1	0.0473	892	0.953
OTOGL	1.33	4	1.67	0.953	17159	1	0.0473	893	0.953
KIF15	1.87	8	1.67	0.953	17158	1	0.0474	894	0.953
CCDC59	1.87	8	1.67	0.953	17157	1	0.0474	895	0.953
NCOA3	1.87	8	1.67	0.952	17156	1	0.0476	896	0.953
LY96	1.32	4	1.67	0.952	17155	1	0.0478	897	0.953
CLNS1A	1.47	5	1.67	0.952	17154	1	0.0478	898	0.953
SLC6A13	1.86	8	1.67	0.952	17153	1	0.0479	899	0.953
GNG8	1.86	8	1.67	0.952	17152	1	0.0479	900	0.953
KLHL2	1.85	8	1.66	0.952	17151	1	0.048	901	0.953
PPP1CA	1.85	8	1.66	0.952	17150	1	0.048	902	0.953
SMIM3	1.85	8	1.66	0.952	17149	1	0.048	903	0.953
RIOK1	1.85	8	1.66	0.952	17148	1	0.048	904	0.953
OTOL1	1.85	8	1.66	0.952	17147	1	0.0481	905	0.953
CLCC1	1.85	8	1.66	0.952	17146	1	0.0481	906	0.953
VAMP1	1.85	8	1.66	0.952	17145	1	0.0481	907	0.953
SALL4	1.85	8	1.66	0.952	17144	1	0.0482	908	0.953
TRAT1	1.6	6	1.66	0.952	17143	1	0.0483	909	0.953
GPR111	1.6	6	1.66	0.952	17142	1	0.0483	910	0.953
MRPS26	1.84	8	1.66	0.952	17141	1	0.0484	911	0.953
STMN3	1.84	8	1.66	0.952	17140	1	0.0485	912	0.953
NF1	1.84	8	1.66	0.951	17139	1	0.0485	913	0.953
BARHL1	1.84	8	1.66	0.951	17138	1	0.0485	914	0.953
SMAP1	1.84	8	1.66	0.951	17137	1	0.0486	915	0.953
MCOLN1	1.84	8	1.66	0.951	17136	1	0.0486	916	0.953
ZNF433	1.83	8	1.66	0.951	17135	1	0.0486	917	0.953
SHROOM4	1.83	8	1.66	0.951	17134	1	0.0486	918	0.953
HIST1H2AE	1.83	8	1.66	0.951	17133	1	0.0487	919	0.953
NDUFB9	1.83	8	1.66	0.951	17132	1	0.0487	920	0.953
TUBB4A	1.83	8	1.66	0.951	17131	1	0.0487	921	0.953
CHAF1A	1.83	8	1.66	0.951	17130	1	0.0489	922	0.953
TIGD5	1.83	8	1.66	0.951	17129	1	0.0489	923	0.953
EGLN1	1.82	8	1.66	0.951	17128	1	0.0489	924	0.953
COX7A2	1.7	7	1.65	0.951	17127	1	0.049	925	0.953
POLG	1.82	8	1.65	0.951	17126	1	0.0491	926	0.953
ZPBP	1.82	8	1.65	0.951	17125	1	0.0491	927	0.953
BROX	1.81	8	1.65	0.951	17124	1	0.0494	928	0.953
CD300LG	1.69	7	1.65	0.951	17123	1	0.0494	929	0.953
ARHGAP36	1.81	8	1.65	0.951	17122	1	0.0494	930	0.953
ACBD3	1.81	8	1.65	0.951	17121	1	0.0495	931	0.953
LIN28A	1.8	8	1.65	0.95	17120	1	0.0496	932	0.953
MRPL40	1.8	8	1.65	0.95	17119	1	0.0496	933	0.953
C12orf43	1.27	4	1.65	0.95	17118	1	0.0497	934	0.953
TMEM184A	1.68	7	1.65	0.95	17117	1	0.0497	935	0.953
PPP1R13L	1.8	8	1.65	0.95	17116	1	0.0498	936	0.953
LRP5	1.8	8	1.65	0.95	17115	1	0.0498	937	0.953
ODF3L2	1.8	8	1.65	0.95	17114	1	0.0499	938	0.953
KIF14	1.79	8	1.65	0.95	17113	1	0.05	939	0.953
ZNF225	1.55	6	1.65	0.95	17112	1	0.05	940	0.953
TRIM38	1.79	8	1.64	0.95	17111	1	0.05	941	0.953
TREH	1.78	8	1.64	0.95	17110	1	0.0502	942	0.953
TMEM150B	1.78	8	1.64	0.95	17109	1	0.0503	943	0.953
ADAMTSL4-AS1	1.78	8	1.64	0.95	17108	1	0.0503	944	0.953
CDKAL1	1.78	8	1.64	0.95	17107	1	0.0503	945	0.953
SH2D3C	1.78	8	1.64	0.95	17106	1	0.0504	946	0.953
SCN1A	1.78	8	1.64	0.95	17105	1	0.0504	947	0.953
SORBS1	1.78	8	1.64	0.95	17104	1	0.0504	948	0.953
SH3BGRL3	1.54	6	1.64	0.95	17103	1	0.0505	949	0.953
SERPINI2	1.77	8	1.64	0.949	17102	1	0.0505	950	0.953
SLC35C2	1.77	8	1.64	0.949	17101	1	0.0506	951	0.953
MTFMT	1.77	8	1.64	0.949	17100	1	0.0507	952	0.953
GJD4	1.77	8	1.64	0.949	17099	1	0.0508	953	0.953
EPO	1.76	8	1.64	0.949	17098	1	0.0509	954	0.953
CDK6	1.76	8	1.63	0.949	17097	1	0.0511	955	0.953
COX19	1.76	8	1.63	0.949	17096	1	0.0511	956	0.953
C18orf54	1.76	8	1.63	0.949	17095	1	0.0511	957	0.953
SH3TC1	1.76	8	1.63	0.949	17094	1	0.0512	958	0.953
MAOA	1.75	8	1.63	0.949	17093	1	0.0512	959	0.953
NDUFA5	1.75	8	1.63	0.949	17092	1	0.0512	960	0.953
PTPRD	1.75	8	1.63	0.949	17091	1	0.0513	961	0.953
OTOF	1.75	8	1.63	0.949	17090	1	0.0513	962	0.953
ASPHD2	1.75	8	1.63	0.949	17089	1	0.0513	963	0.953
OIT3	1.75	8	1.63	0.949	17088	1	0.0515	964	0.953
TCTEX1D2	1.74	8	1.63	0.949	17087	1	0.0515	965	0.953
PSMD13	1.51	6	1.63	0.948	17086	1	0.0515	966	0.953
ERCC2	1.63	7	1.63	0.948	17085	1	0.0516	967	0.953
OPA1	1.74	8	1.63	0.948	17084	1	0.0516	968	0.953
OR7G1	1.74	8	1.63	0.948	17083	1	0.0517	969	0.953
C21orf58	1.73	8	1.63	0.948	17082	1	0.0518	970	0.953
C15orf57	1.73	8	1.63	0.948	17081	1	0.0519	971	0.953
RALY	1.73	8	1.63	0.948	17080	1	0.052	972	0.953
ZNF341	1.73	8	1.63	0.948	17079	1	0.052	973	0.953
LRP6	1.73	8	1.63	0.948	17078	1	0.052	974	0.953
BANF2	1.72	8	1.62	0.948	17077	1	0.0522	975	0.953
KRT78	1.72	8	1.62	0.948	17076	1	0.0522	976	0.953
RUFY2	1.72	8	1.62	0.948	17075	1	0.0522	977	0.953
CXorf27	1.72	8	1.62	0.948	17074	1	0.0523	978	0.953
PTER	1.72	8	1.62	0.948	17073	1	0.0523	979	0.953
ACP1	1.72	8	1.62	0.948	17072	1	0.0523	980	0.953
KLRK1	1.72	8	1.62	0.948	17071	1	0.0524	981	0.953
CCDC36	1.72	8	1.62	0.948	17070	1	0.0524	982	0.953
TC2N	1.72	8	1.62	0.948	17069	1	0.0524	983	0.953
OR2A12	1.71	8	1.62	0.947	17068	1	0.0525	984	0.953
PDCD10	1.71	8	1.62	0.947	17067	1	0.0525	985	0.953
CA6	1.71	8	1.62	0.947	17066	1	0.0526	986	0.953
FBXW4	1.71	8	1.62	0.947	17065	1	0.0526	987	0.953
SLCO1B3	1.71	8	1.62	0.947	17064	1	0.0528	988	0.953
GPSM3	1.7	8	1.62	0.947	17063	1	0.0529	989	0.953
ESF1	1.7	8	1.62	0.947	17062	1	0.0529	990	0.953
CLP1	1.7	8	1.62	0.947	17061	1	0.0529	991	0.953
CHMP3	0.85	2	1.62	0.947	17060	1	0.053	992	0.953
ACAT1	1.7	8	1.62	0.947	17059	1	0.053	993	0.953
RAB6A	0.85	2	1.62	0.947	17058	1	0.053	994	0.953
OST4	0.85	2	1.62	0.947	17057	1	0.053	995	0.953
AURKA	1.47	6	1.62	0.947	17056	1	0.053	996	0.953
PLK1	1.2	4	1.62	0.947	17055	1	0.0531	997	0.953
TTC16	1.7	8	1.62	0.947	17054	1	0.0531	998	0.953
SH3GL3	1.7	8	1.62	0.947	17053	1	0.0531	999	0.953
TAF1A	1.47	6	1.61	0.947	17052	1	0.0532	1000	0.953
AFAP1L1	1.69	8	1.61	0.947	17051	1	0.0533	1001	0.953
ERLIN2	1.69	8	1.61	0.947	17050	1	0.0533	1002	0.953
TPH2	1.69	8	1.61	0.947	17049	1	0.0534	1003	0.953
PRSS36	1.69	8	1.61	0.947	17048	1	0.0534	1004	0.953
PIGO	1.69	8	1.61	0.947	17047	1	0.0534	1005	0.953
CELSR1	1.69	8	1.61	0.947	17046	1	0.0535	1006	0.953
SLC29A4	1.69	8	1.61	0.947	17045	1	0.0535	1007	0.953
PCDHB11	1.69	8	1.61	0.947	17044	1	0.0535	1008	0.953
OR2F2	1.68	8	1.61	0.946	17043	1	0.0536	1009	0.953
RAB41	1.68	8	1.61	0.946	17042	1	0.0536	1010	0.953
HOXB9	1.68	8	1.61	0.946	17041	1	0.0536	1011	0.953
TLK2	1.46	6	1.61	0.946	17040	1	0.0536	1012	0.953
EVC2	1.68	8	1.61	0.946	17039	1	0.0536	1013	0.953
PTPN7	1.46	6	1.61	0.946	17038	1	0.0536	1014	0.953
KDM3B	1.68	8	1.61	0.946	17037	1	0.0537	1015	0.953
DLEU7	1.68	8	1.61	0.946	17036	1	0.0537	1016	0.953
CNBD2	1.68	8	1.61	0.946	17035	1	0.0538	1017	0.953
MRAP	1.68	8	1.61	0.946	17034	1	0.0538	1018	0.953
THOC3	0.84	2	1.61	0.946	17033	1	0.0539	1019	0.953
ICT1	1.67	8	1.61	0.946	17032	1	0.0539	1020	0.953
LGALS4	1.67	8	1.61	0.946	17031	1	0.054	1021	0.953
DEFB119	1.67	8	1.61	0.946	17030	1	0.054	1022	0.953
ZNF841	1.67	8	1.61	0.946	17029	1	0.054	1023	0.953
PLEKHM2	1.67	8	1.61	0.946	17028	1	0.0542	1024	0.954
ARHGAP35	1.66	8	1.6	0.946	17027	1	0.0543	1025	0.954
ANKRD30BL	0.83	2	1.6	0.946	17026	1	0.0543	1026	0.954
MTOR	1.66	8	1.6	0.946	17025	1	0.0544	1027	0.954
MRFAP1	1.66	8	1.6	0.946	17024	1	0.0544	1028	0.954
DDX56	1.55	7	1.6	0.946	17023	1	0.0545	1029	0.954
FXN	1.31	5	1.6	0.946	17022	1	0.0545	1030	0.954
ZHX3	1.65	8	1.6	0.945	17021	1	0.0546	1031	0.954
OR5K2	0.83	2	1.6	0.945	17020	1	0.0547	1032	0.954
CPLX1	1.54	7	1.6	0.945	17019	1	0.0547	1033	0.954
TRAPPC3	1.65	8	1.6	0.945	17018	1	0.0547	1034	0.954
NTN1	1.65	8	1.6	0.945	17017	1	0.0548	1035	0.954
AGFG1	1.65	8	1.6	0.945	17016	1	0.0548	1036	0.954
ZBTB48	1.54	7	1.6	0.945	17015	1	0.0548	1037	0.954
ZNF679	0.82	2	1.6	0.945	17014	1	0.055	1038	0.955
KCTD15	1.64	8	1.6	0.945	17013	1	0.0551	1039	0.955
ZNF512	1.64	8	1.6	0.945	17012	1	0.0552	1040	0.955
COPZ1	1.64	8	1.6	0.945	17011	1	0.0552	1041	0.955
MRPL16	1.63	8	1.6	0.945	17010	1	0.0552	1042	0.955
FBXO5	1.41	6	1.6	0.945	17009	1	0.0553	1043	0.955
UGT1A9	0.81	2	1.59	0.945	17008	1	0.0554	1044	0.955
PAGE4	1.63	8	1.59	0.945	17007	1	0.0554	1045	0.955
RPL10	0.99	3	1.59	0.944	17006	1	0.0556	1046	0.955
CDNF	0.81	2	1.59	0.944	17005	1	0.0558	1047	0.955
PPP3R1	1.15	4	1.59	0.944	17004	1	0.0558	1048	0.955
TMEM126A	1.62	8	1.59	0.944	17003	1	0.0558	1049	0.955
PDXP	1.62	8	1.59	0.944	17002	1	0.0558	1050	0.955
TMOD2	1.62	8	1.59	0.944	17001	1	0.0559	1051	0.955
CD83	1.62	8	1.59	0.944	17000	1	0.0559	1052	0.955
PRKCI	1.61	8	1.59	0.944	16999	1	0.0561	1053	0.955
HIP1R	1.61	8	1.59	0.944	16998	1	0.0561	1054	0.955
SYT15	1.61	8	1.59	0.944	16997	1	0.0563	1055	0.955
SIN3A	1.61	8	1.59	0.944	16996	1	0.0563	1056	0.955
CLIC3	1.61	8	1.59	0.944	16995	1	0.0563	1057	0.955
CD3EAP	1.6	8	1.59	0.944	16994	1	0.0564	1058	0.955
XPC	1.38	6	1.58	0.943	16993	1	0.0565	1059	0.955
UQCC1	1.6	8	1.58	0.943	16992	1	0.0566	1060	0.955
SKIV2L2	1.26	5	1.58	0.943	16991	1	0.0566	1061	0.955
ANKRD17	1.6	8	1.58	0.943	16990	1	0.0566	1062	0.955
TARSL2	1.6	8	1.58	0.943	16989	1	0.0566	1063	0.955
CDO1	1.6	8	1.58	0.943	16988	1	0.0566	1064	0.955
C1S	1.6	8	1.58	0.943	16987	1	0.0566	1065	0.955
CRLS1	1.59	8	1.58	0.943	16986	1	0.0568	1066	0.955
DDX6	1.49	7	1.58	0.943	16985	1	0.0568	1067	0.955
ZRANB1	1.59	8	1.58	0.943	16984	1	0.0569	1068	0.955
FECH	1.59	8	1.58	0.943	16983	1	0.0569	1069	0.955
TAGLN3	1.59	8	1.58	0.943	16982	1	0.057	1070	0.955
GID8	1.37	6	1.58	0.943	16981	1	0.0571	1071	0.955
KIF12	1.58	8	1.58	0.943	16980	1	0.0571	1072	0.955
MYH3	1.58	8	1.58	0.943	16979	1	0.0571	1073	0.955
DGKZ	1.58	8	1.58	0.943	16978	1	0.0571	1074	0.955
TXN2	1.58	8	1.58	0.943	16977	1	0.0571	1075	0.955
NDUFA2	1.58	8	1.58	0.943	16976	1	0.0571	1076	0.955
OR5AC2	1.58	8	1.58	0.943	16975	1	0.0571	1077	0.955
IL10RB	1.58	8	1.58	0.943	16974	1	0.0572	1078	0.955
ZNF512B	1.58	8	1.58	0.943	16973	1	0.0572	1079	0.955
EFCAB4A	1.58	8	1.58	0.943	16972	1	0.0572	1080	0.955
MVD	1.36	6	1.58	0.943	16971	1	0.0574	1081	0.955
AZIN1	1.57	8	1.58	0.942	16970	1	0.0575	1082	0.955
UBE2I	1.24	5	1.58	0.942	16969	1	0.0575	1083	0.955
UBE3A	1.57	8	1.58	0.942	16968	1	0.0575	1084	0.955
FAM126B	1.57	8	1.58	0.942	16967	1	0.0575	1085	0.955
SLC9B2	1.57	8	1.57	0.942	16966	1	0.0576	1086	0.955
PHB2	1.24	5	1.57	0.942	16965	1	0.0577	1087	0.955
NR2C2AP	1.35	6	1.57	0.942	16964	1	0.0578	1088	0.955
DPH7	1.46	7	1.57	0.942	16963	1	0.0578	1089	0.955
ITLN1	1.56	8	1.57	0.942	16962	1	0.0578	1090	0.955
MCOLN2	1.56	8	1.57	0.942	16961	1	0.0579	1091	0.955
DERA	1.56	8	1.57	0.942	16960	1	0.0581	1092	0.955
DCBLD2	1.56	8	1.57	0.942	16959	1	0.0581	1093	0.955
CETN2	1.55	8	1.57	0.942	16958	1	0.0581	1094	0.955
E2F1	1.55	8	1.57	0.942	16957	1	0.0581	1095	0.955
CCND1	1.55	8	1.57	0.942	16956	1	0.0582	1096	0.955
CENPE	1.55	8	1.57	0.942	16955	1	0.0584	1097	0.955
OLAH	1.54	8	1.57	0.942	16954	1	0.0585	1098	0.955
GAREM	1.54	8	1.57	0.941	16953	1	0.0585	1099	0.955
ANGPT1	1.34	6	1.57	0.941	16952	1	0.0585	1100	0.955
EGR3	1.54	8	1.57	0.941	16951	1	0.0586	1101	0.955
HELT	1.54	8	1.57	0.941	16950	1	0.0587	1102	0.955
CD300E	1.09	4	1.56	0.941	16949	1	0.0588	1103	0.955
BAZ1B	1.33	6	1.56	0.941	16948	1	0.0588	1104	0.955
RPS19BP1	1.43	7	1.56	0.941	16947	1	0.0589	1105	0.955
PLCG1	1.53	8	1.56	0.941	16946	1	0.0589	1106	0.955
TM2D1	1.32	6	1.56	0.941	16945	1	0.0591	1107	0.955
PFDN4	1.53	8	1.56	0.941	16944	1	0.0591	1108	0.955
EGFR	1.53	8	1.56	0.941	16943	1	0.0591	1109	0.955
UQCRC2	1.21	5	1.56	0.941	16942	1	0.0591	1110	0.955
POP4	1.53	8	1.56	0.941	16941	1	0.0592	1111	0.955
ADSL	1.42	7	1.56	0.941	16940	1	0.0593	1112	0.955
MED27	1.08	4	1.56	0.941	16939	1	0.0594	1113	0.955
F10	1.52	8	1.56	0.941	16938	1	0.0594	1114	0.955
SPOCD1	1.52	8	1.56	0.941	16937	1	0.0594	1115	0.955
EIF3F	1.52	8	1.56	0.941	16936	1	0.0595	1116	0.955
AHCYL1	1.52	8	1.56	0.941	16935	1	0.0595	1117	0.955
BPIFA2	1.52	8	1.56	0.941	16934	1	0.0595	1118	0.955
ZNF250	1.52	8	1.56	0.94	16933	1	0.0595	1119	0.955
SHANK1	1.52	8	1.56	0.94	16932	1	0.0595	1120	0.955
MAP3K19	1.52	8	1.56	0.94	16931	1	0.0595	1121	0.955
LMLN	1.51	8	1.56	0.94	16930	1	0.0596	1122	0.955
GATA5	1.51	8	1.56	0.94	16929	1	0.0597	1123	0.955
TONSL	1.51	8	1.56	0.94	16928	1	0.0598	1124	0.955
HOXC11	1.51	8	1.56	0.94	16927	1	0.0598	1125	0.955
RSBN1L	1.51	8	1.56	0.94	16926	1	0.0598	1126	0.955
EXOSC2	1.41	7	1.56	0.94	16925	1	0.0598	1127	0.955
PATL1	1.51	8	1.56	0.94	16924	1	0.0599	1128	0.955
GEMIN4	1.3	6	1.56	0.94	16923	1	0.0599	1129	0.955
PRNT	1.5	8	1.56	0.94	16922	1	0.06	1130	0.955
FGF6	1.5	8	1.56	0.94	16921	1	0.06	1131	0.955
ZSCAN5B	1.5	8	1.55	0.94	16920	1	0.06	1132	0.955
DGCR8	1.41	7	1.55	0.94	16919	1	0.06	1133	0.955
DEFB135	1.5	8	1.55	0.94	16918	1	0.06	1134	0.955
MYO10	1.5	8	1.55	0.94	16917	1	0.06	1135	0.955
INTS5	1.3	6	1.55	0.94	16916	1	0.0601	1136	0.955
TPT1	1.5	8	1.55	0.94	16915	1	0.0602	1137	0.955
MEAF6	1.49	8	1.55	0.94	16914	1	0.0603	1138	0.956
TNFSF8	1.49	8	1.55	0.94	16913	1	0.0603	1139	0.956
MIER1	1.49	8	1.55	0.94	16912	1	0.0604	1140	0.956
TMEM115	1.49	8	1.55	0.94	16911	1	0.0604	1141	0.956
IGLON5	1.49	8	1.55	0.939	16910	1	0.0606	1142	0.956
FHOD3	1.49	8	1.55	0.939	16909	1	0.0607	1143	0.956
TSTD2	1.48	8	1.55	0.939	16908	1	0.0608	1144	0.956
VEZT	1.48	8	1.55	0.939	16907	1	0.0609	1145	0.956
IGFBPL1	1.48	8	1.55	0.939	16906	1	0.0609	1146	0.956
SLC9C1	1.48	8	1.55	0.939	16905	1	0.0609	1147	0.956
NANS	1.48	8	1.55	0.939	16904	1	0.061	1148	0.956
XAB2	1.28	6	1.55	0.939	16903	1	0.061	1149	0.956
TFB2M	1.48	8	1.55	0.939	16902	1	0.061	1150	0.956
MCTP1	1.47	8	1.55	0.939	16901	1	0.0611	1151	0.956
CYP4V2	1.47	8	1.55	0.939	16900	1	0.0611	1152	0.956
NODAL	1.47	8	1.55	0.939	16899	1	0.0611	1153	0.956
RAB3GAP1	1.47	8	1.55	0.939	16898	1	0.0612	1154	0.956
SALL3	1.47	8	1.54	0.939	16897	1	0.0612	1155	0.956
C2CD4D	1.37	7	1.54	0.939	16896	1	0.0613	1156	0.956
TFB1M	1.47	8	1.54	0.939	16895	1	0.0614	1157	0.956
NUDCD1	1.46	8	1.54	0.939	16894	1	0.0615	1158	0.956
DHX38	1.46	8	1.54	0.939	16893	1	0.0615	1159	0.956
DLX1	1.46	8	1.54	0.938	16892	1	0.0616	1160	0.956
IPPK	1.37	7	1.54	0.938	16891	1	0.0616	1161	0.956
GYPB	0.73	2	1.54	0.938	16890	1	0.0616	1162	0.956
SDHA	1.46	8	1.54	0.938	16889	1	0.0618	1163	0.956
BAK1	1.45	8	1.54	0.938	16888	1	0.0618	1164	0.956
CCDC67	1.03	4	1.54	0.938	16887	1	0.0618	1165	0.956
INTS2	1.36	7	1.54	0.938	16886	1	0.0619	1166	0.956
FAM71B	1.45	8	1.54	0.938	16885	1	0.0619	1167	0.956
CEBPE	1.36	7	1.54	0.938	16884	1	0.0619	1168	0.956
MED30	0.89	3	1.54	0.938	16883	1	0.0619	1169	0.956
FBXO40	1.45	8	1.54	0.938	16882	1	0.0621	1170	0.957
KLHL32	1.45	8	1.54	0.938	16881	1	0.0621	1171	0.957
CCDC6	1.25	6	1.54	0.938	16880	1	0.0621	1172	0.957
CADM1	1.25	6	1.54	0.938	16879	1	0.0622	1173	0.957
ID1	1.44	8	1.54	0.938	16878	1	0.0622	1174	0.957
POLR2D	1.25	6	1.54	0.938	16877	1	0.0623	1175	0.958
LIMS2	1.44	8	1.53	0.938	16876	1	0.0624	1176	0.958
C3orf70	1.44	8	1.53	0.937	16875	1	0.0625	1177	0.958
COPS8	1.44	8	1.53	0.937	16874	1	0.0625	1178	0.958
GYS1	1.43	8	1.53	0.937	16873	1	0.0627	1179	0.96
DGKQ	1.43	8	1.53	0.937	16872	1	0.0629	1180	0.961
RPE	1.33	7	1.53	0.937	16871	1	0.0629	1181	0.961
SRSF9	1.43	8	1.53	0.937	16870	1	0.0629	1182	0.961
TOX2	1.42	8	1.53	0.937	16869	1	0.063	1183	0.961
ELMOD1	1.42	8	1.53	0.937	16868	1	0.063	1184	0.961
EME2	1.42	8	1.53	0.937	16867	1	0.0631	1185	0.961
DHX9	1	4	1.53	0.937	16866	1	0.0631	1186	0.961
RPS16	1.42	8	1.53	0.937	16865	1	0.0633	1187	0.961
ICAM3	1.42	8	1.53	0.937	16864	1	0.0633	1188	0.961
NOTCH2NL	0.71	2	1.53	0.937	16863	1	0.0633	1189	0.961
PIK3R3	1.41	8	1.53	0.937	16862	1	0.0634	1190	0.961
LDLR	1.41	8	1.53	0.937	16861	1	0.0634	1191	0.961
PSMA6	0.86	3	1.53	0.936	16860	1	0.0635	1192	0.961
GPNMB	1.41	8	1.53	0.936	16859	1	0.0635	1193	0.961
PTGES3L-AARSD1	0.7	2	1.53	0.936	16858	1	0.0636	1194	0.961
FAM214A	1.41	8	1.52	0.936	16857	1	0.0637	1195	0.961
ANKRD65	1.4	8	1.52	0.936	16856	1	0.0637	1196	0.961
MED20	1.4	8	1.52	0.936	16855	1	0.064	1197	0.961
NDUFC2	0.7	2	1.52	0.936	16854	1	0.064	1198	0.961
UTP18	1.4	8	1.52	0.936	16853	1	0.064	1199	0.961
PPP1R11	1.31	7	1.52	0.936	16852	1	0.0641	1200	0.961
RFC4	1.39	8	1.52	0.936	16851	1	0.0642	1201	0.961
TEX22	1.39	8	1.52	0.936	16850	1	0.0642	1202	0.961
FAM46A	1.39	8	1.52	0.936	16849	1	0.0642	1203	0.961
ZNF385B	1.39	8	1.52	0.936	16848	1	0.0643	1204	0.961
ZNF610	1.39	8	1.52	0.936	16847	1	0.0643	1205	0.961
SCO2	1.38	8	1.52	0.935	16846	1	0.0646	1206	0.961
SEC62	1.38	8	1.52	0.935	16845	1	0.0646	1207	0.961
SCLT1	1.38	8	1.52	0.935	16844	1	0.0646	1208	0.961
YBEY	1.38	8	1.52	0.935	16843	1	0.0646	1209	0.961
OR10H3	1.38	8	1.52	0.935	16842	1	0.0647	1210	0.961
PSKH2	1.38	8	1.52	0.935	16841	1	0.0647	1211	0.961
ZFP36L2	1.38	8	1.52	0.935	16840	1	0.0648	1212	0.961
SCRT2	1.38	8	1.52	0.935	16839	1	0.0648	1213	0.961
ZNF844	1.38	8	1.52	0.935	16838	1	0.0648	1214	0.961
SGOL1	1.29	7	1.52	0.935	16837	1	0.0649	1215	0.961
KRTAP16-1	1.37	8	1.51	0.935	16836	1	0.065	1216	0.961
PAIP2	1.37	8	1.51	0.935	16835	1	0.0651	1217	0.961
SCARA5	1.37	8	1.51	0.935	16834	1	0.0651	1218	0.961
ACO2	0.84	3	1.51	0.935	16833	1	0.0651	1219	0.961
PDAP1	1.28	7	1.51	0.935	16832	1	0.0653	1220	0.961
DFFA	1.37	8	1.51	0.935	16831	1	0.0653	1221	0.961
FAM106A	1.28	7	1.51	0.935	16830	1	0.0653	1222	0.961
WNT9A	1.37	8	1.51	0.935	16829	1	0.0653	1223	0.961
OR10K2	1.36	8	1.51	0.935	16828	1	0.0654	1224	0.961
KANSL2	1.36	8	1.51	0.935	16827	1	0.0655	1225	0.961
LAMB3	1.36	8	1.51	0.934	16826	1	0.0655	1226	0.961
TAF1B	1.27	7	1.51	0.934	16825	1	0.0656	1227	0.961
CRYGB	1.36	8	1.51	0.934	16824	1	0.0656	1228	0.961
GZMK	1.36	8	1.51	0.934	16823	1	0.0656	1229	0.961
MARCH6	1.36	8	1.51	0.934	16822	1	0.0657	1230	0.961
LEO1	1.36	8	1.51	0.934	16821	1	0.0657	1231	0.961
TADA2B	1.35	8	1.51	0.934	16820	1	0.0658	1232	0.961
TBX20	1.35	8	1.51	0.934	16819	1	0.0659	1233	0.961
C10orf113	1.35	8	1.51	0.934	16818	1	0.0659	1234	0.961
PPCS	1.35	8	1.51	0.934	16817	1	0.066	1235	0.961
GTF3C3	1.26	7	1.51	0.934	16816	1	0.066	1236	0.961
C10orf88	1.35	8	1.51	0.934	16815	1	0.066	1237	0.961
SNRPF	0.67	2	1.51	0.934	16814	1	0.0661	1238	0.961
LITAF	1.35	8	1.51	0.934	16813	1	0.0661	1239	0.961
PA2G4	1.34	8	1.51	0.934	16812	1	0.0661	1240	0.961
SYNGR3	1.34	8	1.51	0.934	16811	1	0.0662	1241	0.961
PPIAL4D	0.67	2	1.5	0.934	16810	1	0.0662	1242	0.961
CPED1	1.34	8	1.5	0.934	16809	1	0.0663	1243	0.961
RPL14	1.16	6	1.5	0.934	16808	1	0.0663	1244	0.961
MSS51	1.34	8	1.5	0.934	16807	1	0.0665	1245	0.961
S100A11	0.94	4	1.5	0.933	16806	1	0.0665	1246	0.961
NKX2-3	1.33	8	1.5	0.933	16805	1	0.0665	1247	0.961
FBXO21	1.33	8	1.5	0.933	16804	1	0.0666	1248	0.961
STK24	1.33	8	1.5	0.933	16803	1	0.0666	1249	0.961
GSTA3	0.67	2	1.5	0.933	16802	1	0.0666	1250	0.961
GPR123	1.33	8	1.5	0.933	16801	1	0.0666	1251	0.961
ACTL8	1.15	6	1.5	0.933	16800	1	0.0667	1252	0.961
MYCBPAP	1.33	8	1.5	0.933	16799	1	0.0668	1253	0.961
SAMD8	1.33	8	1.5	0.933	16798	1	0.0668	1254	0.961
SP110	1.33	8	1.5	0.933	16797	1	0.0668	1255	0.961
CHD5	1.32	8	1.5	0.933	16796	1	0.0671	1256	0.963
CTNNB1	1.32	8	1.5	0.933	16795	1	0.0673	1257	0.963
NDUFA11	1.32	8	1.5	0.933	16794	1	0.0673	1258	0.963
TP53INP2	1.32	8	1.5	0.933	16793	1	0.0673	1259	0.963
CCNK	1.23	7	1.5	0.933	16792	1	0.0673	1260	0.963
ALAS1	1.31	8	1.5	0.933	16791	1	0.0674	1261	0.963
CEP76	1.31	8	1.5	0.933	16790	1	0.0675	1262	0.963
SP6	1.14	6	1.49	0.933	16789	1	0.0675	1263	0.963
SUCLG1	1.31	8	1.49	0.932	16788	1	0.0675	1264	0.963
LYPD4	1.31	8	1.49	0.932	16787	1	0.0675	1265	0.963
TRIM61	1.31	8	1.49	0.932	16786	1	0.0675	1266	0.963
SIX4	1.31	8	1.49	0.932	16785	1	0.0676	1267	0.963
DLC1	1.31	8	1.49	0.932	16784	1	0.0677	1268	0.964
FNTB	1.3	8	1.49	0.932	16783	1	0.0679	1269	0.964
FERMT3	1.3	8	1.49	0.932	16782	1	0.068	1270	0.964
RPF1	1.21	7	1.49	0.932	16781	1	0.068	1271	0.964
TRAK1	1.3	8	1.49	0.932	16780	1	0.0681	1272	0.964
RAD54B	1.12	6	1.49	0.932	16779	1	0.0682	1273	0.964
C1orf74	1.29	8	1.49	0.932	16778	1	0.0682	1274	0.964
MAP6D1	1.29	8	1.49	0.932	16777	1	0.0682	1275	0.964
OXT	1.29	8	1.49	0.932	16776	1	0.0682	1276	0.964
MGAT4C	1.29	8	1.49	0.932	16775	1	0.0682	1277	0.964
NCKAP1	1.21	7	1.49	0.932	16774	1	0.0682	1278	0.964
NCAPH2	1.29	8	1.49	0.932	16773	1	0.0684	1279	0.965
GRAMD1C	1.29	8	1.49	0.932	16772	1	0.0685	1280	0.966
WBSCR22	1.2	7	1.49	0.931	16771	1	0.0686	1281	0.966
CEP57	1.28	8	1.49	0.931	16770	1	0.0686	1282	0.966
PVRIG	1.28	8	1.49	0.931	16769	1	0.0687	1283	0.966
KRIT1	1.28	8	1.49	0.931	16768	1	0.0687	1284	0.966
PPA2	1.28	8	1.49	0.931	16767	1	0.0688	1285	0.966
ZNF526	1.28	8	1.48	0.931	16766	1	0.0689	1286	0.966
LAMP1	1.28	8	1.48	0.931	16765	1	0.0689	1287	0.966
DALRD3	1.27	8	1.48	0.931	16764	1	0.0692	1288	0.969
BCL2L11	1.27	8	1.48	0.931	16763	1	0.0694	1289	0.969
OR51I2	1.27	8	1.48	0.931	16762	1	0.0694	1290	0.969
CD300A	1.27	8	1.48	0.931	16761	1	0.0694	1291	0.969
HTR7	1.26	8	1.48	0.931	16760	1	0.0694	1292	0.969
SLC35B4	1.26	8	1.48	0.931	16759	1	0.0695	1293	0.969
SND1	1.09	6	1.48	0.93	16758	1	0.0695	1294	0.969
SDAD1	1.18	7	1.48	0.93	16757	1	0.0695	1295	0.969
ADSS	1.26	8	1.48	0.93	16756	1	0.0695	1296	0.969
NOM1	1.25	8	1.48	0.93	16755	1	0.0699	1297	0.97
AGRN	1.25	8	1.48	0.93	16754	1	0.07	1298	0.97
LINS	1.25	8	1.48	0.93	16753	1	0.07	1299	0.97
FAM117A	1.25	8	1.48	0.93	16752	1	0.07	1300	0.97
MTMR14	1.25	8	1.48	0.93	16751	1	0.07	1301	0.97
C12orf4	1.25	8	1.47	0.93	16750	1	0.0701	1302	0.97
SH3PXD2B	1.25	8	1.47	0.93	16749	1	0.0702	1303	0.97
ACTRT3	1.25	8	1.47	0.93	16748	1	0.0702	1304	0.97
TMEM55B	1.25	8	1.47	0.93	16747	1	0.0702	1305	0.97
CHD2	1.25	8	1.47	0.93	16746	1	0.0702	1306	0.97
VPS18	1.25	8	1.47	0.93	16745	1	0.0702	1307	0.97
TMEM164	1.24	8	1.47	0.93	16744	1	0.0705	1308	0.97
OFD1	1.24	8	1.47	0.93	16743	1	0.0705	1309	0.97
BRD4	1.24	8	1.47	0.929	16742	1	0.0705	1310	0.97
RPS27A	0.62	2	1.47	0.929	16741	1	0.0705	1311	0.97
BUB3	0.76	3	1.47	0.929	16740	1	0.0705	1312	0.97
CDK7	1.24	8	1.47	0.929	16739	1	0.0706	1313	0.97
DAND5	1.23	8	1.47	0.929	16738	1	0.0707	1314	0.971
ZNF684	1.23	8	1.47	0.929	16737	1	0.0707	1315	0.971
STAU2	1.23	8	1.47	0.929	16736	1	0.0708	1316	0.971
AAMDC	1.23	8	1.47	0.929	16735	1	0.0709	1317	0.971
CCDC77	1.23	8	1.47	0.929	16734	1	0.071	1318	0.971
LYL1	1.23	8	1.47	0.929	16733	1	0.071	1319	0.971
CDK12	1.15	7	1.47	0.929	16732	1	0.0711	1320	0.971
SHARPIN	1.23	8	1.47	0.929	16731	1	0.0711	1321	0.971
UQCRB	0.61	2	1.47	0.929	16730	1	0.0711	1322	0.971
EMC7	1.22	8	1.47	0.929	16729	1	0.0712	1323	0.971
LENG1	1.22	8	1.47	0.929	16728	1	0.0713	1324	0.971
ASB7	1.22	8	1.47	0.929	16727	1	0.0713	1325	0.971
TIMP3	1.22	8	1.46	0.929	16726	1	0.0715	1326	0.971
ILF3	1.14	7	1.46	0.928	16725	1	0.0715	1327	0.971
ARHGEF7	1.21	8	1.46	0.928	16724	1	0.0715	1328	0.971
C9orf72	1.21	8	1.46	0.928	16723	1	0.0716	1329	0.971
WDR70	1.05	6	1.46	0.928	16722	1	0.0716	1330	0.971
RNF7	1.21	8	1.46	0.928	16721	1	0.0717	1331	0.971
PRELID2	1.21	8	1.46	0.928	16720	1	0.0718	1332	0.971
TSPAN3	1.21	8	1.46	0.928	16719	1	0.0718	1333	0.971
TNS3	1.21	8	1.46	0.928	16718	1	0.0718	1334	0.971
TMEM240	1.04	6	1.46	0.928	16717	1	0.072	1335	0.971
PRG4	1.2	8	1.46	0.928	16716	1	0.072	1336	0.971
RPH3AL	1.2	8	1.46	0.928	16715	1	0.0721	1337	0.971
ABCA3	1.2	8	1.46	0.928	16714	1	0.0721	1338	0.971
CCDC170	1.12	7	1.46	0.928	16713	1	0.0721	1339	0.971
NCAPG2	1.2	8	1.46	0.928	16712	1	0.0722	1340	0.971
ATPAF1	1.19	8	1.46	0.928	16711	1	0.0724	1341	0.971
CELF1	1.19	8	1.46	0.928	16710	1	0.0724	1342	0.971
MAFA	1.19	8	1.46	0.928	16709	1	0.0724	1343	0.971
CCT3	0.73	3	1.46	0.928	16708	1	0.0725	1344	0.971
TMEM194B	1.19	8	1.46	0.927	16707	1	0.0725	1345	0.971
C9orf96	1.19	8	1.46	0.927	16706	1	0.0727	1346	0.971
B3GALT4	1.19	8	1.46	0.927	16705	1	0.0728	1347	0.971
KDM1A	1.11	7	1.45	0.927	16704	1	0.0729	1348	0.971
CDC23	0.94	5	1.45	0.927	16703	1	0.0729	1349	0.971
PSMB6	1.18	8	1.45	0.927	16702	1	0.0729	1350	0.971
VWC2L	1.18	8	1.45	0.927	16701	1	0.0729	1351	0.971
SOS1	1.18	8	1.45	0.927	16700	1	0.073	1352	0.971
DDB1	0.93	5	1.45	0.927	16699	1	0.073	1353	0.971
WDR17	1.18	8	1.45	0.927	16698	1	0.0731	1354	0.971
SUN5	1.18	8	1.45	0.927	16697	1	0.0731	1355	0.971
COMMD6	1.18	8	1.45	0.927	16696	1	0.0732	1356	0.971
NSUN7	1.18	8	1.45	0.927	16695	1	0.0732	1357	0.971
RORB	1.18	8	1.45	0.927	16694	1	0.0732	1358	0.971
SHROOM2	1.18	8	1.45	0.927	16693	1	0.0732	1359	0.971
ZNF517	1.18	8	1.45	0.927	16692	1	0.0732	1360	0.971
SYT1	1.17	8	1.45	0.927	16691	1	0.0733	1361	0.971
HSPA14	1.1	7	1.45	0.927	16690	1	0.0734	1362	0.971
LYZL6	1.17	8	1.45	0.926	16689	1	0.0737	1363	0.971
PPP1R16B	1.17	8	1.45	0.926	16688	1	0.0737	1364	0.971
MANBAL	1.16	8	1.45	0.926	16687	1	0.0738	1365	0.971
TBC1D2B	1.16	8	1.45	0.926	16686	1	0.0738	1366	0.971
FAM181A	1.16	8	1.45	0.926	16685	1	0.0738	1367	0.971
PPP1R14B	0.58	2	1.45	0.926	16684	1	0.0739	1368	0.971
PPP1R42	1.16	8	1.45	0.926	16683	1	0.0739	1369	0.971
LIN54	1.16	8	1.45	0.926	16682	1	0.0739	1370	0.971
OR5B12	1.16	8	1.45	0.926	16681	1	0.0739	1371	0.971
CCT8	1	6	1.45	0.926	16680	1	0.074	1372	0.971
CFL1	1.08	7	1.45	0.926	16679	1	0.0742	1373	0.971
GADD45B	1.15	8	1.45	0.926	16678	1	0.0742	1374	0.971
STS	1	6	1.44	0.926	16677	1	0.0743	1375	0.971
ALPPL2	0.81	4	1.44	0.926	16676	1	0.0743	1376	0.971
THRA	1.15	8	1.44	0.926	16675	1	0.0744	1377	0.971
C14orf80	1.07	7	1.44	0.926	16674	1	0.0745	1378	0.971
NRBP1	1.15	8	1.44	0.925	16673	1	0.0745	1379	0.971
NADK2	1.15	8	1.44	0.925	16672	1	0.0746	1380	0.971
C2orf47	1.14	8	1.44	0.925	16671	1	0.0746	1381	0.971
TSFM	1.14	8	1.44	0.925	16670	1	0.0748	1382	0.971
PRAMEF2	0.99	6	1.44	0.925	16669	1	0.0749	1383	0.971
SMC3	1.14	8	1.44	0.925	16668	1	0.0749	1384	0.971
OR6C75	1.14	8	1.44	0.925	16667	1	0.0749	1385	0.971
TSPAN7	1.14	8	1.44	0.925	16666	1	0.0749	1386	0.971
PPP3R2	0.98	6	1.44	0.925	16665	1	0.0749	1387	0.971
BRIX1	1.14	8	1.44	0.925	16664	1	0.075	1388	0.971
SLC9A6	1.14	8	1.44	0.925	16663	1	0.075	1389	0.971
CIR1	1.13	8	1.44	0.925	16662	1	0.0751	1390	0.971
SIPA1	1.13	8	1.44	0.925	16661	1	0.0751	1391	0.971
NTMT1	1.13	8	1.44	0.925	16660	1	0.0751	1392	0.971
MAGEB5	1.13	8	1.44	0.925	16659	1	0.0752	1393	0.971
NRBF2	0.57	2	1.44	0.925	16658	1	0.0752	1394	0.971
LRRC34	1.13	8	1.44	0.925	16657	1	0.0753	1395	0.971
TRIM45	1.13	8	1.44	0.925	16656	1	0.0753	1396	0.971
PTK6	1.13	8	1.44	0.925	16655	1	0.0753	1397	0.971
VPS33A	1.13	8	1.44	0.925	16654	1	0.0753	1398	0.971
TAC3	1.13	8	1.44	0.925	16653	1	0.0753	1399	0.971
ZMAT5	0.97	6	1.44	0.925	16652	1	0.0754	1400	0.971
ZNF43	0.56	2	1.44	0.924	16651	1	0.0755	1401	0.971
DRAM1	1.12	8	1.44	0.924	16650	1	0.0756	1402	0.971
ACVR1	1.12	8	1.44	0.924	16649	1	0.0756	1403	0.971
SPOCK2	1.12	8	1.44	0.924	16648	1	0.0756	1404	0.971
MEIOB	1.12	8	1.43	0.924	16647	1	0.0757	1405	0.971
ATP5J	1.12	8	1.43	0.924	16646	1	0.0758	1406	0.971
CYP2E1	1.12	8	1.43	0.924	16645	1	0.0758	1407	0.971
EZH1	1.12	8	1.43	0.924	16644	1	0.0759	1408	0.971
PGS1	1.04	7	1.43	0.924	16643	1	0.0759	1409	0.971
DPP10	1.11	8	1.43	0.924	16642	1	0.0759	1410	0.971
UBE3D	1.11	8	1.43	0.924	16641	1	0.076	1411	0.971
C19orf73	1.11	8	1.43	0.924	16640	1	0.076	1412	0.971
IL18R1	1.11	8	1.43	0.924	16639	1	0.0761	1413	0.971
GLUD2	1.11	8	1.43	0.924	16638	1	0.0761	1414	0.971
CRYBB1	1.11	8	1.43	0.924	16637	1	0.0761	1415	0.971
GOLT1B	1.11	8	1.43	0.924	16636	1	0.0763	1416	0.972
FTCD	1.1	8	1.43	0.924	16635	1	0.0764	1417	0.972
ZNF396	1.1	8	1.43	0.924	16634	1	0.0765	1418	0.972
GNL2	1.1	8	1.43	0.924	16633	1	0.0765	1419	0.972
CHRM3	1.1	8	1.43	0.923	16632	1	0.0765	1420	0.972
SYNPO2	1.1	8	1.43	0.923	16631	1	0.0765	1421	0.972
FBXO8	1.1	8	1.43	0.923	16630	1	0.0766	1422	0.972
STK33	1.03	7	1.43	0.923	16629	1	0.0767	1423	0.972
LZTS3	1.1	8	1.43	0.923	16628	1	0.0768	1424	0.972
CHRM2	1.09	8	1.43	0.923	16627	1	0.0769	1425	0.972
NHP2	1.09	8	1.43	0.923	16626	1	0.0769	1426	0.972
AP001816.1	1.09	8	1.43	0.923	16625	1	0.0771	1427	0.972
KIF2A	1.09	8	1.43	0.923	16624	1	0.0771	1428	0.972
TCEB2	0.94	6	1.42	0.923	16623	1	0.0772	1429	0.972
PRSS27	1.09	8	1.42	0.923	16622	1	0.0772	1430	0.972
PABPC1L	1.09	8	1.42	0.923	16621	1	0.0772	1431	0.972
CHN2	1.08	8	1.42	0.923	16620	1	0.0773	1432	0.972
MBTD1	1.08	8	1.42	0.923	16619	1	0.0773	1433	0.972
RPLP0	0.94	6	1.42	0.923	16618	1	0.0774	1434	0.972
HGFAC	0.93	6	1.42	0.923	16617	1	0.0775	1435	0.972
LMNA	0.93	6	1.42	0.922	16616	1	0.0776	1436	0.972
MZT2B	1.08	8	1.42	0.922	16615	1	0.0776	1437	0.972
XRCC5	1.01	7	1.42	0.922	16614	1	0.0776	1438	0.972
COQ6	1.08	8	1.42	0.922	16613	1	0.0777	1439	0.972
STYXL1	1.07	8	1.42	0.922	16612	1	0.0777	1440	0.972
PHF21A	1.07	8	1.42	0.922	16611	1	0.0778	1441	0.972
CALM3	1.07	8	1.42	0.922	16610	1	0.0778	1442	0.972
SUSD2	1.07	8	1.42	0.922	16609	1	0.0779	1443	0.972
UGT2B17	0.54	2	1.42	0.922	16608	1	0.0779	1444	0.972
OR10K1	1.07	8	1.42	0.922	16607	1	0.0779	1445	0.972
PRSS23	1.07	8	1.42	0.922	16606	1	0.0779	1446	0.972
MIS18A	0.76	4	1.42	0.922	16605	1	0.078	1447	0.972
AP5S1	1.07	8	1.42	0.922	16604	1	0.078	1448	0.972
RGMB	1	7	1.42	0.922	16603	1	0.078	1449	0.972
ZNF398	1	7	1.42	0.922	16602	1	0.0782	1450	0.973
PNMAL2	1.06	8	1.42	0.922	16601	1	0.0783	1451	0.973
CYP21A2	1.06	8	1.42	0.922	16600	1	0.0784	1452	0.973
ST3GAL2	1.06	8	1.42	0.922	16599	1	0.0784	1453	0.973
STXBP4	1.06	8	1.42	0.922	16598	1	0.0785	1454	0.973
ADRB1	1.06	8	1.42	0.922	16597	1	0.0785	1455	0.973
INTS1	1.06	8	1.41	0.921	16596	1	0.0786	1456	0.973
AMPH	1.06	8	1.41	0.921	16595	1	0.0786	1457	0.973
MOGS	1.05	8	1.41	0.921	16594	1	0.0786	1458	0.973
SPNS3	1.05	8	1.41	0.921	16593	1	0.0787	1459	0.973
SSR3	1.05	8	1.41	0.921	16592	1	0.0787	1460	0.973
LRG1	1.05	8	1.41	0.921	16591	1	0.0788	1461	0.973
SLC25A39	1.05	8	1.41	0.921	16590	1	0.0789	1462	0.973
TELO2	0.98	7	1.41	0.921	16589	1	0.0789	1463	0.973
SNAPC5	1.05	8	1.41	0.921	16588	1	0.079	1464	0.974
EIF5AL1	0.9	6	1.41	0.921	16587	1	0.0791	1465	0.974
FAM101A	1.04	8	1.41	0.921	16586	1	0.0791	1466	0.974
CD14	1.04	8	1.41	0.921	16585	1	0.0793	1467	0.974
CHIA	1.03	8	1.41	0.92	16584	1	0.0795	1468	0.974
CITED1	1.03	8	1.41	0.92	16583	1	0.0796	1469	0.974
THOC7	1.03	8	1.41	0.92	16582	1	0.0797	1470	0.974
DNAJC24	1.03	8	1.41	0.92	16581	1	0.0797	1471	0.974
TMEM105	1.03	8	1.41	0.92	16580	1	0.0799	1472	0.974
GOLGA7B	1.03	8	1.41	0.92	16579	1	0.0799	1473	0.974
PDE7B	1.03	8	1.41	0.92	16578	1	0.0799	1474	0.974
TBCD	0.96	7	1.4	0.92	16577	1	0.08	1475	0.974
FARP2	1.02	8	1.4	0.92	16576	1	0.0801	1476	0.974
SLC17A9	1.02	8	1.4	0.92	16575	1	0.0802	1477	0.974
CALN1	1.02	8	1.4	0.92	16574	1	0.0802	1478	0.974
PRTFDC1	1.02	8	1.4	0.92	16573	1	0.0803	1479	0.974
C11orf49	1.02	8	1.4	0.92	16572	1	0.0803	1480	0.974
ZNF133	1.02	8	1.4	0.92	16571	1	0.0804	1481	0.974
CHST6	1.01	8	1.4	0.919	16570	1	0.0805	1482	0.974
DHX35	1.01	8	1.4	0.919	16569	1	0.0805	1483	0.974
DIP2B	1.01	8	1.4	0.919	16568	1	0.0805	1484	0.974
SUPV3L1	1.01	8	1.4	0.919	16567	1	0.0806	1485	0.974
IGSF10	1.01	8	1.4	0.919	16566	1	0.0806	1486	0.974
ATP5O	1.01	8	1.4	0.919	16565	1	0.0807	1487	0.974
COMMD4	1.01	8	1.4	0.919	16564	1	0.0808	1488	0.974
RPL12	0.8	5	1.4	0.919	16563	1	0.0808	1489	0.974
PBX1	1.01	8	1.4	0.919	16562	1	0.0809	1490	0.974
VPS53	1	8	1.4	0.919	16561	1	0.0811	1491	0.974
ICAM5	1	8	1.4	0.919	16560	1	0.0811	1492	0.974
SLC30A8	1	8	1.4	0.919	16559	1	0.0811	1493	0.974
PTPN11	0.93	7	1.4	0.919	16558	1	0.0812	1494	0.974
NEB	1	8	1.4	0.919	16557	1	0.0813	1495	0.974
C9orf43	1	8	1.4	0.919	16556	1	0.0813	1496	0.974
TM4SF18	1	8	1.4	0.919	16555	1	0.0814	1497	0.974
OR1E2	0.86	6	1.4	0.919	16554	1	0.0814	1498	0.974
PGBD3	0.99	8	1.4	0.919	16553	1	0.0815	1499	0.974
CSNK1A1	0.93	7	1.4	0.919	16552	1	0.0815	1500	0.974
GRK4	0.99	8	1.39	0.918	16551	1	0.0815	1501	0.974
KCNJ15	0.99	8	1.39	0.918	16550	1	0.0816	1502	0.974
EHD3	0.99	8	1.39	0.918	16549	1	0.0816	1503	0.974
SRFBP1	0.99	8	1.39	0.918	16548	1	0.0817	1504	0.974
TRIM32	0.99	8	1.39	0.918	16547	1	0.0817	1505	0.974
ANAPC1	0.92	7	1.39	0.918	16546	1	0.0818	1506	0.974
SCD5	0.99	8	1.39	0.918	16545	1	0.0819	1507	0.974
GIP	0.98	8	1.39	0.918	16544	1	0.0819	1508	0.974
PDPN	0.98	8	1.39	0.918	16543	1	0.0819	1509	0.974
SLC25A36	0.98	8	1.39	0.918	16542	1	0.0819	1510	0.974
FAM149B1	0.98	8	1.39	0.918	16541	1	0.0819	1511	0.974
MRPL21	0.98	8	1.39	0.918	16540	1	0.082	1512	0.974
HMGN1	0.49	2	1.39	0.918	16539	1	0.0821	1513	0.974
CBX4	0.98	8	1.39	0.918	16538	1	0.0821	1514	0.974
CCNB3	0.98	8	1.39	0.918	16537	1	0.0822	1515	0.974
EXOSC6	0.91	7	1.39	0.918	16536	1	0.0824	1516	0.974
ABCG5	0.97	8	1.39	0.918	16535	1	0.0824	1517	0.974
IKZF3	0.97	8	1.39	0.918	16534	1	0.0824	1518	0.974
PRPF8	0.69	4	1.39	0.917	16533	1	0.0826	1519	0.974
NECAB1	0.97	8	1.39	0.917	16532	1	0.0826	1520	0.974
DUXA	0.97	8	1.39	0.917	16531	1	0.0826	1521	0.974
PKM	0.97	8	1.39	0.917	16530	1	0.0828	1522	0.974
LUZP2	0.96	8	1.39	0.917	16529	1	0.0829	1523	0.974
CASP16	0.96	8	1.39	0.917	16528	1	0.0829	1524	0.974
NGEF	0.83	6	1.39	0.917	16527	1	0.0829	1525	0.974
TTC17	0.96	8	1.39	0.917	16526	1	0.0829	1526	0.974
ANAPC13	0.83	6	1.39	0.917	16525	1	0.083	1527	0.974
RHOA	0.96	8	1.38	0.917	16524	1	0.083	1528	0.974
BFSP2	0.9	7	1.38	0.917	16523	1	0.0831	1529	0.974
ZNF772	0.96	8	1.38	0.917	16522	1	0.0831	1530	0.974
SMC1B	0.96	8	1.38	0.917	16521	1	0.0832	1531	0.974
DEFB125	0.96	8	1.38	0.917	16520	1	0.0832	1532	0.974
OVOL2	0.95	8	1.38	0.917	16519	1	0.0833	1533	0.974
STK3	0.95	8	1.38	0.917	16518	1	0.0835	1534	0.974
INSM2	0.95	8	1.38	0.917	16517	1	0.0835	1535	0.974
MUC17	0.95	8	1.38	0.916	16516	1	0.0836	1536	0.974
TOR1B	0.95	8	1.38	0.916	16515	1	0.0836	1537	0.974
TMPRSS9	0.95	8	1.38	0.916	16514	1	0.0838	1538	0.974
UTS2	0.95	8	1.38	0.916	16513	1	0.0838	1539	0.974
HRASLS2	0.94	8	1.38	0.916	16512	1	0.0838	1540	0.974
LSM12	0.94	8	1.38	0.916	16511	1	0.0838	1541	0.974
ARL4A	0.67	4	1.38	0.916	16510	1	0.0839	1542	0.974
SLC25A2	0.94	8	1.38	0.916	16509	1	0.0839	1543	0.974
NSUN2	0.94	8	1.38	0.916	16508	1	0.0839	1544	0.974
ZG16	0.94	8	1.38	0.916	16507	1	0.0839	1545	0.974
GALNT18	0.94	8	1.38	0.916	16506	1	0.0841	1546	0.974
CPSF6	0.81	6	1.38	0.916	16505	1	0.0842	1547	0.974
TOP2B	0.94	8	1.38	0.916	16504	1	0.0842	1548	0.974
ADAMDEC1	0.94	8	1.38	0.916	16503	1	0.0842	1549	0.974
C3	0.93	8	1.38	0.916	16502	1	0.0843	1550	0.974
ANAPC10	0.93	8	1.38	0.916	16501	1	0.0843	1551	0.974
ADH7	0.93	8	1.38	0.916	16500	1	0.0844	1552	0.974
SGCB	0.93	8	1.38	0.916	16499	1	0.0845	1553	0.974
DHFR	0.57	3	1.38	0.915	16498	1	0.0845	1554	0.974
ANKRD18B	0.46	2	1.37	0.915	16497	1	0.0846	1555	0.974
RBM39	0.8	6	1.37	0.915	16496	1	0.0847	1556	0.974
C1orf226	0.93	8	1.37	0.915	16495	1	0.0847	1557	0.974
RGS18	0.8	6	1.37	0.915	16494	1	0.0847	1558	0.974
NEK4	0.92	8	1.37	0.915	16493	1	0.0848	1559	0.974
POLR1D	0.92	8	1.37	0.915	16492	1	0.0848	1560	0.974
TBC1D15	0.92	8	1.37	0.915	16491	1	0.0848	1561	0.974
PHF11	0.92	8	1.37	0.915	16490	1	0.0849	1562	0.974
HSPA13	0.92	8	1.37	0.915	16489	1	0.0849	1563	0.974
VDAC1	0.92	8	1.37	0.915	16488	1	0.0849	1564	0.974
KRTAP13-4	0.92	8	1.37	0.915	16487	1	0.0849	1565	0.974
FOXP4	0.86	7	1.37	0.915	16486	1	0.085	1566	0.974
TNPO2	0.92	8	1.37	0.915	16485	1	0.0851	1567	0.974
MTPAP	0.86	7	1.37	0.915	16484	1	0.0851	1568	0.974
ARFGEF2	0.92	8	1.37	0.915	16483	1	0.0851	1569	0.974
GRPEL1	0.79	6	1.37	0.915	16482	1	0.0851	1570	0.974
ARR3	0.92	8	1.37	0.915	16481	1	0.0852	1571	0.974
GDPGP1	0.92	8	1.37	0.915	16480	1	0.0852	1572	0.974
PCDHA11	0.86	7	1.37	0.915	16479	1	0.0852	1573	0.974
SKAP1	0.91	8	1.37	0.915	16478	1	0.0853	1574	0.974
UCP1	0.91	8	1.37	0.915	16477	1	0.0854	1575	0.974
DNAJB13	0.91	8	1.37	0.915	16476	1	0.0854	1576	0.974
ARID2	0.91	8	1.37	0.915	16475	1	0.0855	1577	0.974
CCNT1	0.91	8	1.37	0.914	16474	1	0.0855	1578	0.974
TMEM25	0.91	8	1.37	0.914	16473	1	0.0856	1579	0.974
BAG4	0.91	8	1.37	0.914	16472	1	0.0856	1580	0.974
RBM22	0.85	7	1.37	0.914	16471	1	0.0856	1581	0.974
TIAM1	0.91	8	1.37	0.914	16470	1	0.0856	1582	0.974
ACLY	0.91	8	1.37	0.914	16469	1	0.0856	1583	0.974
GPALPP1	0.91	8	1.37	0.914	16468	1	0.0857	1584	0.974
HEATR2	0.9	8	1.37	0.914	16467	1	0.0858	1585	0.974
TRIML2	0.9	8	1.37	0.914	16466	1	0.0858	1586	0.974
COX5A	0.84	7	1.37	0.914	16465	1	0.0858	1587	0.974
PPAN	0.9	8	1.37	0.914	16464	1	0.0859	1588	0.974
SFXN4	0.9	8	1.37	0.914	16463	1	0.0859	1589	0.974
TDRD7	0.84	7	1.37	0.914	16462	1	0.0861	1590	0.974
FBXO42	0.84	7	1.36	0.914	16461	1	0.0862	1591	0.974
DHFRL1	0.45	2	1.36	0.914	16460	1	0.0862	1592	0.974
FAM214B	0.9	8	1.36	0.914	16459	1	0.0862	1593	0.974
HNRNPAB	0.9	8	1.36	0.914	16458	1	0.0862	1594	0.974
STT3A	0.89	8	1.36	0.914	16457	1	0.0863	1595	0.974
SUCNR1	0.89	8	1.36	0.914	16456	1	0.0863	1596	0.974
C21orf90	0.89	8	1.36	0.914	16455	1	0.0863	1597	0.974
PAICS	0.89	8	1.36	0.913	16454	1	0.0865	1598	0.974
DNAJC5	0.89	8	1.36	0.913	16453	1	0.0866	1599	0.974
PYDC2	0.89	8	1.36	0.913	16452	1	0.0866	1600	0.974
POGLUT1	0.89	8	1.36	0.913	16451	1	0.0867	1601	0.974
SDC3	0.89	8	1.36	0.913	16450	1	0.0867	1602	0.974
CACNA2D3	0.89	8	1.36	0.913	16449	1	0.0867	1603	0.974
LETM1	0.7	5	1.36	0.913	16448	1	0.0867	1604	0.974
CD6	0.88	8	1.36	0.913	16447	1	0.0867	1605	0.974
COL17A1	0.88	8	1.36	0.913	16446	1	0.0868	1606	0.974
IRF3	0.88	8	1.36	0.913	16445	1	0.0868	1607	0.974
CR1	0.76	6	1.36	0.913	16444	1	0.0868	1608	0.974
MMAA	0.88	8	1.36	0.913	16443	1	0.0869	1609	0.974
DNAAF3	0.88	8	1.36	0.913	16442	1	0.0869	1610	0.974
NINL	0.88	8	1.36	0.913	16441	1	0.0869	1611	0.974
PGPEP1L	0.88	8	1.36	0.913	16440	1	0.087	1612	0.974
TMEM74	0.88	8	1.36	0.913	16439	1	0.087	1613	0.974
PRPF40A	0.88	8	1.36	0.913	16438	1	0.0871	1614	0.974
ZFYVE28	0.88	8	1.36	0.913	16437	1	0.0872	1615	0.974
WLS	0.87	8	1.36	0.913	16436	1	0.0874	1616	0.974
UQCRFS1	0.81	7	1.36	0.913	16435	1	0.0874	1617	0.974
D2HGDH	0.87	8	1.36	0.912	16434	1	0.0875	1618	0.974
SECISBP2L	0.87	8	1.36	0.912	16433	1	0.0875	1619	0.974
TMEM106B	0.87	8	1.36	0.912	16432	1	0.0876	1620	0.974
LOXL2	0.87	8	1.36	0.912	16431	1	0.0877	1621	0.974
PSMC1	0.75	6	1.35	0.912	16430	1	0.0877	1622	0.974
TBC1D2	0.86	8	1.35	0.912	16429	1	0.0878	1623	0.974
RTN2	0.86	8	1.35	0.912	16428	1	0.0879	1624	0.974
BST2	0.86	8	1.35	0.912	16427	1	0.088	1625	0.974
LRP2	0.86	8	1.35	0.912	16426	1	0.088	1626	0.974
XRCC6	0.86	8	1.35	0.912	16425	1	0.0881	1627	0.974
METTL14	0.85	8	1.35	0.912	16424	1	0.0882	1628	0.974
HSPA2	0.85	8	1.35	0.912	16423	1	0.0883	1629	0.974
GEMIN2	0.85	8	1.35	0.912	16422	1	0.0883	1630	0.974
POLR3C	0.85	8	1.35	0.912	16421	1	0.0884	1631	0.974
TEN1	0.85	8	1.35	0.912	16420	1	0.0884	1632	0.974
BMPR1A	0.85	8	1.35	0.912	16419	1	0.0884	1633	0.974
PSENEN	0.85	8	1.35	0.912	16418	1	0.0885	1634	0.974
ZNF443	0.42	2	1.35	0.911	16417	1	0.0885	1635	0.974
KLRC3	0.85	8	1.35	0.911	16416	1	0.0886	1636	0.974
RBBP6	0.85	8	1.35	0.911	16415	1	0.0887	1637	0.974
COTL1	0.85	8	1.35	0.911	16414	1	0.0887	1638	0.974
FAM134C	0.84	8	1.35	0.911	16413	1	0.0888	1639	0.974
IFNG	0.84	8	1.35	0.911	16412	1	0.0888	1640	0.974
RAET1L	0.42	2	1.35	0.911	16411	1	0.0888	1641	0.974
HOXB13	0.84	8	1.35	0.911	16410	1	0.089	1642	0.974
C10orf71	0.79	7	1.35	0.911	16409	1	0.089	1643	0.974
CD53	0.84	8	1.35	0.911	16408	1	0.089	1644	0.974
SLC39A8	0.84	8	1.35	0.911	16407	1	0.089	1645	0.974
CD34	0.84	8	1.35	0.911	16406	1	0.089	1646	0.974
NAGA	0.84	8	1.35	0.911	16405	1	0.089	1647	0.974
MEGF9	0.84	8	1.35	0.911	16404	1	0.0891	1648	0.974
UQCRC1	0.84	8	1.35	0.911	16403	1	0.0891	1649	0.974
DCTN4	0.84	8	1.35	0.911	16402	1	0.0892	1650	0.974
PSMC3	0.72	6	1.35	0.911	16401	1	0.0892	1651	0.974
TAF9	0.59	4	1.35	0.911	16400	1	0.0892	1652	0.974
ADCYAP1	0.83	8	1.35	0.911	16399	1	0.0893	1653	0.974
UBE3C	0.83	8	1.34	0.911	16398	1	0.0894	1654	0.974
C1orf195	0.83	8	1.34	0.911	16397	1	0.0894	1655	0.974
PRKG1	0.83	8	1.34	0.911	16396	1	0.0894	1656	0.974
C2CD5	0.83	8	1.34	0.911	16395	1	0.0894	1657	0.974
PET112	0.83	8	1.34	0.911	16394	1	0.0895	1658	0.974
IL6	0.83	8	1.34	0.91	16393	1	0.0896	1659	0.975
TSEN54	0.71	6	1.34	0.91	16392	1	0.0899	1660	0.976
OR9A2	0.82	8	1.34	0.91	16391	1	0.0899	1661	0.976
ZPLD1	0.82	8	1.34	0.91	16390	1	0.0899	1662	0.976
TRAPPC4	0.82	8	1.34	0.91	16389	1	0.0899	1663	0.976
LEMD1	0.82	8	1.34	0.91	16388	1	0.0901	1664	0.976
GPR39	0.82	8	1.34	0.91	16387	1	0.0901	1665	0.976
WDR12	0.82	8	1.34	0.91	16386	1	0.0901	1666	0.976
MRPS18A	0.82	8	1.34	0.91	16385	1	0.0901	1667	0.976
NOP14	0.76	7	1.34	0.91	16384	1	0.0902	1668	0.976
SNX18	0.82	8	1.34	0.91	16383	1	0.0902	1669	0.976
CTU1	0.76	7	1.34	0.91	16382	1	0.0903	1670	0.976
SAP30	0.81	8	1.34	0.91	16381	1	0.0903	1671	0.976
CTNNBL1	0.81	8	1.34	0.91	16380	1	0.0904	1672	0.976
MAP1LC3C	0.81	8	1.34	0.91	16379	1	0.0905	1673	0.976
LGALS8	0.81	8	1.34	0.909	16378	1	0.0905	1674	0.976
COQ3	0.8	8	1.34	0.909	16377	1	0.0908	1675	0.977
FARSA	0.7	6	1.34	0.909	16376	1	0.0908	1676	0.977
ANP32A	0.8	8	1.34	0.909	16375	1	0.0908	1677	0.977
FLRT3	0.8	8	1.34	0.909	16374	1	0.0909	1678	0.977
MYO3B	0.8	8	1.34	0.909	16373	1	0.0909	1679	0.977
RIT2	0.8	8	1.33	0.909	16372	1	0.0911	1680	0.977
TRANK1	0.8	8	1.33	0.909	16371	1	0.0911	1681	0.977
FAM193A	0.8	8	1.33	0.909	16370	1	0.0911	1682	0.977
C10orf91	0.8	8	1.33	0.909	16369	1	0.0911	1683	0.977
FILIP1	0.8	8	1.33	0.909	16368	1	0.0912	1684	0.977
RPS6KA3	0.79	8	1.33	0.909	16367	1	0.0913	1685	0.977
COX15	0.79	8	1.33	0.909	16366	1	0.0913	1686	0.977
CROT	0.79	8	1.33	0.909	16365	1	0.0914	1687	0.977
SOHLH1	0.79	8	1.33	0.909	16364	1	0.0914	1688	0.977
C21orf59	0.68	6	1.33	0.909	16363	1	0.0915	1689	0.977
UNC13C	0.79	8	1.33	0.908	16362	1	0.0915	1690	0.977
PTOV1	0.79	8	1.33	0.908	16361	1	0.0916	1691	0.977
DHX29	0.73	7	1.33	0.908	16360	1	0.0918	1692	0.977
MEF2B	0.78	8	1.33	0.908	16359	1	0.0918	1693	0.977
PFN1	0.73	7	1.33	0.908	16358	1	0.0919	1694	0.977
SRSF11	0.73	7	1.33	0.908	16357	1	0.0919	1695	0.977
C19orf47	0.78	8	1.33	0.908	16356	1	0.0919	1696	0.977
DHX32	0.78	8	1.33	0.908	16355	1	0.0919	1697	0.977
TPD52L3	0.78	8	1.33	0.908	16354	1	0.0919	1698	0.977
SLC7A7	0.78	8	1.33	0.908	16353	1	0.0919	1699	0.977
GALR2	0.78	8	1.33	0.908	16352	1	0.0921	1700	0.978
PPM1E	0.78	8	1.33	0.908	16351	1	0.0923	1701	0.979
CSPG5	0.77	8	1.33	0.908	16350	1	0.0924	1702	0.979
PABPN1	0.77	8	1.33	0.908	16349	1	0.0924	1703	0.979
RASA3	0.77	8	1.33	0.908	16348	1	0.0924	1704	0.979
TMIGD1	0.72	7	1.33	0.907	16347	1	0.0926	1705	0.979
B4GALNT4	0.77	8	1.32	0.907	16346	1	0.0927	1706	0.979
N6AMT1	0.72	7	1.32	0.907	16345	1	0.0928	1707	0.979
SYMPK	0.47	3	1.32	0.907	16344	1	0.0928	1708	0.979
MRPL41	0.76	8	1.32	0.907	16343	1	0.0929	1709	0.979
ARPC4	0.76	8	1.32	0.907	16342	1	0.0929	1710	0.979
BGN	0.76	8	1.32	0.907	16341	1	0.093	1711	0.979
PHF6	0.76	8	1.32	0.907	16340	1	0.093	1712	0.979
JMJD4	0.76	8	1.32	0.907	16339	1	0.0931	1713	0.979
FLAD1	0.76	8	1.32	0.907	16338	1	0.0931	1714	0.979
SETX	0.76	8	1.32	0.907	16337	1	0.0931	1715	0.979
ZNHIT1	0.76	8	1.32	0.907	16336	1	0.0932	1716	0.979
KRT77	0.75	8	1.32	0.907	16335	1	0.0934	1717	0.979
OAZ1	0.75	8	1.32	0.907	16334	1	0.0934	1718	0.979
SCP2D1	0.75	8	1.32	0.906	16333	1	0.0937	1719	0.979
PLA2G2C	0.75	8	1.32	0.906	16332	1	0.0938	1720	0.979
SSBP4	0.74	8	1.32	0.906	16331	1	0.0939	1721	0.979
EZH2	0.74	8	1.32	0.906	16330	1	0.0939	1722	0.979
MNDA	0.74	8	1.32	0.906	16329	1	0.0939	1723	0.979
DDX5	0.74	8	1.32	0.906	16328	1	0.0941	1724	0.979
CETP	0.74	8	1.32	0.906	16327	1	0.0941	1725	0.979
TCF7	0.64	6	1.32	0.906	16326	1	0.0941	1726	0.979
KCNK18	0.74	8	1.32	0.906	16325	1	0.0942	1727	0.979
SIX3	0.74	8	1.32	0.906	16324	1	0.0942	1728	0.979
MARC1	0.37	2	1.32	0.906	16323	1	0.0942	1729	0.979
LIPK	0.73	8	1.31	0.906	16322	1	0.0945	1730	0.979
ECEL1	0.73	8	1.31	0.905	16321	1	0.0945	1731	0.979
CTSV	0.73	8	1.31	0.905	16320	1	0.0946	1732	0.979
HAUS1	0.63	6	1.31	0.905	16319	1	0.0946	1733	0.979
LDB1	0.73	8	1.31	0.905	16318	1	0.0946	1734	0.979
ST6GALNAC1	0.73	8	1.31	0.905	16317	1	0.0946	1735	0.979
GK	0.73	8	1.31	0.905	16316	1	0.0947	1736	0.979
SCD	0.68	7	1.31	0.905	16315	1	0.0948	1737	0.979
CRB1	0.73	8	1.31	0.905	16314	1	0.0948	1738	0.979
PRAMEF8	0.73	8	1.31	0.905	16313	1	0.0949	1739	0.979
CHST3	0.73	8	1.31	0.905	16312	1	0.0949	1740	0.979
CD40	0.72	8	1.31	0.905	16311	1	0.0949	1741	0.979
RPL3	0.44	3	1.31	0.905	16310	1	0.095	1742	0.979
PPIL6	0.72	8	1.31	0.905	16309	1	0.095	1743	0.979
PSMA1	0.51	4	1.31	0.905	16308	1	0.0951	1744	0.979
CDC42EP1	0.72	8	1.31	0.905	16307	1	0.0951	1745	0.979
SLC25A43	0.62	6	1.31	0.905	16306	1	0.0951	1746	0.979
KLF7	0.72	8	1.31	0.905	16305	1	0.0951	1747	0.979
OR14K1	0.72	8	1.31	0.905	16304	1	0.0952	1748	0.979
EIF2S3	0.57	5	1.31	0.905	16303	1	0.0952	1749	0.979
TAS2R31	0.72	8	1.31	0.905	16302	1	0.0952	1750	0.979
COPB2	0.44	3	1.31	0.905	16301	1	0.0953	1751	0.979
PPBP	0.72	8	1.31	0.905	16300	1	0.0953	1752	0.979
MARCH7	0.72	8	1.31	0.905	16299	1	0.0954	1753	0.979
UTP11L	0.71	8	1.31	0.905	16298	1	0.0954	1754	0.979
MYLK2	0.71	8	1.31	0.905	16297	1	0.0955	1755	0.979
RNF223	0.71	8	1.31	0.905	16296	1	0.0955	1756	0.979
SNF8	0.62	6	1.31	0.905	16295	1	0.0955	1757	0.979
UTP6	0.67	7	1.31	0.904	16294	1	0.0955	1758	0.979
ZNF33A	0.71	8	1.31	0.904	16293	1	0.0955	1759	0.979
IFNAR1	0.71	8	1.31	0.904	16292	1	0.0956	1760	0.979
SIN3B	0.71	8	1.31	0.904	16291	1	0.0957	1761	0.979
PPFIA3	0.71	8	1.31	0.904	16290	1	0.0959	1762	0.979
OR4A15	0.71	8	1.31	0.904	16289	1	0.0959	1763	0.979
RAD50	0.66	7	1.3	0.904	16288	1	0.096	1764	0.979
KRBA1	0.7	8	1.3	0.904	16287	1	0.096	1765	0.979
AURKC	0.7	8	1.3	0.904	16286	1	0.0961	1766	0.979
PRKCG	0.7	8	1.3	0.904	16285	1	0.0963	1767	0.979
GUCA1B	0.7	8	1.3	0.904	16284	1	0.0963	1768	0.979
ATP5L	0.6	6	1.3	0.904	16283	1	0.0963	1769	0.979
GPRASP2	0.7	8	1.3	0.904	16282	1	0.0964	1770	0.979
CLEC2L	0.7	8	1.3	0.904	16281	1	0.0964	1771	0.979
TAF1D	0.65	7	1.3	0.904	16280	1	0.0964	1772	0.979
TNFSF9	0.65	7	1.3	0.904	16279	1	0.0964	1773	0.979
SFT2D2	0.7	8	1.3	0.904	16278	1	0.0965	1774	0.979
OXER1	0.69	8	1.3	0.903	16277	1	0.0965	1775	0.979
BPIFB1	0.69	8	1.3	0.903	16276	1	0.0966	1776	0.979
GTSF1	0.69	8	1.3	0.903	16275	1	0.0966	1777	0.979
DDX19A	0.69	8	1.3	0.903	16274	1	0.0966	1778	0.979
SLC4A8	0.69	8	1.3	0.903	16273	1	0.0966	1779	0.979
FAM84B	0.69	8	1.3	0.903	16272	1	0.0969	1780	0.979
PRPSAP1	0.59	6	1.3	0.903	16271	1	0.0969	1781	0.979
SP1	0.69	8	1.3	0.903	16270	1	0.097	1782	0.979
ZNF706	0.69	8	1.3	0.903	16269	1	0.097	1783	0.979
TTK	0.64	7	1.3	0.903	16268	1	0.097	1784	0.979
PSPH	0.69	8	1.3	0.903	16267	1	0.097	1785	0.979
DHX34	0.68	8	1.3	0.903	16266	1	0.0971	1786	0.979
LRTM1	0.68	8	1.3	0.903	16265	1	0.0972	1787	0.979
CYB561D1	0.68	8	1.3	0.903	16264	1	0.0973	1788	0.979
OR13G1	0.68	8	1.3	0.903	16263	1	0.0973	1789	0.979
ZNF555	0.68	8	1.3	0.903	16262	1	0.0973	1790	0.979
MIPEP	0.68	8	1.3	0.903	16261	1	0.0974	1791	0.979
RNMTL1	0.68	8	1.3	0.903	16260	1	0.0974	1792	0.979
ACPL2	0.68	8	1.3	0.903	16259	1	0.0974	1793	0.979
POLL	0.68	8	1.3	0.903	16258	1	0.0974	1794	0.979
PDCD2	0.63	7	1.3	0.903	16257	1	0.0974	1795	0.979
TMEM206	0.63	7	1.3	0.902	16256	1	0.0976	1796	0.979
AASDHPPT	0.63	7	1.3	0.902	16255	1	0.0976	1797	0.979
GPN3	0.63	7	1.29	0.902	16254	1	0.0977	1798	0.979
RPUSD4	0.63	7	1.29	0.902	16253	1	0.0977	1799	0.979
FAU	0.63	7	1.29	0.902	16252	1	0.0977	1800	0.979
VIPR1	0.67	8	1.29	0.902	16251	1	0.0978	1801	0.979
IDH2	0.67	8	1.29	0.902	16250	1	0.0979	1802	0.979
C18orf21	0.62	7	1.29	0.902	16249	1	0.098	1803	0.979
C7orf57	0.67	8	1.29	0.902	16248	1	0.0981	1804	0.979
PLAUR	0.66	8	1.29	0.902	16247	1	0.0981	1805	0.979
SYCP3	0.66	8	1.29	0.902	16246	1	0.0982	1806	0.979
CEACAM3	0.66	8	1.29	0.902	16245	1	0.0983	1807	0.979
CDC45	0.33	2	1.29	0.902	16244	1	0.0983	1808	0.979
TMEM27	0.66	8	1.29	0.902	16243	1	0.0984	1809	0.979
FAM69C	0.66	8	1.29	0.902	16242	1	0.0984	1810	0.979
H1F0	0.66	8	1.29	0.902	16241	1	0.0984	1811	0.979
CACNA2D4	0.66	8	1.29	0.902	16240	1	0.0984	1812	0.979
KLF14	0.62	7	1.29	0.902	16239	1	0.0985	1813	0.979
CREG2	0.66	8	1.29	0.901	16238	1	0.0986	1814	0.979
PDE6A	0.66	8	1.29	0.901	16237	1	0.0986	1815	0.979
TBC1D25	0.66	8	1.29	0.901	16236	1	0.0987	1816	0.979
PPP1R15B	0.65	8	1.29	0.901	16235	1	0.0987	1817	0.979
TNKS1BP1	0.57	6	1.29	0.901	16234	1	0.0987	1818	0.979
OVCA2	0.65	8	1.29	0.901	16233	1	0.0988	1819	0.979
NSMCE2	0.52	5	1.29	0.901	16232	1	0.0988	1820	0.979
DAB2IP	0.65	8	1.29	0.901	16231	1	0.0988	1821	0.979
SIRPD	0.65	8	1.29	0.901	16230	1	0.099	1822	0.98
PPP3CA	0.65	8	1.29	0.901	16229	1	0.099	1823	0.98
FAM69B	0.65	8	1.29	0.901	16228	1	0.0991	1824	0.98
SSU72	0.4	3	1.29	0.901	16227	1	0.0992	1825	0.98
AKIP1	0.65	8	1.29	0.901	16226	1	0.0992	1826	0.98
OASL	0.64	8	1.29	0.901	16225	1	0.0993	1827	0.98
ACTR1A	0.56	6	1.29	0.901	16224	1	0.0993	1828	0.98
THOC1	0.6	7	1.29	0.901	16223	1	0.0993	1829	0.98
CTNNA1	0.6	7	1.28	0.901	16222	1	0.0994	1830	0.98
MAPK10	0.64	8	1.28	0.901	16221	1	0.0995	1831	0.98
SLC39A13	0.64	8	1.28	0.901	16220	1	0.0995	1832	0.98
NELL1	0.64	8	1.28	0.9	16219	1	0.0997	1833	0.981
ELOVL7	0.64	8	1.28	0.9	16218	1	0.0997	1834	0.981
TBL3	0.59	7	1.28	0.9	16217	1	0.0997	1835	0.981
C2orf69	0.64	8	1.28	0.9	16216	1	0.0997	1836	0.981
MOCS2	0.63	8	1.28	0.9	16215	1	0.0998	1837	0.981
EFNB2	0.63	8	1.28	0.9	16214	1	0.0999	1838	0.981
LRRC16A	0.63	8	1.28	0.9	16213	1	0.1	1839	0.982
SURF4	0.63	8	1.28	0.9	16212	1	0.1	1840	0.982
CD74	0.63	8	1.28	0.9	16211	1	0.1	1841	0.983
CDC73	0.54	6	1.28	0.9	16210	1	0.1	1842	0.983
ST5	0.62	8	1.28	0.9	16209	1	0.1	1843	0.983
HKDC1	0.62	8	1.28	0.899	16208	1	0.101	1844	0.986
NIPBL	0.61	8	1.28	0.899	16207	1	0.101	1845	0.986
PNOC	0.61	8	1.28	0.899	16206	1	0.101	1846	0.986
NYAP1	0.57	7	1.28	0.899	16205	1	0.101	1847	0.986
PRKRIP1	0.57	7	1.28	0.899	16204	1	0.101	1848	0.986
CDC14B	0.61	8	1.28	0.899	16203	1	0.101	1849	0.986
DFNB59	0.61	8	1.28	0.899	16202	1	0.101	1850	0.986
PRDX5	0.61	8	1.27	0.899	16201	1	0.101	1851	0.986
PAPD4	0.61	8	1.27	0.899	16200	1	0.101	1852	0.986
BIRC5	0.52	6	1.27	0.899	16199	1	0.101	1853	0.987
OBFC1	0.57	7	1.27	0.899	16198	1	0.101	1854	0.987
MIIP	0.57	7	1.27	0.899	16197	1	0.101	1855	0.987
ARHGEF12	0.6	8	1.27	0.899	16196	1	0.101	1856	0.987
COQ4	0.6	8	1.27	0.898	16195	1	0.102	1857	0.987
BAALC	0.6	8	1.27	0.898	16194	1	0.102	1858	0.987
MTMR1	0.6	8	1.27	0.898	16193	1	0.102	1859	0.987
FAM26D	0.56	7	1.27	0.898	16192	1	0.102	1860	0.987
DLX6	0.6	8	1.27	0.898	16191	1	0.102	1861	0.987
PSMD4	0.21	1	1.27	0.898	16190	1	0.102	1862	0.987
TSHZ2	0.6	8	1.27	0.898	16189	1	0.102	1863	0.987
WDR93	0.59	8	1.27	0.898	16188	1	0.102	1864	0.987
MMP3	0.51	6	1.27	0.898	16187	1	0.102	1865	0.987
NUB1	0.59	8	1.27	0.898	16186	1	0.102	1866	0.987
ARMC4	0.59	8	1.27	0.898	16185	1	0.102	1867	0.987
ZSCAN9	0.59	8	1.27	0.898	16184	1	0.102	1868	0.987
BPIFA1	0.59	8	1.27	0.898	16183	1	0.102	1869	0.987
PPIL1	0.59	8	1.27	0.898	16182	1	0.102	1870	0.987
SEMA3D	0.51	6	1.27	0.898	16181	1	0.102	1871	0.987
TAS2R43	0.29	2	1.27	0.898	16180	1	0.102	1872	0.987
CCBE1	0.59	8	1.27	0.898	16179	1	0.102	1873	0.987
CEP85L	0.59	8	1.27	0.897	16178	1	0.103	1874	0.987
PLD3	0.58	8	1.27	0.897	16177	1	0.103	1875	0.987
TPGS2	0.58	8	1.27	0.897	16176	1	0.103	1876	0.987
CCDC115	0.51	6	1.27	0.897	16175	1	0.103	1877	0.987
SCAF11	0.58	8	1.27	0.897	16174	1	0.103	1878	0.987
VEPH1	0.58	8	1.27	0.897	16173	1	0.103	1879	0.987
PRKCSH	0.58	8	1.27	0.897	16172	1	0.103	1880	0.987
ASUN	0.58	8	1.27	0.897	16171	1	0.103	1881	0.987
MCRS1	0.54	7	1.26	0.897	16170	1	0.103	1882	0.987
CYP1B1	0.58	8	1.26	0.897	16169	1	0.103	1883	0.987
TECRL	0.58	8	1.26	0.897	16168	1	0.103	1884	0.987
TNS1	0.57	8	1.26	0.897	16167	1	0.103	1885	0.987
LIF	0.57	8	1.26	0.897	16166	1	0.103	1886	0.987
NOC3L	0.53	7	1.26	0.897	16165	1	0.103	1887	0.987
SOX17	0.57	8	1.26	0.897	16164	1	0.103	1888	0.987
SLC9A8	0.57	8	1.26	0.897	16163	1	0.103	1889	0.987
C7orf60	0.57	8	1.26	0.896	16162	1	0.104	1890	0.987
S100A14	0.57	8	1.26	0.896	16161	1	0.104	1891	0.987
SCML4	0.57	8	1.26	0.896	16160	1	0.104	1892	0.987
FCRL6	0.56	8	1.26	0.896	16159	1	0.104	1893	0.987
MARVELD1	0.56	8	1.26	0.896	16158	1	0.104	1894	0.987
ALDH18A1	0.56	8	1.26	0.896	16157	1	0.104	1895	0.987
PPP1R12A	0.52	7	1.26	0.896	16156	1	0.104	1896	0.987
ZNF331	0.48	6	1.26	0.896	16155	1	0.104	1897	0.987
IGF2BP2	0.56	8	1.26	0.896	16154	1	0.104	1898	0.987
HAPLN3	0.56	8	1.26	0.896	16153	1	0.104	1899	0.987
SIK3	0.56	8	1.26	0.896	16152	1	0.104	1900	0.987
MMP25	0.56	8	1.26	0.896	16151	1	0.104	1901	0.987
CDR1	0.56	8	1.26	0.896	16150	1	0.104	1902	0.987
SIRPB1	0.56	8	1.26	0.896	16149	1	0.104	1903	0.987
RAB3IL1	0.55	8	1.26	0.896	16148	1	0.104	1904	0.987
DMXL1	0.55	8	1.26	0.896	16147	1	0.104	1905	0.987
RPS6KA1	0.55	8	1.26	0.896	16146	1	0.104	1906	0.987
AHSP	0.55	8	1.26	0.896	16145	1	0.104	1907	0.987
SDCCAG3	0.55	8	1.26	0.896	16144	1	0.104	1908	0.987
FAM217B	0.55	8	1.26	0.896	16143	1	0.104	1909	0.987
MADCAM1	0.55	8	1.26	0.895	16142	1	0.105	1910	0.987
ZNF695	0.55	8	1.26	0.895	16141	1	0.105	1911	0.987
HBE1	0.55	8	1.26	0.895	16140	1	0.105	1912	0.987
HEG1	0.55	8	1.25	0.895	16139	1	0.105	1913	0.987
NPC1	0.54	8	1.25	0.895	16138	1	0.105	1914	0.987
SHANK2	0.54	8	1.25	0.895	16137	1	0.105	1915	0.987
SAMD13	0.54	8	1.25	0.895	16136	1	0.105	1916	0.987
EIF2B4	0.54	8	1.25	0.895	16135	1	0.105	1917	0.987
FAM210A	0.51	7	1.25	0.895	16134	1	0.105	1918	0.987
IDI2	0.54	8	1.25	0.895	16133	1	0.105	1919	0.987
CSNK1E	0.54	8	1.25	0.895	16132	1	0.105	1920	0.987
TMEM43	0.54	8	1.25	0.895	16131	1	0.105	1921	0.987
FAM19A2	0.54	8	1.25	0.895	16130	1	0.105	1922	0.987
CT45A5	0.27	2	1.25	0.895	16129	1	0.105	1923	0.987
OSCP1	0.54	8	1.25	0.895	16128	1	0.105	1924	0.987
REP15	0.53	8	1.25	0.895	16127	1	0.105	1925	0.987
GIGYF1	0.53	8	1.25	0.894	16126	1	0.106	1926	0.987
FBXL18	0.53	8	1.25	0.894	16125	1	0.106	1927	0.987
ELAVL1	0.53	8	1.25	0.894	16124	1	0.106	1928	0.987
NAPA	0.37	4	1.25	0.894	16123	1	0.106	1929	0.987
HIGD2A	0.53	8	1.25	0.894	16122	1	0.106	1930	0.987
MS4A1	0.53	8	1.25	0.894	16121	1	0.106	1931	0.987
CCNB1	0.53	8	1.25	0.894	16120	1	0.106	1932	0.987
TAF8	0.49	7	1.25	0.894	16119	1	0.106	1933	0.987
FURIN	0.52	8	1.25	0.894	16118	1	0.106	1934	0.987
GLI2	0.52	8	1.25	0.894	16117	1	0.106	1935	0.987
CSGALNACT2	0.52	8	1.25	0.894	16116	1	0.106	1936	0.987
COX11	0.52	8	1.25	0.894	16115	1	0.106	1937	0.987
FKBP1C	0.45	6	1.25	0.894	16114	1	0.106	1938	0.987
ZADH2	0.52	8	1.25	0.894	16113	1	0.106	1939	0.987
CNPY2	0.52	8	1.25	0.894	16112	1	0.106	1940	0.987
ACVR2A	0.52	8	1.25	0.894	16111	1	0.106	1941	0.987
FBXO28	0.52	8	1.25	0.894	16110	1	0.106	1942	0.987
OCRL	0.52	8	1.25	0.894	16109	1	0.106	1943	0.987
CD1B	0.52	8	1.25	0.894	16108	1	0.106	1944	0.987
EXO1	0.51	8	1.25	0.894	16107	1	0.106	1945	0.987
LYRM2	0.51	8	1.24	0.893	16106	1	0.107	1946	0.987
CKAP4	0.51	8	1.24	0.893	16105	1	0.107	1947	0.987
ARFIP1	0.51	8	1.24	0.893	16104	1	0.107	1948	0.987
METTL21B	0.51	8	1.24	0.893	16103	1	0.107	1949	0.987
OR4C11	0.51	8	1.24	0.893	16102	1	0.107	1950	0.987
RFPL2	0.51	8	1.24	0.893	16101	1	0.107	1951	0.987
TDO2	0.51	8	1.24	0.893	16100	1	0.107	1952	0.987
ADAM28	0.51	8	1.24	0.893	16099	1	0.107	1953	0.987
SERPINE1	0.51	8	1.24	0.893	16098	1	0.107	1954	0.987
SPAG4	0.51	8	1.24	0.893	16097	1	0.107	1955	0.987
CUL4B	0.51	8	1.24	0.893	16096	1	0.107	1956	0.987
LOXL1	0.44	6	1.24	0.893	16095	1	0.107	1957	0.987
HSPA12B	0.5	8	1.24	0.893	16094	1	0.107	1958	0.987
COLCA1	0.5	8	1.24	0.893	16093	1	0.107	1959	0.987
USPL1	0.5	8	1.24	0.893	16092	1	0.107	1960	0.987
MESDC2	0.5	8	1.24	0.893	16091	1	0.107	1961	0.987
VAPB	0.5	8	1.24	0.893	16090	1	0.107	1962	0.987
BRWD3	0.5	8	1.24	0.893	16089	1	0.107	1963	0.987
LPAR2	0.5	8	1.24	0.893	16088	1	0.107	1964	0.987
FDPS	0.47	7	1.24	0.893	16087	1	0.107	1965	0.987
DLK2	0.5	8	1.24	0.892	16086	1	0.108	1966	0.987
SEC63	0.5	8	1.24	0.892	16085	1	0.108	1967	0.987
CCL7	0.43	6	1.24	0.892	16084	1	0.108	1968	0.987
SEH1L	0.46	7	1.24	0.892	16083	1	0.108	1969	0.987
OR5P2	0.49	8	1.24	0.892	16082	1	0.108	1970	0.987
CCL2	0.49	8	1.24	0.892	16081	1	0.108	1971	0.987
C17orf78	0.49	8	1.24	0.892	16080	1	0.108	1972	0.987
ABRACL	0.49	8	1.24	0.892	16079	1	0.108	1973	0.987
PNCK	0.49	8	1.24	0.892	16078	1	0.108	1974	0.987
CSRP2	0.49	8	1.24	0.892	16077	1	0.108	1975	0.987
TEX15	0.49	8	1.24	0.892	16076	1	0.108	1976	0.987
SMG1	0.49	8	1.24	0.892	16075	1	0.108	1977	0.987
FAM120AOS	0.48	8	1.24	0.892	16074	1	0.108	1978	0.987
SFXN3	0.48	8	1.24	0.892	16073	1	0.108	1979	0.987
SDR39U1	0.48	8	1.23	0.892	16072	1	0.108	1980	0.987
DPPA3	0.48	8	1.23	0.892	16071	1	0.108	1981	0.987
OSBPL6	0.48	8	1.23	0.892	16070	1	0.108	1982	0.987
HTATIP2	0.48	8	1.23	0.891	16069	1	0.109	1983	0.987
ABCA12	0.48	8	1.23	0.891	16068	1	0.109	1984	0.987
C12orf71	0.48	8	1.23	0.891	16067	1	0.109	1985	0.987
ATP6V1A	0.17	1	1.23	0.891	16066	1	0.109	1986	0.987
MLPH	0.47	8	1.23	0.891	16065	1	0.109	1987	0.987
ZNF792	0.47	8	1.23	0.891	16064	1	0.109	1988	0.987
JUNB	0.47	8	1.23	0.891	16063	1	0.109	1989	0.987
KCTD20	0.47	8	1.23	0.891	16062	1	0.109	1990	0.987
LUZP1	0.47	8	1.23	0.891	16061	1	0.109	1991	0.987
CD300C	0.47	8	1.23	0.891	16060	1	0.109	1992	0.987
ZNF728	0.47	8	1.23	0.891	16059	1	0.109	1993	0.987
HOXC6	0.47	8	1.23	0.891	16058	1	0.109	1994	0.987
PNMA3	0.47	8	1.23	0.891	16057	1	0.109	1995	0.987
MAVS	0.47	8	1.23	0.891	16056	1	0.109	1996	0.987
SFTA2	0.47	8	1.23	0.891	16055	1	0.109	1997	0.987
RALYL	0.47	8	1.23	0.891	16054	1	0.109	1998	0.987
DAGLB	0.46	8	1.23	0.891	16053	1	0.109	1999	0.988
[truncated: 16,051 more rows]

## Sheet: ATRi_Chemogenomic_Counts
sgRNA	Gene	AZD_FBX_T0	DMSO_T12A	DMSO_T12B	DMSO_T25A	DMSO_T25B	AZD20_T25A	AZD20_T25B
chrX:48456396-48456415_WDR13_+	WDR13	102	177	154	465	133	845	138
chr20:42225119-42225138_IFT52_+	IFT52	192	178	90	369	35	257	355
chr1:91739330-91739349_HFM1_-	HFM1	124	108	77	527	12	8	13
chr2:113417020-113417039_SLC20A1_-	SLC20A1	38	52	39	12	27	1	125
chr22:24236705-24236724_MIF_-	MIF	135	158	112	200	78	101	44
chr8:95848767-95848786_INTS8_+	INTS8	32	5	0	0	0	0	0
chr22:25155838-25155857_PIWIL3_-	PIWIL3	42	92	73	116	58	3	16
chr12:49218039-49218058_CACNB3_+	CACNB3	119	106	104	65	35	140	26
chr1:117078820-117078839_CD58_+	CD58	131	132	60	364	43	49	39
chr7:72954339-72954358_BCL7B_+	BCL7B	47	41	32	54	49	3	0
chr1:109385832-109385851_AKNAD1_-	AKNAD1	129	154	57	358	33	211	92
chr6:46111238-46111257_ENPP4_-	ENPP4	33	42	8	260	0	4	461
chr1:161008439-161008458_TSTD1_+	TSTD1	168	159	157	214	34	22	78
chr6:42946334-42946353_PEX6_+	PEX6	152	322	308	223	210	1325	19
chr19:7986990-7987009_SNAPC2_-	SNAPC2	86	46	42	67	6	19	30
chr17:41570255-41570274_DHX8_+	DHX8	60	6	20	4	1	0	0
chr19:1388844-1388863_NDUFS7_+	NDUFS7	75	133	100	327	48	9	3
chr4:175604027-175604046_GLRA3_-	GLRA3	97	56	72	134	34	10	21
chr20:54824282-54824301_MC3R_-	MC3R	112	90	59	287	80	12	11
chr8:110656858-110656877_SYBU_+	SYBU	170	308	284	917	311	128	72
chr19:45418172-45418191_APOC1_-	APOC1	183	417	199	1015	67	182	214
chr1:246490583-246490602_SMYD3_+	SMYD3	155	358	411	690	178	97	181
chr5:6632787-6632806_NSUN2_-	NSUN2	67	56	22	45	25	11	6
chr1:156708158-156708177_MRPL24_-	MRPL24	95	82	51	3	2	5	20
chr17:59853873-59853892_BRIP1_+	BRIP1	178	155	176	174	47	1148	16
chr17:25919577-25919596_KSR1_+	KSR1	88	181	24	236	35	43	16
chr3:44905746-44905765_TMEM42_+	TMEM42	200	239	251	477	47	40	662
chr19:58353145-58353164_ZNF587B_-	ZNF587B	58	63	36	221	32	24	6
chr16:66413317-66413336_CDH5_+	CDH5	118	100	92	139	100	57	37
chr14:96178612-96178631_TCL1A_-	TCL1A	207	141	157	95	155	32	25
chr11:36248747-36248766_LDLRAD3_-	LDLRAD3	53	69	47	11	6	1764	49
chr21:45656844-45656863_ICOSLG_+	ICOSLG	74	65	24	117	11	195	0
chr15:85341615-85341634_ZNF592_+	ZNF592	98	46	80	37	24	45	0
chrX:128694585-128694604_OCRL_-	OCRL	182	136	58	204	42	360	38
chr5:147209172-147209191_SPINK1_-	SPINK1	129	85	78	214	15	144	7
chr16:11369959-11369978_PRM2_-	PRM2	159	82	46	103	60	231	28
chr19:33793296-33793315_CEBPA_-	CEBPA	55	120	30	264	5	3	256
chr17:41173972-41173991_VAT1_-	VAT1	161	106	113	189	180	110	255
chrX:100871400-100871419_ARMCX6_-	ARMCX6	208	272	353	567	345	1714	219
chr8:70978654-70978673_PRDM14_+	PRDM14	129	168	149	348	118	172	54
chr12:57454640-57454659_TMEM194A_-	TMEM194A	25	12	14	29	14	3	6
chr2:223783861-223783880_ACSL3_-	ACSL3	53	92	79	115	39	169	3
chr3:121591388-121591407_EAF2_+	EAF2	42	49	22	43	42	8	5
chr11:76091787-76091806_PRKRIR_+	PRKRIR	211	90	34	65	10	5	0
chr17:1613381-1613400_TLCD2_+	TLCD2	198	181	124	214	118	13	37
chrX:154490448-154490467_RAB39B_-	RAB39B	110	108	85	123	40	60	89
chr3:101177815-101177834_SENP7_+	SENP7	123	156	140	281	69	6	31
chr5:37245580-37245599_C5orf42_-	C5orf42	226	311	129	649	81	278	55
chr7:143826619-143826638_OR2A14_+	OR2A14	302	259	387	161	208	870	181
chr13:103718404-103718423_SLC10A2_-	SLC10A2	100	129	89	247	34	67	12
chr6:144612983-144613002_UTRN_+	UTRN	99	157	59	362	40	195	47
chr10:23512572-23512591_C10orf115_-	C10orf115	221	288	262	587	108	85	290
chr1:48460205-48460224_TRABD2B_+	TRABD2B	85	90	58	88	4	31	79
chr17:64172978-64172997_CEP112_-	CEP112	121	154	108	205	33	1	4
chr11:57506662-57506681_TMX2_+	TMX2	97	57	43	17	0	3	0
chr15:23811476-23811495_MKRN3_+	MKRN3	139	94	61	95	55	92	210
chr21:36206864-36206883_RUNX1_-	RUNX1	181	156	143	125	56	51	128
chr1:153747955-153747974_SLC27A3_+	SLC27A3	142	54	42	49	90	13	373
chr4:158064954-158064973_GLRB_+	GLRB	130	234	116	403	34	310	104
chr5:176517560-176517579_FGFR4_+	FGFR4	207	197	152	330	203	102	15
chr1:202571077-202571096_SYT2_-	SYT2	56	71	29	106	17	23	0
chr6:108202355-108202374_SEC63_-	SEC63	225	143	40	95	0	0	9
chr11:70256021-70256040_CTTN_-	CTTN	248	159	154	346	143	9	9
chr3:148558689-148558708_CPB1_-	CPB1	60	74	55	50	148	11	84
chr17:34397835-34397854_CCL18_-	CCL18	34	61	35	77	33	2	2
chr17:6927448-6927467_BCL6B_+	BCL6B	74	73	89	78	92	10	0
chr11:124293869-124293888_OR8B4_-	OR8B4	141	61	121	46	67	155	6
chr19:17559214-17559233_TMEM221_-	TMEM221	133	178	139	298	84	106	26
chr3:26751198-26751217_LRRC3B_-	LRRC3B	150	45	29	37	44	34	110
chr8:13948103-13948122_SGCZ_-	SGCZ	72	93	35	150	5	0	44
chr7:140706280-140706299_MRPS33_-	MRPS33	105	50	45	68	280	309	18
chr17:5118228-5118247_SCIMP_+	SCIMP	91	110	42	338	57	84	6
chr4:88584002-88584021_DMP1_+	DMP1	62	84	85	113	67	38	1
chr20:44472914-44472933_ACOT8_-	ACOT8	106	115	126	534	59	406	140
chr10:104486513-104486532_SFXN2_+	SFXN2	84	96	47	140	19	1150	5
chr5:176731706-176731725_PRELID1_+	PRELID1	219	64	37	34	23	4	0
chr6:69348723-69348742_BAI3_+	BAI3	158	355	156	480	52	212	44
chr5:96506900-96506919_RIOK2_+	RIOK2	167	3	3	0	0	19	13
chr4:139988885-139988904_ELF2_-	ELF2	32	21	5	41	2	4	250
chr1:173702992-173703011_KLHL20_-	KLHL20	52	18	43	29	52	15	1
chr6:33746073-33746092_LEMD2_+	LEMD2	62	52	23	0	28	32	32
chr12:120031716-120031735_TMEM233_+	TMEM233	240	360	336	655	540	180	69
chr2:175263135-175263154_SCRN3_+	SCRN3	63	84	97	140	122	61	24
chr17:60837193-60837212_MARCH10_+	MARCH10	243	423	335	757	130	26	249
chr10:35928978-35928997_FZD8_+	FZD8	28	58	27	158	21	15	8
chr20:11899792-11899811_BTBD3_-	BTBD3	189	198	157	348	81	106	138
chr8:21925102-21925121_DMTN_-	DMTN	33	48	30	44	45	5	18
chr7:27186992-27187011_HOXA6_-	HOXA6	53	33	6	80	5	13	3
chr6:41905040-41905059_CCND3_+	CCND3	72	29	46	2	21	3	3
chr6:31544966-31544985_TNF_+	TNF	64	60	38	132	2	21	0
chr11:59225102-59225121_OR4D6_+	OR4D6	95	114	73	101	52	44	8
chr3:73111951-73111970_EBLN2_-	EBLN2	114	97	92	112	255	59	39
chr17:40010149-40010168_KLHL11_+	KLHL11	220	260	235	597	82	326	75
chr2:198415028-198415047_MOB4_+	MOB4	188	65	33	2	0	22	11
chr3:49936059-49936078_MST1R_-	MST1R	179	129	64	251	121	11	18
chr2:99802704-99802723_MRPL30_-	MRPL30	230	264	251	58	210	88	6
chr15:68987523-68987542_CORO2B_-	CORO2B	176	195	132	236	129	32	109
chr19:13051116-13051135_CALR_+	CALR	68	119	75	246	22	17	13
chr22:28293846-28293865_PITPNB_-	PITPNB	229	334	370	333	371	142	29
chr16:85105386-85105405_KIAA0513_+	KIAA0513	150	160	132	466	46	624	38
chr7:128355660-128355679_FAM71F1_+	FAM71F1	60	85	82	203	89	0	21
chr16:50118107-50118126_HEATR3_+	HEATR3	116	52	6	55	0	0	0
LacZ:1535-1554_LacZ_-	LacZ	102	83	79	231	272	10	250
chr17:5359328-5359347_DHX33_-	DHX33	68	34	7	14	26	5	43
chr3:183979053-183979072_CAMK2N2_+	CAMK2N2	105	41	66	60	128	112	11
chr7:49842341-49842360_VWC2_-	VWC2	147	160	151	225	92	144	186
chr1:120437762-120437781_ADAM30_+	ADAM30	101	113	158	207	102	18	23
chr17:67513713-67513732_MAP2K6_+	MAP2K6	165	218	165	344	42	386	5
chr5:175837261-175837280_CLTB_+	CLTB	203	190	147	439	102	73	84
chr10:6019402-6019421_IL15RA_+	IL15RA	215	197	70	368	105	141	232
chr8:61533278-61533297_RAB2A_+	RAB2A	84	129	91	262	8	0	11
chr8:41363498-41363517_GOLGA7_-	GOLGA7	146	194	156	243	46	161	95
chr3:44612842-44612861_ZKSCAN7_-	ZKSCAN7	182	168	135	342	112	528	35
chr5:137056219-137056238_KLHL3_-	KLHL3	39	40	21	33	56	25	8
chr19:694797-694816_PRSS57_+	PRSS57	90	103	45	157	0	76	44
chr8:40011179-40011198_C8orf4_+	C8orf4	23	23	27	35	6	562	5
chr16:81129738-81129757_GCSH_-	GCSH	89	79	100	0	5	7	4
chr22:36661794-36661813_APOL1_-	APOL1	215	285	169	313	78	147	26
chr19:54609301-54609320_NDUFA3_-	NDUFA3	53	76	43	117	16	47	9
chr3:196051229-196051248_TM4SF19_-	TM4SF19	44	31	23	57	8	15	45
chr22:30977557-30977576_PES1_+	PES1	151	11	0	0	0	2	0
chr2:222365783-222365802_EPHA4_+	EPHA4	86	103	79	101	41	26	4
chr15:80263134-80263153_BCL2A1_-	BCL2A1	96	63	62	23	11	33	18
chr5:131719972-131719991_SLC22A5_+	SLC22A5	222	358	219	459	133	4	216
chr2:172334556-172334575_DCAF17_-	DCAF17	33	20	8	70	6	17	14
chr2:176987675-176987694_HOXD9_-	HOXD9	152	174	141	282	97	43	11
chr21:31992978-31992997_KRTAP20-4_-	KRTAP20-4	118	105	63	157	86	367	78
chr19:40504221-40504240_ZNF546_+	ZNF546	107	117	109	249	51	90	133
chrX:12905681-12905700_TLR7_+	TLR7	97	234	156	548	103	124	15
chr7:134717701-134717720_AGBL3_+	AGBL3	43	37	23	29	49	91	5
chr9:130635019-130635038_AK1_-	AK1	72	107	87	802	155	3	41
chr3:14105753-14105772_TPRXL_-	TPRXL	104	263	240	430	127	13	61
chr3:16419334-16419353_RFTN1_+	RFTN1	174	165	90	262	37	842	69
chr10:16806372-16806391_RSU1_+	RSU1	95	39	10	30	3	103	7
chr8:11157554-11157573_MTMR9_-	MTMR9	139	53	33	119	20	13	2
chr17:34851228-34851247_ZNHIT3_-	ZNHIT3	99	62	62	65	97	99	429
chr9:72913106-72913125_SMC5_+	SMC5	28	8	14	0	17	3	2
chr3:9470641-9470660_SETD5_-	SETD5	201	175	160	339	96	39	45
chr7:35707138-35707157_HERPUD2_-	HERPUD2	163	260	154	357	157	186	8
chr5:114482913-114482932_TRIM36_+	TRIM36	193	329	312	480	220	2728	127
chr19:51602181-51602200_CTU1_-	CTU1	56	75	60	395	13	350	25
chr20:4705362-4705381_PRND_-	PRND	104	160	81	167	91	204	77
chr6:28360787-28360806_ZSCAN12_-	ZSCAN12	32	63	39	55	50	37	28
chr16:767366-767385_METRN_-	METRN	165	123	149	478	136	7	38
chr4:4543625-4543644_STX18_-	STX18	71	75	107	94	66	30	4
chrY:14888687-14888706_USP9Y_+	USP9Y	50	51	60	174	128	0	20
chr19:33685691-33685710_LRP3_+	LRP3	172	384	418	908	235	566	509
chr12:121131919-121131938_MLEC_+	MLEC	200	233	158	347	54	538	181
chr9:95896465-95896484_NINJ1_-	NINJ1	64	205	60	437	74	1076	40
chr2:230578870-230578889_DNER_+	DNER	72	86	73	18	35	643	4
chr11:62886711-62886730_SLC22A24_+	SLC22A24	65	75	115	159	43	130	24
chr19:47968980-47968999_SLC8A2_+	SLC8A2	198	174	125	261	47	267	66
chr2:32875207-32875226_TTC27_-	TTC27	99	13	0	0	0	3	0
chr4:145627759-145627778_HHIP_+	HHIP	154	170	151	432	73	26	59
chr12:81205393-81205412_LIN7A_-	LIN7A	75	71	71	101	67	9	12
chr19:52003234-52003253_SIGLEC12_-	SIGLEC12	16	22	8	58	0	0	10
chr11:114577322-114577341_NXPE2_-	NXPE2	175	195	213	226	160	162	8
chr3:169977764-169977783_PRKCI_-	PRKCI	119	85	69	123	14	103	17
chr12:133698261-133698280_ZNF891_-	ZNF891	217	356	269	326	173	113	69
chr3:185165673-185165692_MAP3K13_+	MAP3K13	85	118	44	262	5	13	18
chr20:57576679-57576698_CTSZ_-	CTSZ	25	30	29	80	29	10	75
chr6:39272391-39272410_KCNK17_+	KCNK17	90	152	93	498	67	26	14
chr16:58426629-58426648_GINS3_-	GINS3	85	41	38	32	48	41	256
chr19:23158402-23158421_ZNF728_+	ZNF728	106	109	38	128	39	193	65
chr2:3504666-3504685_ADI1_-	ADI1	80	73	106	104	95	1010	10
chr19:49589716-49589735_SNRNP70_-	SNRNP70	96	5	5	0	0	0	0
chr12:49462844-49462863_RHEBL1_-	RHEBL1	55	84	34	202	38	306	62
chr10:104018751-104018770_GBF1_+	GBF1	41	34	43	25	41	0	0
chr17:43044936-43044955_C1QL1_-	C1QL1	58	58	81	43	43	16	1
chr1:17764832-17764851_RCC2_-	RCC2	85	21	23	9	39	22	0
chr2:223786057-223786076_ACSL3_+	ACSL3	16	14	5	8	0	0	0
chr7:123104900-123104919_IQUB_+	IQUB	26	65	20	132	2	178	29
chr11:67236626-67236645_TMEM134_+	TMEM134	125	156	164	187	130	73	1
chr7:93633512-93633531_BET1_-	BET1	119	224	72	289	10	1	14
chr6:131540940-131540959_AKAP7_-	AKAP7	29	26	8	6	11	32	0
chr19:29698863-29698882_UQCRFS1_+	UQCRFS1	46	8	1	2	0	3	3
chr2:65571935-65571954_SPRED2_-	SPRED2	100	112	167	241	259	290	126
chr13:58208730-58208749_PCDH17_+	PCDH17	75	54	15	146	67	252	19
chr3:36873537-36873556_TRANK1_-	TRANK1	66	46	43	77	26	8	91
chr3:9962227-9962246_IL17RC_+	IL17RC	137	226	254	661	343	54	21
chr6:139694434-139694453_CITED2_+	CITED2	101	87	136	277	162	146	12
chr16:87960384-87960403_CA5A_-	CA5A	169	70	81	68	3	416	57
chr18:28979463-28979482_DSG4_+	DSG4	190	141	176	345	35	524	62
chr9:82242294-82242313_TLE4_+	TLE4	170	129	182	130	172	83	1053
chr1:45297978-45297997_PTCH2_-	PTCH2	112	93	60	92	399	241	10
chr8:98699735-98699754_MTDH_+	MTDH	88	113	152	117	122	76	50
chr10:105763200-105763219_SLK_-	SLK	96	215	135	628	77	7	18
chr15:77348419-77348438_TSPAN3_-	TSPAN3	210	160	217	143	224	212	22
chr8:86171672-86171691_CA13_+	CA13	81	139	60	365	4	38	68
chr17:37826222-37826241_PNMT_+	PNMT	57	67	56	201	104	2	1
chr19:12991839-12991858_DNASE2_-	DNASE2	14	19	14	15	29	3	0
chr13:75915275-75915294_TBC1D4_-	TBC1D4	72	113	37	254	34	0	44
chr17:27296792-27296811_SEZ6_+	SEZ6	242	326	341	847	780	165	18
chr16:74339187-74339206_PSMD7_+	PSMD7	137	48	34	5	24	24	34
chr14:57863544-57863563_NAA30_+	NAA30	173	41	14	20	8	4	3
chr6:167753789-167753808_TTLL2_+	TTLL2	49	122	53	217	25	210	10
chr17:40001865-40001884_KLHL10_-	KLHL10	138	68	95	141	77	102	14
chr12:15652481-15652500_PTPRO_-	PTPRO	43	48	5	58	17	16	1
chr21:45387870-45387889_AGPAT3_+	AGPAT3	201	318	203	725	230	139	71
chr14:23746094-23746113_HOMEZ_+	HOMEZ	89	182	100	161	114	45	4
chr1:1361695-1361714_TMEM88B_-	TMEM88B	52	41	54	71	24	294	116
chr15:66273198-66273217_MEGF11_+	MEGF11	88	88	71	339	45	62	53
chr10:95347084-95347103_FFAR4_-	FFAR4	96	154	143	203	65	74	25
chr13:78130729-78130748_SCEL_+	SCEL	78	84	57	260	34	34	737
chr3:150916745-150916764_GPR171_+	GPR171	64	39	9	72	9	91	15
chr3:118909123-118909142_UPK1B_-	UPK1B	78	23	26	26	6	117	142
chr12:7898946-7898965_CLEC4C_+	CLEC4C	35	8	12	55	1	21	0
chr17:6733637-6733656_TEKT1_+	TEKT1	150	84	75	47	74	21	21
chr19:57027678-57027697_ZNF471_+	ZNF471	60	26	45	13	108	114	0
chr17:40272707-40272726_KAT2A_+	KAT2A	56	22	12	26	2	94	32
chr5:57790558-57790577_GAPT_-	GAPT	112	181	136	486	63	9	11
chr2:219824615-219824634_CDK5R2_+	CDK5R2	148	370	180	671	130	217	29
chr6:56029249-56029268_COL21A1_+	COL21A1	76	90	48	91	30	811	41
chr19:54976571-54976590_CDC42EP5_-	CDC42EP5	67	183	119	481	115	110	48
chr21:33975564-33975583_C21orf59_-	C21orf59	165	12	16	19	0	4	2
chr1:228333250-228333269_GUK1_-	GUK1	110	6	2	0	0	0	0
chr11:48285717-48285736_OR4X1_-	OR4X1	37	9	21	4	6	8	38
chr13:52004446-52004465_INTS6_-	INTS6	182	49	42	98	3	0	7
chr1:54332416-54332435_YIPF1_+	YIPF1	45	34	27	23	11	4	0
chr1:154931987-154932006_PYGO2_+	PYGO2	77	75	26	185	40	2	3
chr16:81396139-81396158_GAN_+	GAN	128	151	138	106	101	603	11
chr15:59080117-59080136_FAM63B_-	FAM63B	83	117	80	390	33	252	284
chr7:2402320-2402339_EIF3B_+	EIF3B	65	3	9	5	2	0	2
chr10:118674888-118674907_KIAA1598_-	KIAA1598	63	36	30	50	15	14	51
chr9:105763863-105763882_CYLC2_-	CYLC2	100	177	144	432	73	78	69
chr19:49364898-49364917_PLEKHA4_+	PLEKHA4	82	65	52	228	21	26	9
chr12:21036487-21036506_SLCO1B3_+	SLCO1B3	131	83	140	412	75	287	14
chr5:137665295-137665314_CDC25C_-	CDC25C	85	84	32	51	10	47	0
chr1:179100598-179100617_ABL2_-	ABL2	92	83	41	183	30	14	26
chr8:144652666-144652685_MROH6_-	MROH6	154	111	87	274	160	207	28
chr12:50232315-50232334_BCDIN3D_-	BCDIN3D	134	230	134	182	162	8	29
chr1:200776616-200776635_CAMSAP2_-	CAMSAP2	156	288	118	435	92	198	42
chr7:4794128-4794147_FOXK1_-	FOXK1	78	95	100	314	99	0	28
chr1:145460168-145460187_POLR3GL_-	POLR3GL	58	102	75	119	96	16	10
chr5:133537680-133537699_PPP2CA_-	PPP2CA	42	33	37	52	37	9	4
chr12:113424867-113424886_OAS2_+	OAS2	37	37	22	28	39	59	3
chr5:134724711-134724730_H2AFY_-	H2AFY	100	105	112	136	45	3	14
chr1:64100528-64100547_PGM1_-	PGM1	45	97	50	81	16	13	9
chr19:44079574-44079593_XRCC1_+	XRCC1	183	213	141	79	73	873	29
chr2:47378485-47378504_C2orf61_+	C2orf61	179	267	137	551	126	1024	157
chr2:179323246-179323265_DFNB59_+	DFNB59	30	9	3	0	3	19	0
chr1:42875758-42875777_RIMKLA_+	RIMKLA	106	127	92	196	42	42	24
chr12:124968210-124968229_NCOR2_+	NCOR2	18	10	21	19	7	0	139
chr9:139333534-139333553_INPP5E_-	INPP5E	120	152	86	329	42	5	7
chr11:62156619-62156638_ASRGL1_-	ASRGL1	141	80	111	203	115	152	165
chr17:30815211-30815230_CDK5R1_+	CDK5R1	70	104	69	195	20	67	0
chr19:53652000-53652019_ZNF347_-	ZNF347	90	222	123	304	44	34	108
chr22:33245487-33245506_TIMP3_-	TIMP3	72	62	113	61	45	82	265
chr5:137045469-137045488_KLHL3_+	KLHL3	131	194	188	446	263	72	10
chr1:151810742-151810761_C2CD4D_-	C2CD4D	22	19	14	31	8	3	45
chr17:34397816-34397835_CCL18_-	CCL18	98	147	30	101	22	125	39
chr9:35562646-35562665_FAM166B_+	FAM166B	48	16	8	7	17	3	144
chr7:150324922-150324941_GIMAP6_-	GIMAP6	67	83	50	89	180	1	21
chr15:22833543-22833562_TUBGCP5_-	TUBGCP5	121	77	5	26	0	0	48
chr3:113144971-113144990_WDR52_+	WDR52	90	175	143	327	153	338	27
chr6:160212140-160212159_MRPL18_-	MRPL18	112	86	62	29	1	3	16
chr10:931603-931622_LARP4B_-	LARP4B	51	40	25	57	19	32	9
chr1:116519257-116519276_SLC22A15_+	SLC22A15	142	230	125	738	84	76	164
chrX:47269727-47269746_ZNF157_+	ZNF157	150	348	265	579	174	219	65
chr1:85724341-85724360_C1orf52_+	C1orf52	279	340	334	504	224	113	197
chr9:96214819-96214838_FAM120AOS_+	FAM120AOS	23	20	72	15	2	27	13
chrX:71522682-71522701_CITED1_-	CITED1	82	83	194	62	104	74	40
chr9:140777272-140777291_CACNA1B_+	CACNA1B	205	177	71	222	28	4	7
chr1:155265469-155265488_PKLR_-	PKLR	122	83	56	231	49	58	5
chr17:80022734-80022753_DUS1L_-	DUS1L	83	194	127	234	129	1035	29
chr15:91795704-91795723_SV2B_+	SV2B	71	85	87	163	43	34	14
chr9:37486712-37486731_POLR1E_-	POLR1E	216	32	39	8	6	8	1
chr12:57389475-57389494_GPR182_-	GPR182	133	112	73	173	16	9	11
chr18:47811395-47811414_CXXC1_-	CXXC1	176	201	111	470	89	100	14
chr10:104620088-104620107_C10orf32_-	C10orf32	59	118	47	78	63	21	11
chrX:128781799-128781818_APLN_+	APLN	137	166	153	147	144	163	113
chr5:112256879-112256898_REEP5_+	REEP5	63	71	89	47	12	63	255
chr11:95551060-95551079_CEP57_-	CEP57	89	99	47	260	136	0	22
chr2:99797376-99797395_MITD1_+	MITD1	141	144	63	191	5	42	26
chr7:152357788-152357807_XRCC2_-	XRCC2	133	66	66	37	24	3	8
chr19:11943668-11943687_ZNF440_+	ZNF440	43	39	25	12	10	17	43
chr1:90475758-90475777_ZNF326_+	ZNF326	62	63	18	366	28	0	1
chr11:126126716-126126735_FAM118B_+	FAM118B	64	76	29	267	111	3	10
chr19:48949650-48949669_GRWD1_-	GRWD1	90	10	2	0	0	0	1
chr6:30041235-30041254_RNF39_-	RNF39	82	58	35	70	39	323	69
chr1:23370935-23370954_KDM1A_+	KDM1A	50	56	13	49	0	23	2
chr6:135763724-135763743_AHI1_+	AHI1	119	150	103	100	87	27	6
chr8:39840160-39840179_IDO2_+	IDO2	157	230	130	289	89	32	2
chr13:70456441-70456460_KLHL1_+	KLHL1	71	85	72	502	23	39	50
chr19:43097826-43097845_CEACAM8_+	CEACAM8	183	301	156	308	61	306	15
chr14:45475256-45475275_FAM179B_-	FAM179B	66	38	26	94	20	27	53
chr16:68056316-68056335_DDX28_-	DDX28	177	132	132	14	2	18	12
chr7:6509295-6509314_KDELR2_-	KDELR2	106	75	104	56	130	36	0
chr3:129034258-129034277_H1FX_-	H1FX	15	34	23	63	3	79	0
chr9:134004843-134004862_NUP214_+	NUP214	107	0	4	0	0	128	0
chrX:106171608-106171627_CLDN2_-	CLDN2	57	68	69	31	29	80	54
chr11:67163233-67163252_RAD9A_+	RAD9A	114	96	71	36	88	2	13
chr3:111842595-111842614_GCSAM_-	GCSAM	113	150	126	266	47	54	35
chr3:113955478-113955497_ZNF80_+	ZNF80	83	84	57	110	66	31	70
chrX:72783237-72783256_CHIC1_+	CHIC1	88	149	41	240	14	32	40
chr10:90435393-90435412_LIPF_+	LIPF	109	162	173	262	19	772	49
chr1:45525773-45525792_ZSWIM5_-	ZSWIM5	146	158	68	407	63	44	9
chr20:4893596-4893615_SLC23A2_-	SLC23A2	86	110	87	161	159	11	241
chr7:92134118-92134137_PEX1_+	PEX1	127	143	198	253	97	266	86
chr12:107360952-107360971_C12orf23_-	C12orf23	94	141	118	141	80	8	1
chr6:43267649-43267668_SLC22A7_+	SLC22A7	60	59	48	126	28	268	23
chr6:5216956-5216975_LYRM4_-	LYRM4	185	65	25	4	14	4	7
chr9:2718923-2718942_KCNV2_-	KCNV2	61	80	19	26	6	912	4
chr19:42085790-42085809_CEACAM21_+	CEACAM21	48	72	86	18	81	46	197
chr19:59022666-59022685_SLC27A5_+	SLC27A5	58	15	30	0	33	101	1
chr17:4903555-4903574_KIF1C_-	KIF1C	428	697	464	1287	385	289	37
chr22:18383591-18383610_MICAL3_+	MICAL3	117	219	137	490	43	1504	31
chr11:6790150-6790169_OR2AG2_+	OR2AG2	108	228	97	252	89	7	28
chr5:145176074-145176093_PRELID2_-	PRELID2	53	62	23	60	44	951	796
chrX:47083011-47083030_CDK16_+	CDK16	75	54	78	90	198	63	77
chr2:68520982-68521001_CNRIP1_+	CNRIP1	100	91	48	226	51	18	58
chr22:41632498-41632517_CHADL_+	CHADL	117	206	89	219	71	76	218
chr6:50011328-50011347_DEFB112_-	DEFB112	64	41	86	14	24	50	1
chr3:111286473-111286492_CD96_+	CD96	145	285	134	695	78	68	55
chr8:145998668-145998687_ZNF34_-	ZNF34	241	289	272	146	277	114	112
chr19:18313388-18313407_RAB3A_-	RAB3A	44	27	23	12	9	94	3
chr12:27175497-27175516_MED21_+	MED21	126	104	47	91	22	3	60
chrX:74644523-74644542_ZDHHC15_+	ZDHHC15	18	10	2	10	0	0	0
chr1:153587370-153587389_S100A14_-	S100A14	141	187	204	430	189	219	377
chr4:174292351-174292370_SAP30_+	SAP30	240	241	205	342	100	174	980
chr3:14487298-14487317_SLC6A6_+	SLC6A6	80	89	41	172	20	0	13
chr4:71114927-71114946_CSN3_+	CSN3	227	314	211	508	81	426	52
chr5:132652204-132652223_FSTL4_+	FSTL4	148	207	98	405	19	76	14
chr17:7530923-7530942_SAT2_-	SAT2	53	57	81	48	78	3	10
chr19:54933399-54933418_TTYH1_+	TTYH1	65	94	91	155	23	453	90
chr3:46245658-46245677_CCR1_+	CCR1	22	20	13	26	22	13	3
chr9:139840944-139840963_C8G_+	C8G	163	122	115	87	35	81	4
chr20:34541723-34541742_SCAND1_-	SCAND1	101	139	62	127	26	115	239
chr19:10677924-10677943_CDKN2D_-	CDKN2D	76	53	27	84	18	40	28
chr6:4130392-4130411_C6orf201_-	C6orf201	62	31	7	38	30	14	76
chr12:124123841-124123860_GTF2H3_+	GTF2H3	109	161	96	149	109	7	17
chr1:112045756-112045775_ADORA3_+	ADORA3	12	4	5	1	4	0	0
chr1:33562448-33562467_ADC_+	ADC	206	201	121	540	72	70	0
chr16:2070119-2070138_NPW_-	NPW	86	82	71	128	52	6	139
chr3:139257738-139257757_RBP1_-	RBP1	76	78	40	87	100	37	0
chr3:98217090-98217109_OR5K2_-	OR5K2	71	116	74	69	152	74	467
chr10:50532513-50532532_C10orf71_-	C10orf71	103	115	129	69	92	80	483
chr5:139062444-139062463_CXXC5_+	CXXC5	133	161	35	192	39	55	22
chr19:44276251-44276270_KCNN4_+	KCNN4	143	162	91	302	45	582	440
chr1:70896004-70896023_CTH_-	CTH	43	58	0	152	6	35	30
chr15:89070832-89070851_DET1_-	DET1	202	278	189	229	88	124	59
chr6:144074942-144074961_PHACTR2_-	PHACTR2	59	74	42	102	9	19	6
chr1:150255984-150256003_C1orf51_+	C1orf51	47	30	23	106	18	15	6
chr7:143747878-143747897_OR2A5_-	OR2A5	166	226	134	461	98	19	41
chr6:138726350-138726369_HEBP2_+	HEBP2	82	36	34	14	70	52	28
chr6:27806054-27806073_HIST1H2AK_-	HIST1H2AK	132	155	127	303	176	102	20
chr9:136444159-136444178_FAM163B_+	FAM163B	158	89	97	158	98	171	9
chr8:102731576-102731595_NCALD_-	NCALD	87	152	108	360	20	28	29
chr11:62065108-62065127_SCGB1D4_+	SCGB1D4	152	242	185	591	109	38	31
chr4:110754456-110754475_RRH_+	RRH	75	92	75	298	31	0	8
chr17:37649033-37649052_CDK12_+	CDK12	101	43	50	75	3	2	0
chr1:153233760-153233779_LOR_-	LOR	52	80	75	50	89	11	18
chr11:123848176-123848195_OR10S1_+	OR10S1	159	200	105	538	18	169	302
chr14:29237872-29237891_FOXG1_+	FOXG1	211	241	204	303	109	39	2
chr11:67287524-67287543_CABP2_-	CABP2	101	125	85	264	53	42	3
chr1:223536647-223536666_SUSD4_+	SUSD4	41	83	55	68	99	102	92
chr4:39864971-39864990_PDS5A_+	PDS5A	127	317	205	719	94	765	27
chr5:160973575-160973594_GABRB2_-	GABRB2	188	301	184	821	160	97	1166
chr2:71351622-71351641_MCEE_+	MCEE	79	148	80	457	70	46	28
chr17:17425701-17425720_PEMT_-	PEMT	197	136	44	130	41	23	1039
chr10:51584990-51585009_NCOA4_-	NCOA4	157	102	131	96	176	86	13
chr15:86312036-86312055_KLHL25_+	KLHL25	154	156	55	100	19	389	29
chr1:18962786-18962805_PAX7_+	PAX7	33	36	35	52	20	31	20
chr10:104231064-104231083_TMEM180_+	TMEM180	93	170	93	314	45	57	1105
chr17:2996254-2996273_OR1D2_+	OR1D2	58	16	14	0	17	584	4
chr20:33874417-33874436_FAM83C_-	FAM83C	89	112	100	111	44	287	22
chr2:234959645-234959664_SPP2_-	SPP2	94	110	65	161	19	55	18
chr3:42915967-42915986_CYP8B1_+	CYP8B1	89	61	42	53	33	9	86
chrX:23019089-23019108_DDX53_+	DDX53	84	74	80	123	21	3	9
chr4:96025650-96025669_BMPR1B_-	BMPR1B	139	230	179	361	132	787	16
chr11:46407384-46407403_CHRM4_-	CHRM4	113	99	90	100	44	47	1
chrX:133906242-133906261_FAM122B_+	FAM122B	149	315	245	677	157	51	418
chr16:15490041-15490060_MPV17L_-	MPV17L	69	23	28	37	10	6	4
chr1:110214142-110214161_GSTM2_+	GSTM2	130	151	111	175	96	613	54
chr11:113631616-113631635_ZW10_+	ZW10	81	65	53	21	25	5	13
chr8:80831344-80831363_MRPS28_+	MRPS28	200	182	155	31	53	66	27
chr3:14939062-14939081_FGD5_+	FGD5	118	235	181	299	74	150	42
chr8:21997535-21997554_REEP4_-	REEP4	83	40	45	87	32	32	7
chr14:45414847-45414866_KLHL28_+	KLHL28	119	40	38	54	43	15	31
chr17:48356604-48356623_TMEM92_-	TMEM92	157	133	83	77	25	120	0
chr7:99514381-99514400_TRIM4_-	TRIM4	93	70	110	120	29	365	98
chr20:56190574-56190593_ZBP1_+	ZBP1	99	114	35	185	124	173	15
chr4:83989603-83989622_COPS4_+	COPS4	20	3	3	0	0	0	28
chr7:26192131-26192150_NFE2L3_+	NFE2L3	215	154	138	322	99	68	48
chrX:85969607-85969626_DACH2_-	DACH2	90	138	103	206	29	61	22
chr14:58724639-58724658_PSMA3_+	PSMA3	81	2	3	0	0	0	0
chr19:15220098-15220117_SYDE1_-	SYDE1	76	139	51	184	114	25	15
chr1:153190689-153190708_PRR9_+	PRR9	100	113	119	73	63	12	10
chr2:133175298-133175317_GPR39_-	GPR39	64	28	58	65	39	427	121
chr17:79205744-79205763_ENTHD2_+	ENTHD2	81	34	44	17	13	105	32
chr18:72226623-72226642_CNDP1_+	CNDP1	28	38	15	52	25	5	68
chr11:60558463-60558482_MS4A10_-	MS4A10	86	95	82	146	70	1069	0
chr2:272248-272267_ACP1_-	ACP1	141	226	132	417	68	12	179
chr1:108703890-108703909_SLC25A24_-	SLC25A24	100	100	92	298	73	5	0
chr5:176832997-176833016_F12_+	F12	284	424	340	522	198	402	368
chrX:154255275-154255294_FUNDC2_-	FUNDC2	136	314	143	664	76	259	98
chr1:150601897-150601916_ENSA_+	ENSA	294	144	49	116	1	33	1684
chr11:57480211-57480230_TMX2_+	TMX2	100	42	85	16	65	2	3
chrX:153657038-153657057_ATP6AP1_+	ATP6AP1	195	93	69	37	52	5	64
chr2:207572108-207572127_DYTN_-	DYTN	57	29	27	186	26	1	26
chrX:73641710-73641729_SLC16A2_+	SLC16A2	164	174	111	346	92	221	12
chr3:46620736-46620755_TDGF1_+	TDGF1	106	84	93	106	44	0	5
chr1:203468822-203468841_OPTC_-	OPTC	66	98	16	143	8	1	42
chr16:28145212-28145231_XPO6_-	XPO6	141	92	86	65	11	0	6
chr19:42914497-42914516_LIPE_+	LIPE	180	222	128	509	20	96	17
chr7:92837994-92838013_HEPACAM2_+	HEPACAM2	226	267	216	316	57	2880	81
chr14:74706312-74706331_VSX2_+	VSX2	93	74	67	68	13	424	9
chr12:53431181-53431200_EIF4B_+	EIF4B	62	29	22	31	11	57	25
chr14:50360586-50360605_ARF6_+	ARF6	128	41	36	52	63	4	8
chr6:42713137-42713156_TBCC_-	TBCC	108	1	4	27	0	8	0
chr4:155718049-155718068_RBM46_-	RBM46	112	43	115	10	94	104	1
chr12:121853972-121853991_RNF34_-	RNF34	133	293	113	558	50	736	32
chr10:4879659-4879678_AKR1E2_+	AKR1E2	78	89	126	202	66	126	138
chr9:12698638-12698657_TYRP1_-	TYRP1	121	90	52	116	73	7	17
chr18:13826016-13826035_MC5R_+	MC5R	59	183	90	277	79	23	43
chr14:50065862-50065881_LRR1_-	LRR1	77	16	22	3	10	0	5
chr8:20028616-20028635_SLC18A1_-	SLC18A1	127	121	143	58	104	98	187
chr2:234669017-234669036_UGT1A8_+	UGT1A8	59	80	48	152	52	4	113
chr4:20852179-20852198_KCNIP4_-	KCNIP4	40	46	41	72	64	1	6
chr15:71184539-71184558_THAP10_-	THAP10	108	45	51	29	10	49	9
chr8:67488318-67488337_MYBL1_-	MYBL1	101	135	63	188	23	28	52
chr2:65543898-65543917_SPRED2_+	SPRED2	260	208	105	240	43	583	192
chr2:220379796-220379815_ASIC4_-	ASIC4	81	84	97	57	132	5	95
chr17:58577821-58577840_APPBP2_+	APPBP2	171	155	154	118	44	225	285
chr2:166799760-166799779_TTC21B_-	TTC21B	46	41	32	87	31	0	5
chr19:19823851-19823870_ZNF14_-	ZNF14	131	160	60	209	28	6	393
chr15:32935964-32935983_SCG5_-	SCG5	36	59	41	102	15	1	37
chr10:90983507-90983526_LIPA_+	LIPA	86	54	103	161	30	22	187
chr11:9430072-9430091_IPO7_+	IPO7	67	17	8	0	10	0	2
chr12:18865896-18865915_PLCZ1_+	PLCZ1	105	93	30	149	62	24	61
chr6:17281839-17281858_RBM24_+	RBM24	40	56	6	17	2	0	5
chr6:116747756-116747775_DSE_-	DSE	110	90	85	77	37	23	6
chr19:42744252-42744271_GSK3A_-	GSK3A	131	92	74	164	40	7	4
chrX:102471178-102471197_BEX4_+	BEX4	94	115	116	193	74	977	27
chr10:99327840-99327859_UBTD1_+	UBTD1	221	272	287	256	313	1796	134
chr17:27052979-27052998_TLCD1_+	TLCD1	103	81	85	73	19	5	3
chr6:84569543-84569562_CYB5R4_+	CYB5R4	122	78	64	94	8	22	38
chr11:57100552-57100571_SSRP1_+	SSRP1	160	20	18	0	9	0	1
chr16:31214339-31214358_C16orf98_+	C16orf98	84	120	92	379	16	236	13
chrX:114877701-114877720_PLS3_-	PLS3	62	115	120	317	104	22	7
chr15:90761031-90761050_SEMA4B_+	SEMA4B	162	263	123	418	420	45	357
chr8:144407541-144407560_TOP1MT_-	TOP1MT	98	106	93	148	27	30	24
chr19:46190862-46190881_SNRPD2_-	SNRPD2	9	0	0	0	0	0	0
chr16:2762778-2762797_PRSS27_+	PRSS27	113	107	56	137	89	296	90
chr3:57233913-57233932_HESX1_+	HESX1	125	79	66	100	120	59	14
chr15:44751303-44751322_CTDSPL2_+	CTDSPL2	119	69	11	182	0	0	5
chr20:62369225-62369244_LIME1_+	LIME1	110	48	43	22	7	35	16
chr12:121094045-121094064_CABP1_-	CABP1	3	3	7	0	0	16	0
chr9:8633398-8633417_PTPRD_-	PTPRD	119	74	50	65	29	53	183
chr6:31083934-31083953_CDSN_+	CDSN	168	187	75	317	30	11264	2436
chr19:15163055-15163074_CASP14_+	CASP14	103	226	125	560	27	34	4
chr11:111941900-111941919_PIH1D2_-	PIH1D2	119	141	136	414	47	0	7
chrX:130419379-130419398_IGSF1_+	IGSF1	140	224	106	563	17	283	18
chr16:11931935-11931954_RSL1D1_+	RSL1D1	121	85	39	59	18	14	131
chr1:35321419-35321438_SMIM12_-	SMIM12	41	46	32	0	8	5	1
chr19:5641895-5641914_SAFB_+	SAFB	125	149	53	312	27	3	133
chr2:17941290-17941309_GEN1_-	GEN1	30	12	16	4	58	0	0
chr9:138416708-138416727_LCN1_+	LCN1	72	48	30	15	5	0	4
chr19:59028102-59028121_ZBTB45_+	ZBTB45	137	83	81	164	16	40	13
chr15:83679072-83679091_C15orf40_-	C15orf40	122	133	144	204	152	15	49
chr1:177199175-177199194_BRINP2_-	BRINP2	188	201	129	362	56	114	52
chr16:15100419-15100438_PDXDC1_-	PDXDC1	140	58	31	201	27	16	45
chr1:79412078-79412097_ELTD1_-	ELTD1	103	105	113	115	73	0	159
chr8:1812581-1812600_ARHGEF10_+	ARHGEF10	85	99	127	269	61	234	20
chr15:42483330-42483349_VPS39_+	VPS39	29	86	28	325	3	13	7
chr21:39492442-39492461_DSCR4_+	DSCR4	97	163	97	283	31	43	13
chr2:152292031-152292050_RIF1_-	RIF1	210	146	57	26	14	179	62
chr8:6783485-6783504_DEFA6_-	DEFA6	126	159	72	178	30	191	87
chr11:73418545-73418564_RAB6A_-	RAB6A	172	40	20	12	0	3	14
chr12:67686535-67686554_CAND1_+	CAND1	46	65	33	103	0	28	52
chr1:34166166-34166185_CSMD2_+	CSMD2	146	143	145	191	322	8	47
chr4:52895828-52895847_SGCB_+	SGCB	78	96	105	41	141	70	11
chr14:104000927-104000946_TRMT61A_+	TRMT61A	144	83	46	7	0	25	4
chr3:47539841-47539860_ELP6_+	ELP6	44	31	20	2	1	0	12
chr8:144411612-144411631_TOP1MT_-	TOP1MT	229	359	219	498	118	60	165
chr1:8073785-8073804_ERRFI1_+	ERRFI1	103	129	94	346	30	64	5
chr1:32502565-32502584_KHDRBS1_+	KHDRBS1	59	76	60	98	8	30	395
chr15:101019659-101019678_CERS3_-	CERS3	69	277	127	496	85	8	25
chr19:59082442-59082461_MZF1_-	MZF1	265	321	236	545	135	119	37
chr14:23395933-23395952_PRMT5_-	PRMT5	192	210	47	277	32	6	0
chr12:48465452-48465471_SENP1_-	SENP1	62	53	84	80	8	27	129
chr14:53385930-53385949_FERMT2_+	FERMT2	248	198	228	180	205	922	684
chr7:116140449-116140468_CAV2_-	CAV2	242	292	348	253	393	487	50
chr11:123887072-123887091_OR10G4_-	OR10G4	155	125	61	275	155	23	343
chr1:54428051-54428070_LRRC42_+	LRRC42	119	136	52	193	36	26	22
chr20:1552499-1552518_SIRPB1_+	SIRPB1	157	198	109	594	108	562	595
chr11:73120571-73120590_FAM168A_-	FAM168A	130	103	109	330	133	5	36
chr8:146278066-146278085_C8orf33_-	C8orf33	90	132	97	274	19	13	15
chr18:33613735-33613754_RPRD1A_-	RPRD1A	73	29	42	110	37	167	33
chr10:91178279-91178298_IFIT5_-	IFIT5	85	122	74	215	33	571	15
chr3:122003777-122003796_CASR_+	CASR	150	244	90	421	27	276	485
chr1:38273501-38273520_YRDC_-	YRDC	37	9	16	0	8	0	1
chr1:109607225-109607244_TAF13_-	TAF13	167	44	25	5	0	11	14
chr4:65180435-65180454_TECRL_+	TECRL	143	233	129	467	30	613	133
chr11:17552980-17552999_USH1C_-	USH1C	95	75	52	12	35	84	50
chr5:137089593-137089612_HNRNPA0_+	HNRNPA0	36	23	15	7	18	5	2
chr16:30793688-30793707_ZNF629_-	ZNF629	78	64	31	142	1	65	0
chr9:86917258-86917277_SLC28A3_+	SLC28A3	56	93	33	61	21	1843	2
chr12:109937552-109937571_UBE3B_+	UBE3B	124	204	71	476	9	0	5
chr8:56675196-56675215_TMEM68_-	TMEM68	158	117	117	207	203	197	31
chr11:3063433-3063452_CARS_+	CARS	66	9	20	4	0	0	5
chr6:49583447-49583466_RHAG_-	RHAG	248	434	279	673	301	41	564
chr14:60976288-60976307_SIX6_+	SIX6	105	112	83	181	44	577	13
chr6:31107430-31107449_PSORS1C1_+	PSORS1C1	81	80	39	141	17	93	6
chr19:48876799-48876818_SYNGR4_-	SYNGR4	130	95	159	120	58	113	6
chr3:197680869-197680888_RPL35A_+	RPL35A	99	49	24	19	0	25	1
chr11:65375812-65375831_MAP3K11_-	MAP3K11	93	90	58	220	49	1049	2
chr4:6293005-6293024_WFS1_-	WFS1	162	132	90	204	90	91	134
chr14:64375892-64375911_SYNE2_-	SYNE2	126	107	97	42	72	11	31
chr1:112305360-112305379_DDX20_+	DDX20	92	6	6	40	0	0	0
chr3:9831238-9831257_TADA3_+	TADA3	220	118	106	157	25	103	5
chrX:48897971-48897990_TFE3_+	TFE3	112	56	43	143	3	4	68
chr14:95786081-95786100_CLMN_+	CLMN	171	198	150	170	184	44	38
chr15:99759111-99759130_TTC23_+	TTC23	57	50	51	170	23	0	0
chr5:73048774-73048793_ARHGEF28_-	ARHGEF28	73	107	53	180	56	4	1
chr17:77752075-77752094_CBX2_-	CBX2	142	211	113	309	25	573	114
chr17:79638835-79638854_CCDC137_+	CCDC137	67	214	168	443	157	182	0
chr8:134251203-134251222_NDRG1_-	NDRG1	46	26	20	6	10	76	11
chr1:37948092-37948111_ZC3H12A_-	ZC3H12A	6	11	0	0	0	0	0
chr22:29139939-29139958_HSCB_-	HSCB	63	51	39	89	1	0	9
chr19:58085015-58085034_ZNF416_+	ZNF416	72	80	71	362	69	444	43
chr9:43627252-43627271_SPATA31A6_+	SPATA31A6	199	277	188	311	126	863	23
chr17:39340729-39340748_KRTAP4-1_+	KRTAP4-1	133	254	154	226	71	123	33
chr22:42423048-42423067_WBP2NL_+	WBP2NL	122	161	82	286	13	76	73
chr17:57298088-57298107_GDPD1_+	GDPD1	84	204	74	614	76	28	37
chr12:65720677-65720696_MSRB3_-	MSRB3	161	239	110	562	46	47	26
chr19:51133276-51133295_SYT3_-	SYT3	166	137	73	176	23	100	129
chr5:172315735-172315754_ERGIC1_+	ERGIC1	130	136	122	197	58	818	599
chr1:41984133-41984152_HIVEP3_-	HIVEP3	76	68	46	135	131	427	90
chr6:146268631-146268650_SHPRH_-	SHPRH	206	121	180	235	137	102	659
chr14:66975236-66975255_GPHN_+	GPHN	73	105	60	262	30	43	20
chr16:72046132-72046151_DHODH_-	DHODH	131	44	21	24	35	2	12
chr18:13681815-13681834_FAM210A_+	FAM210A	170	68	60	124	158	30	651
chr17:56082777-56082796_SRSF1_+	SRSF1	76	103	110	184	126	6	45
chr6:170114869-170114888_PHF10_-	PHF10	149	92	57	131	11	26	29
chr6:26246927-26246946_HIST1H4G_+	HIST1H4G	149	96	80	185	113	93	279
chr1:28920436-28920455_RAB42_-	RAB42	103	45	39	36	5	12	339
chr19:7696381-7696400_PET100_+	PET100	163	371	101	882	39	1514	182
chr17:41561459-41561478_DHX8_-	DHX8	114	13	34	0	1	5	3
chr5:140553371-140553390_PCDHB7_+	PCDHB7	137	201	211	732	98	82	41
chr6:151243372-151243391_MTHFD1L_+	MTHFD1L	155	290	198	1436	480	255	876
chr15:78403534-78403553_CIB2_+	CIB2	118	99	152	134	533	86	200
chr2:86997187-86997206_RMND5A_+	RMND5A	131	98	116	182	64	31	7
chr4:5021161-5021180_CYTL1_-	CYTL1	85	62	57	11	5	155	175
chr5:172660189-172660208_NKX2-5_-	NKX2-5	131	98	118	148	144	47	74
chr5:179440179-179440198_RNF130_-	RNF130	232	391	132	600	84	47	46
chr19:12986869-12986888_DNASE2_+	DNASE2	54	21	31	5	4	3	8
chr1:110655378-110655397_UBL4B_+	UBL4B	75	82	47	230	19	165	46
chr1:160254888-160254907_PEX19_+	PEX19	348	371	265	480	225	45	732
chr14:24680888-24680907_CHMP4A_-	CHMP4A	39	48	43	18	21	81	9
chr3:52741771-52741790_SPCS1_+	SPCS1	63	95	30	250	5	11	65
chr19:17566716-17566735_NXNL1_+	NXNL1	133	182	116	236	68	22	13
chr16:30134383-30134402_MAPK3_-	MAPK3	78	114	57	73	18	2	46
chr9:129596101-129596120_ZBTB43_+	ZBTB43	83	52	75	31	24	5	2
chr12:8807025-8807044_MFAP5_+	MFAP5	96	85	107	54	101	2	6
chr12:92816322-92816341_CLLU1OS_+	CLLU1OS	192	196	205	266	55	1174	864
chr18:28739410-28739429_DSC1_-	DSC1	25	45	19	67	36	117	8
chr4:57217551-57217570_AASDH_-	AASDH	64	40	38	10	8	21	2
chr17:34325378-34325397_CCL15_+	CCL15	89	103	132	193	134	34	1
chr11:70269045-70269064_CTTN_+	CTTN	65	21	5	17	0	48	142
chr3:127646655-127646674_KBTBD12_+	KBTBD12	84	95	75	139	50	67	78
chr17:635888-635907_FAM57A_+	FAM57A	287	265	232	304	300	106	74
chr16:11035616-11035635_DEXI_+	DEXI	114	128	83	309	31	93	6
chr16:49314878-49314897_CBLN1_+	CBLN1	134	77	50	18	27	21	85
chr7:93108668-93108687_CALCR_-	CALCR	56	57	35	168	67	3	10
chr6:32151454-32151473_AGER_+	AGER	213	192	115	430	82	156	41
chr14:68141131-68141150_VTI1B_+	VTI1B	109	79	103	88	67	154	118
chr1:100701041-100701060_DBT_+	DBT	136	209	97	432	186	5	25
chr4:619862-619881_PDE6B_+	PDE6B	74	40	51	10	34	0	3
chr19:36399126-36399145_TYROBP_-	TYROBP	188	327	152	552	26	325	83
chr1:204159660-204159679_KISS1_+	KISS1	174	104	90	156	92	48	183
chr19:54621992-54622011_PRPF31_+	PRPF31	18	11	4	0	0	0	0
chr11:134158697-134158716_GLB1L3_-	GLB1L3	352	331	379	424	186	1346	432
chr2:96860697-96860716_STARD7_+	STARD7	148	74	29	0	4	20	10
chr17:34954643-34954662_DHRS11_+	DHRS11	145	91	82	50	138	57	22
chr16:20422816-20422835_ACSM5_-	ACSM5	93	28	47	0	104	14	50
chr19:9929435-9929454_FBXL12_+	FBXL12	15	20	5	12	1	14	1
chr11:2991067-2991086_NAP1L4_+	NAP1L4	66	84	4	30	0	6	13
chr10:37431002-37431021_ANKRD30A_-	ANKRD30A	51	59	39	115	65	157	55
chr19:58048671-58048690_ZNF549_-	ZNF549	127	47	59	158	102	399	10
chr17:46805754-46805773_HOXB13_-	HOXB13	154	198	161	349	44	1337	14
chr22:31059461-31059480_DUSP18_+	DUSP18	124	215	215	310	297	190	87
chr11:9111357-9111376_SCUBE2_-	SCUBE2	123	131	52	423	39	334	70
chr21:34619092-34619111_IFNAR2_+	IFNAR2	36	81	35	132	28	237	31
chr21:38865445-38865464_DYRK1A_-	DYRK1A	138	323	209	411	216	1	45
chr3:118945733-118945752_B4GALT4_+	B4GALT4	78	122	85	449	8	34	1007
chr1:186330799-186330818_TPR_-	TPR	56	39	51	7	42	0	2
chr22:26902770-26902789_TFIP11_-	TFIP11	100	67	23	110	66	14	59
chr9:132982065-132982084_NCS1_-	NCS1	188	177	92	249	84	259	3
chr9:104357179-104357198_PPP3R2_-	PPP3R2	181	261	168	312	117	555	221
chr11:62367668-62367687_MTA2_+	MTA2	150	104	255	244	203	53	11
chr8:97621713-97621732_SDC2_-	SDC2	193	109	78	171	40	83	222
chr7:75216088-75216107_HIP1_-	HIP1	9	15	1	12	0	9	5
chr20:34219884-34219903_CPNE1_+	CPNE1	18	46	39	128	14	0	1
chrX:117892184-117892203_IL13RA1_+	IL13RA1	199	273	335	336	285	83	474
chr2:204193285-204193304_ABI2_-	ABI2	77	123	62	189	7	122	12
chr19:5714210-5714229_LONP1_+	LONP1	55	9	9	0	0	0	0
chr17:7133129-7133148_DVL2_-	DVL2	101	108	83	115	23	34	27
chr15:75132931-75132950_ULK3_-	ULK3	117	82	106	144	116	101	42
chr1:25633202-25633221_RHD_-	RHD	283	199	298	580	376	3400	61
chr14:23443274-23443293_AJUBA_+	AJUBA	196	307	268	315	311	24	464
chr2:74173886-74173905_DGUOK_+	DGUOK	178	79	111	47	52	165	11
chr6:27278754-27278773_POM121L2_-	POM121L2	73	32	16	60	3	6	12
chr18:52571632-52571651_CCDC68_-	CCDC68	88	123	67	435	53	361	15
chr12:111318918-111318937_CCDC63_-	CCDC63	232	285	239	852	136	70	13
chr14:25077477-25077496_GZMH_-	GZMH	152	130	97	266	104	18	318
chr19:11890975-11890994_ZNF441_-	ZNF441	216	388	187	725	68	110	182
chr20:61867502-61867521_BIRC7_-	BIRC7	106	109	132	582	64	659	131
chr1:196971641-196971660_CFHR5_-	CFHR5	107	118	76	191	87	249	65
chr11:1857133-1857152_SYT8_+	SYT8	129	81	147	32	75	92	189
chr5:314611-314630_PDCD6_-	PDCD6	106	62	49	83	177	0	290
chr3:8794888-8794907_OXTR_+	OXTR	127	304	184	984	181	129	578
chr6:2124920-2124939_GMDS_-	GMDS	63	79	76	44	58	354	3
chr6:55223833-55223852_GFRAL_-	GFRAL	146	109	73	124	25	17	91
chr1:93575778-93575797_MTF2_+	MTF2	72	48	52	34	12	180	6
chr8:27634423-27634442_ESCO2_+	ESCO2	96	58	46	125	49	73	11
chrX:70341242-70341261_MED12_-	MED12	100	24	3	140	2	3	10
chr14:25288302-25288321_STXBP6_-	STXBP6	132	134	127	353	130	100	60
chr1:156893739-156893758_LRRC71_+	LRRC71	93	262	40	497	59	30	4
chr19:19449724-19449743_MAU2_-	MAU2	144	55	83	17	77	30	1
chr3:52786319-52786338_NEK4_-	NEK4	25	21	14	15	4	29	11
chr11:111420407-111420426_LAYN_+	LAYN	196	376	158	685	82	143	95
chr22:20073725-20073744_DGCR8_-	DGCR8	61	60	11	175	0	20	14
chr16:20335530-20335549_GP2_-	GP2	248	416	303	932	331	819	89
chr19:3733885-3733904_TJP3_+	TJP3	166	141	146	223	40	133	27
chr2:152663337-152663356_ARL5A_-	ARL5A	110	69	126	20	91	13	46
chr2:149799243-149799262_KIF5C_+	KIF5C	125	157	144	336	46	786	178
chr2:249736-249755_SH3YL1_-	SH3YL1	61	38	34	30	16	34	53
chr1:89652195-89652214_GBP4_-	GBP4	94	53	66	54	36	83	66
chr12:133264346-133264365_PXMP2_+	PXMP2	91	90	62	240	25	30	46
chr19:3054162-3054181_AES_-	AES	73	58	37	141	18	29	64
chr6:126296057-126296076_HINT3_-	HINT3	133	144	54	595	27	67	19
chr16:1389524-1389543_BAIAP3_+	BAIAP3	109	131	124	328	49	18	78
chr22:41265006-41265025_XPNPEP3_+	XPNPEP3	116	60	15	52	18	117	30
chr22:24086985-24087004_ZNF70_+	ZNF70	206	355	247	743	414	232	11
chr1:77509900-77509919_ST6GALNAC5_+	ST6GALNAC5	83	70	90	269	89	73	12
chr1:86046687-86046706_CYR61_-	CYR61	42	102	69	78	109	0	5
chr10:125651131-125651150_CPXM2_+	CPXM2	79	136	184	114	280	5	46
chr17:72758269-72758288_SLC9A3R1_-	SLC9A3R1	124	60	169	98	134	5	12
chr15:40632157-40632176_C15orf52_-	C15orf52	163	197	129	400	54	979	116
chr5:118407303-118407322_DMXL1_+	DMXL1	204	290	193	320	147	5099	166
chr1:41579028-41579047_SCMH1_+	SCMH1	94	63	70	83	25	0	10
chr4:99955472-99955491_METAP1_+	METAP1	146	107	53	79	22	191	33
chr15:40855068-40855087_C15orf57_+	C15orf57	46	39	20	7	32	76	44
chr2:160139491-160139510_WDSUB1_+	WDSUB1	48	25	11	29	25	8	18
chr19:54609297-54609316_NDUFA3_+	NDUFA3	88	140	138	285	68	53	4
chr14:104605071-104605090_KIF26A_-	KIF26A	60	91	116	51	28	106	0
chr1:116932288-116932307_ATP1A1_+	ATP1A1	81	20	27	0	19	4	12
chr1:33116159-33116178_ZBTB8OS_-	ZBTB8OS	46	62	56	40	41	148	21
chr4:74027028-74027047_ANKRD17_+	ANKRD17	102	71	72	16	15	55	87
chr17:7491798-7491817_SOX15_-	SOX15	220	223	153	466	11	214	42
chr2:98340774-98340793_ZAP70_-	ZAP70	125	113	121	55	93	241	69
chr19:11577568-11577587_ELAVL3_+	ELAVL3	87	95	114	46	67	0	10
chr6:30309879-30309898_TRIM39_-	TRIM39	160	225	48	650	35	880	25
chr19:4101023-4101042_MAP2K2_+	MAP2K2	131	68	121	78	68	81	70
chr8:143808977-143808996_THEM6_-	THEM6	41	97	75	293	29	1109	39
chr22:19711492-19711511_GP1BB_-	GP1BB	72	121	60	215	63	14	2
chr11:107381668-107381687_ALKBH8_-	ALKBH8	232	322	110	240	41	207	82
chr15:79603729-79603748_TMED3_+	TMED3	38	98	128	206	85	15	11
chr16:85010075-85010094_ZDHHC7_-	ZDHHC7	106	71	43	25	76	10	4
chrX:46696577-46696596_RP2_+	RP2	26	49	55	47	43	0	4
chr8:6782405-6782424_DEFA6_+	DEFA6	128	111	68	240	125	2	53
chr10:135163616-135163635_PRAP1_-	PRAP1	132	102	155	40	12	37	7
chr10:12203014-12203033_SEC61A2_-	SEC61A2	48	46	22	40	9	4	2
chr1:11158079-11158098_EXOSC10_-	EXOSC10	134	78	21	0	4	222	27
chr10:125798153-125798172_CHST15_+	CHST15	81	126	58	113	32	29	14
chr6:26217585-26217604_HIST1H2AE_-	HIST1H2AE	195	283	237	483	129	39	356
chr19:42462995-42463014_RABAC1_+	RABAC1	126	68	56	142	63	88	5
chr15:100739568-100739587_ADAMTS17_-	ADAMTS17	88	32	29	36	93	8	91
chr11:117787889-117787908_TMPRSS13_+	TMPRSS13	36	49	33	124	29	13	1
chr3:40433553-40433572_ENTPD3_-	ENTPD3	73	67	36	71	40	93	16
chr1:161719906-161719925_DUSP12_-	DUSP12	183	245	201	354	89	13	44
chr3:2942494-2942513_CNTN4_-	CNTN4	25	43	42	11	22	0	14
chr1:248262994-248263013_OR2L13_-	OR2L13	96	119	24	343	8	0	41
chr20:398224-398243_RBCK1_+	RBCK1	168	146	182	421	144	733	273
chr16:89986242-89986261_MC1R_-	MC1R	140	181	194	209	177	82	25
chr9:131107646-131107665_SLC27A4_-	SLC27A4	105	127	48	193	78	362	44
chr11:5424189-5424208_OR51J1_-	OR51J1	94	59	46	96	71	21	132
chr17:44950057-44950076_WNT9B_-	WNT9B	74	141	162	197	90	26	55
chr2:219540839-219540858_STK36_+	STK36	39	45	42	19	8	14	30
chr12:102301973-102301992_DRAM1_+	DRAM1	138	250	196	417	159	46	72
chr1:151773671-151773690_LINGO4_-	LINGO4	75	64	93	227	63	1	15
chr16:3406474-3406493_OR2C1_-	OR2C1	220	170	193	117	287	111	0
chr2:232457951-232457970_C2orf57_-	C2orf57	66	92	120	47	55	110	270
chr17:45016089-45016108_GOSR2_-	GOSR2	96	35	21	11	21	192	3
chr11:64108731-64108750_CCDC88B_+	CCDC88B	68	96	9	60	3	231	0
chr22:43537170-43537189_MCAT_-	MCAT	67	85	84	174	55	41	6
chr17:30179972-30179991_COPRS_-	COPRS	132	95	59	201	88	63	19
chr12:108140172-108140191_PRDM4_-	PRDM4	135	151	165	186	101	317	50
chr3:102189292-102189311_ZPLD1_-	ZPLD1	102	143	121	279	68	31	47
chr17:40120724-40120743_CNP_+	CNP	31	29	19	47	4	71	0
chr7:83675650-83675669_SEMA3A_-	SEMA3A	70	103	103	81	44	26	19
chr3:49841926-49841945_FAM212A_-	FAM212A	31	37	14	20	0	86	9
chr19:17416741-17416760_MRPL34_+	MRPL34	184	135	73	13	68	209	51
chr2:74734216-74734235_PCGF1_-	PCGF1	111	43	102	20	27	16	5
chr4:96761626-96761645_PDHA2_-	PDHA2	45	29	2	7	57	17	66
chr1:112329577-112329596_KCND3_-	KCND3	103	52	40	205	24	2	24
chr14:24470627-24470646_DHRS4L2_-	DHRS4L2	104	68	79	68	50	2	18
chr1:166818845-166818864_POGK_-	POGK	114	67	54	175	47	69	26
chr1:32827066-32827085_FAM229A_-	FAM229A	205	220	182	314	36	101	827
chr2:217543596-217543615_IGFBP5_+	IGFBP5	108	131	101	284	55	79	22
chr19:3179150-3179169_S1PR4_-	S1PR4	312	300	398	349	173	310	262
chr1:178483848-178483867_TEX35_+	TEX35	64	100	86	165	13	0	20
chr5:178418498-178418517_GRM6_-	GRM6	188	134	100	247	112	669	73
chr19:17373637-17373656_USHBP1_+	USHBP1	48	85	35	133	15	1	0
chr13:96246245-96246264_DZIP1_-	DZIP1	126	187	172	148	128	1702	36
chr6:170852782-170852801_PSMB1_-	PSMB1	40	12	0	0	0	34	1
chr17:18157889-18157908_FLII_+	FLII	117	77	62	2	12	21	0
chr20:56138116-56138135_PCK1_-	PCK1	57	105	78	128	33	54	30
chr17:30815505-30815524_CDK5R1_+	CDK5R1	107	129	99	353	31	95	131
chr6:132910319-132910338_TAAR5_+	TAAR5	76	107	56	254	6	32	17
chr22:50727425-50727444_PLXNB2_+	PLXNB2	161	186	180	450	177	1762	88
chr1:171810883-171810902_DNM3_+	DNM3	42	50	29	84	3	0	0
chr12:54447906-54447925_HOXC4_+	HOXC4	175	247	176	527	88	147	3116
chr5:6372639-6372658_MED10_-	MED10	160	99	93	153	24	29	4
chr9:317063-317082_DOCK8_+	DOCK8	105	99	64	146	44	42	12
chr2:175450243-175450262_WIPF1_+	WIPF1	69	119	72	134	58	10	60
chr19:31040027-31040046_ZNF536_+	ZNF536	120	181	60	579	75	725	53
chr15:79606203-79606222_TMED3_-	TMED3	118	234	259	592	222	169	26
chr2:160289514-160289533_BAZ2B_+	BAZ2B	202	76	72	141	136	3	80
chr16:3335056-3335075_ZNF263_+	ZNF263	133	174	199	205	119	142	32
chr16:67516916-67516935_AGRP_+	AGRP	126	55	53	141	58	100	0
chr12:101333203-101333222_ANO4_+	ANO4	59	62	12	64	13	40	0
chr1:47603193-47603212_CYP4A22_-	CYP4A22	74	165	119	201	136	2941	2
chr6:35716524-35716543_ARMC12_-	ARMC12	124	104	50	148	28	5	28
chr20:41514430-41514449_PTPRT_+	PTPRT	124	232	90	453	39	304	196
chr19:39336571-39336590_HNRNPL_+	HNRNPL	56	145	22	291	2	14	13
chr1:157805886-157805905_CD5L_+	CD5L	191	207	147	498	141	55	26
chr10:124043411-124043430_BTBD16_+	BTBD16	127	131	85	400	22	176	17
chr10:95326642-95326661_FFAR4_+	FFAR4	93	75	98	36	76	817	115
chr3:134348472-134348491_KY_-	KY	67	70	36	110	5	25	12
chr12:54423442-54423461_HOXC6_+	HOXC6	121	164	76	215	20	81	251
chr8:134478120-134478139_ST3GAL1_+	ST3GAL1	98	79	71	67	36	149	20
chrX:47058736-47058755_UBA1_+	UBA1	100	30	11	10	0	0	0
chr1:161197136-161197155_TOMM40L_-	TOMM40L	89	120	85	258	19	521	8
chr6:31732058-31732077_SAPCD1_-	SAPCD1	223	418	368	864	261	97	246
chr2:43451967-43451986_ZFP36L2_-	ZFP36L2	155	210	196	494	215	296	270
chr11:60671208-60671227_PRPF19_-	PRPF19	286	4	20	0	23	0	1
chr16:46940865-46940884_GPT2_-	GPT2	241	284	245	825	304	50	164
chr13:101184710-101184729_GGACT_-	GGACT	161	209	125	375	9	86	174
chr7:2671817-2671836_TTYH3_-	TTYH3	269	213	105	221	76	106	75
chr11:626690-626709_SCT_+	SCT	178	121	86	331	95	545	122
chr19:44739555-44739574_ZNF227_+	ZNF227	290	189	139	280	288	580	14
chr8:74888685-74888704_TMEM70_-	TMEM70	135	125	101	201	158	189	56
chr3:14939573-14939592_FGD5_-	FGD5	190	180	221	223	153	21	103
chr4:110580236-110580255_CCDC109B_-	CCDC109B	77	61	92	98	40	292	21
chr16:67262406-67262425_TMEM208_-	TMEM208	107	102	118	119	45	61	30
chr17:76198601-76198620_AFMID_-	AFMID	189	230	130	631	117	1	14
chr16:30970047-30970066_SETD1A_+	SETD1A	136	51	24	46	5	17	10
chr8:42227495-42227514_POLB_-	POLB	200	196	107	306	79	72	131
chr14:75747888-75747907_FOS_+	FOS	134	166	144	220	61	129	24
chr3:62467507-62467526_CADPS_+	CADPS	164	150	100	249	56	67	262
chr3:58519212-58519231_ACOX2_+	ACOX2	76	73	56	32	45	62	15
chr10:104416059-104416078_TRIM8_-	TRIM8	239	283	199	638	127	1400	114
chr16:4960868-4960887_PPL_-	PPL	86	178	214	438	58	17	2
chr20:61273376-61273395_RP11-93B14.6_+	RP11-93B14.6	153	168	141	175	97	1254	142
chr16:30129702-30129721_MAPK3_+	MAPK3	75	68	130	121	221	13	123
chr1:158057570-158057589_KIRREL_+	KIRREL	172	250	161	190	194	24	13
chr11:111228194-111228213_POU2AF1_+	POU2AF1	177	239	297	231	156	186	59
chr7:27283047-27283066_EVX1_-	EVX1	162	308	179	248	130	427	36
chr10:51562325-51562344_MSMB_+	MSMB	42	39	56	0	69	31	20
chr12:56355165-56355184_PMEL_+	PMEL	25	14	33	14	40	175	77
chr16:83841705-83841724_HSBP1_+	HSBP1	214	175	119	153	10	69	307
chr19:7584709-7584728_ZNF358_-	ZNF358	144	105	31	40	91	36	127
chr6:31766250-31766269_LSM2_+	LSM2	153	45	9	0	0	0	3
chr18:48452154-48452173_ME2_+	ME2	57	44	59	32	215	57	2
chr4:15009109-15009128_CPEB2_-	CPEB2	93	123	84	404	41	42	1
chr11:63662773-63662792_MARK2_-	MARK2	136	102	164	156	83	12	21
chr1:53686244-53686263_C1orf123_-	C1orf123	73	62	43	71	15	44	57
chr17:45904115-45904134_MRPL10_+	MRPL10	74	34	15	74	8	11	10
chr22:50518797-50518816_MLC1_+	MLC1	41	34	109	41	61	5	10
chr15:43910101-43910120_STRC_+	STRC	85	63	47	85	31	8	4
chr11:18764545-18764564_PTPN5_+	PTPN5	128	71	108	295	58	108	16
chr12:123738414-123738433_C12orf65_+	C12orf65	74	122	72	96	22	67	20
chr15:52015811-52015830_LYSMD2_+	LYSMD2	129	93	63	211	59	34	13
chr11:4076831-4076850_STIM1_-	STIM1	89	40	19	179	19	0	270
chr2:96930947-96930966_TMEM127_-	TMEM127	98	222	141	513	78	111	76
chr16:31485557-31485576_TGFB1I1_-	TGFB1I1	82	132	125	161	118	223	2
chr15:66420633-66420652_MEGF11_+	MEGF11	271	270	227	510	138	74	137
chr5:140966651-140966670_DIAPH1_+	DIAPH1	202	211	119	281	64	7	8
chr12:32884018-32884037_DNM1L_-	DNM1L	115	99	19	285	0	38	71
chr10:75391902-75391921_MYOZ1_-	MYOZ1	101	162	146	225	42	402	24
chr1:152944512-152944531_SPRR4_-	SPRR4	149	151	124	149	176	72	39
chr16:2564163-2564182_ATP6V0C_-	ATP6V0C	46	4	1	1	0	0	0
chr15:75143780-75143799_SCAMP2_+	SCAMP2	244	395	122	408	107	319	89
chr11:57080581-57080600_TNKS1BP1_-	TNKS1BP1	118	152	128	456	181	163	2375
chr16:55571511-55571530_LPCAT2_+	LPCAT2	67	110	88	104	150	49	7
chr11:33363142-33363161_HIPK3_+	HIPK3	83	116	83	166	61	8	35
chr1:114133241-114133260_MAGI3_+	MAGI3	104	86	54	250	64	15	1
chr1:145415831-145415850_HFE2_-	HFE2	138	76	52	266	46	109	61
chr1:183616885-183616904_APOBEC4_+	APOBEC4	133	79	103	90	95	20	110
chr1:169838084-169838103_SCYL3_+	SCYL3	86	143	48	149	0	8	6
chr18:33706646-33706665_SLC39A6_+	SLC39A6	142	153	253	225	290	142	69
chr19:7695724-7695743_PET100_-	PET100	112	101	94	74	36	86	30
chr19:9296499-9296518_OR7D2_-	OR7D2	59	12	6	32	12	6	0
chr8:2005532-2005551_MYOM2_-	MYOM2	61	125	72	295	32	3982	20
chr1:171678832-171678851_VAMP4_-	VAMP4	35	20	12	41	31	1	16
chrX:35969322-35969341_CXorf22_+	CXorf22	148	108	86	131	106	1137	6
chr19:35530118-35530137_SCN1B_+	SCN1B	416	289	227	366	273	84	350
chr1:7700503-7700522_CAMTA1_-	CAMTA1	61	98	49	111	20	65	8
chr16:1547388-1547407_TELO2_-	TELO2	119	135	58	92	4	210	550
chr19:13879428-13879447_MRI1_+	MRI1	95	135	74	175	26	7	33
chr4:156775231-156775250_ASIC5_-	ASIC5	103	61	70	143	58	197	5
chr20:30232639-30232658_COX4I2_+	COX4I2	190	74	122	43	121	56	164
chr12:124265656-124265675_DNAH10_+	DNAH10	100	120	156	261	57	39	409
chr12:56295781-56295800_WIBG_-	WIBG	128	221	127	321	60	521	22
chr19:3600363-3600382_TBXA2R_+	TBXA2R	56	23	15	56	27	6	43
chr7:117874801-117874820_ANKRD7_+	ANKRD7	139	188	148	257	169	244	251
chr21:46057363-46057382_KRTAP10-10_+	KRTAP10-10	217	411	241	1088	173	72	61
chr2:237489878-237489897_ACKR3_-	ACKR3	153	95	82	160	12	27	1475
chr2:71215768-71215787_TEX261_+	TEX261	78	123	42	44	9	16	81
chr9:75357394-75357413_TMC1_+	TMC1	324	234	134	499	221	46	43
chr2:7030435-7030454_RSAD2_+	RSAD2	17	21	12	11	6	8	3
chr15:35044716-35044735_GJD2_+	GJD2	117	167	106	467	55	3	4
chr1:39340346-39340365_GJA9_-	GJA9	172	135	129	287	231	11	41
chr15:75932097-75932116_IMP3_-	IMP3	72	5	4	0	0	2	7
chr11:56431863-56431882_OR5AR1_-	OR5AR1	53	76	55	207	7	4	372
chr18:29039002-29039021_DSG3_+	DSG3	108	136	69	290	62	19	50
chr4:76911910-76911929_SDAD1_-	SDAD1	204	11	9	0	0	0	1
chrX:99956461-99956480_SYTL4_-	SYTL4	72	88	79	236	280	0	0
chr15:41535872-41535891_CHP1_-	CHP1	147	178	235	409	135	646	24
chr2:27351903-27351922_ABHD1_-	ABHD1	58	23	80	0	89	70	5
chr1:16091480-16091499_FBLIM1_+	FBLIM1	83	94	51	234	78	68	19
chr14:76662263-76662282_GPATCH2L_+	GPATCH2L	101	80	59	296	10	6	17
chr9:114090249-114090268_OR2K2_+	OR2K2	86	288	171	635	115	0	102
chr13:111176150-111176169_RAB20_+	RAB20	244	459	279	914	183	1537	33
chrX:54957343-54957362_TRO_+	TRO	121	133	79	135	12	327	42
chr12:99060000-99060019_APAF1_+	APAF1	146	95	47	53	8	5	7
chr2:231264944-231264963_SP140L_-	SP140L	64	56	53	141	19	406	9
chr8:6420222-6420241_ANGPT2_-	ANGPT2	193	149	240	188	147	12	325
chr1:1147390-1147409_TNFRSF4_+	TNFRSF4	161	456	545	832	449	2249	613
chrX:10174492-10174511_CLCN4_-	CLCN4	243	229	299	338	271	42	54
chr1:228879250-228879269_RHOU_+	RHOU	157	104	188	61	161	64	24
chr12:53689642-53689661_PFDN5_-	PFDN5	92	50	77	3	5	3	10
chr19:5679636-5679655_C19orf70_+	C19orf70	93	59	101	106	8	111	1
chr1:26150226-26150245_MTFR1L_-	MTFR1L	125	122	113	192	34	1832	134
chr10:16859023-16859042_RSU1_-	RSU1	67	55	62	39	84	49	34
chr14:59931766-59931785_GPR135_-	GPR135	92	231	82	737	113	155	378
chr2:167760235-167760254_XIRP2_+	XIRP2	30	27	11	15	54	27	5
chr19:7982715-7982734_TGFBR3L_-	TGFBR3L	310	360	437	260	339	25	30
chr8:17941542-17941561_ASAH1_+	ASAH1	90	273	187	354	138	78	41
chr17:66253029-66253048_AMZ2_+	AMZ2	63	124	55	391	34	64	20
chr19:17405583-17405602_ABHD8_-	ABHD8	128	167	61	376	14	62	73
chr6:121625517-121625536_TBC1D32_+	TBC1D32	33	39	33	43	32	11	4
chr19:13255393-13255412_STX10_-	STX10	53	76	43	386	9	1288	86
chr12:95922690-95922709_USP44_-	USP44	88	48	104	113	34	15	12
chr17:3343607-3343626_SPATA22_-	SPATA22	133	202	125	357	70	145	24
chr9:139618085-139618104_FAM69B_-	FAM69B	182	226	139	598	47	139	41
chr3:33870391-33870410_PDCD6IP_-	PDCD6IP	134	83	56	9	1	49	17
chr10:21785720-21785739_CASC10_-	CASC10	137	138	60	372	45	137	138
chr4:113108031-113108050_C4orf32_-	C4orf32	125	156	161	533	199	690	22
chr5:95067628-95067647_RHOBTB3_+	RHOBTB3	64	112	94	396	100	626	114
chr12:75728623-75728642_GLIPR1L1_+	GLIPR1L1	51	86	49	81	33	12	26
chr1:161293444-161293463_SDHC_-	SDHC	172	175	96	209	36	82	70
chr15:75335775-75335794_PPCDC_+	PPCDC	78	93	63	7	2	12	0
chr1:164815883-164815902_PBX1_-	PBX1	114	57	37	268	60	0	22
chrX:134680709-134680728_DDX26B_-	DDX26B	93	33	34	117	28	11	18
chr20:32078088-32078107_CBFA2T2_-	CBFA2T2	49	43	47	90	48	1	55
chr15:34635247-34635266_NOP10_-	NOP10	46	34	47	5	42	0	7
chr13:80911029-80911048_SPRY2_+	SPRY2	22	19	12	27	16	1	2
chr19:18273234-18273253_PIK3R2_+	PIK3R2	73	38	40	27	19	31	5
chr14:21058526-21058545_RNASE12_-	RNASE12	178	243	126	498	38	32	56
chr16:21221433-21221452_ZP2_-	ZP2	124	224	112	218	57	954	3
chr5:139680144-139680163_PFDN1_+	PFDN1	134	78	30	13	29	35	3
chr19:41903777-41903796_BCKDHA_-	BCKDHA	67	30	35	21	47	15	587
chr20:37464607-37464626_PPP1R16B_+	PPP1R16B	83	199	120	337	100	615	57
chr5:176882070-176882089_PRR7_-	PRR7	61	21	16	15	7	89	2
chr21:47320516-47320535_PCBP3_+	PCBP3	112	190	126	714	58	79	32
chr2:163695017-163695036_KCNH7_-	KCNH7	69	107	102	84	93	1263	179
chr12:57858987-57859006_GLI1_-	GLI1	56	135	60	119	16	21	3
chr3:52265525-52265544_TWF2_-	TWF2	35	85	15	209	4	0	6
chr17:39597072-39597091_KRT38_+	KRT38	113	39	60	69	47	32	123
chr17:26875689-26875708_UNC119_+	UNC119	174	91	115	42	50	411	21
chr11:101375499-101375518_TRPC6_-	TRPC6	326	495	368	893	142	108	74
chr8:144378594-144378613_ZNF696_+	ZNF696	346	241	450	428	948	753	163
chr12:15087787-15087806_ERP27_+	ERP27	98	102	37	323	68	71	271
chr19:15760795-15760814_CYP4F3_-	CYP4F3	143	181	140	339	37	1135	40
chr3:172428689-172428708_NCEH1_+	NCEH1	196	330	212	667	277	27	623
chr22:21327699-21327718_AIFM3_+	AIFM3	47	87	43	379	18	3	1
chr4:3768892-3768911_ADRA2C_-	ADRA2C	164	137	136	184	152	39	96
chr15:41961775-41961794_MGA_-	MGA	174	49	89	53	42	42	26
chr21:32127554-32127573_KRTAP21-1_-	KRTAP21-1	244	374	455	757	307	768	908
chr12:58024076-58024095_B4GALNT1_-	B4GALNT1	157	277	193	231	189	16	32
chr11:60105389-60105408_MS4A6E_-	MS4A6E	137	121	105	204	110	88	876
chr8:144688237-144688256_PYCRL_+	PYCRL	63	127	39	161	11	20	11
chr2:241808658-241808677_AGXT_+	AGXT	122	199	172	138	169	55	50
chr19:43969676-43969695_LYPD3_+	LYPD3	114	89	46	371	8	213	10
chr1:110993874-110993893_PROK1_-	PROK1	103	74	78	88	37	41	77
chr12:52680598-52680617_KRT81_-	KRT81	110	124	43	178	9	133	92
chr5:150175130-150175149_SMIM3_-	SMIM3	68	39	27	68	49	1	62
chr19:12775742-12775761_MAN2B1_-	MAN2B1	103	46	91	30	122	244	14
chr11:94038919-94038938_FOLR4_+	FOLR4	68	71	75	71	63	6	46
chr3:141161842-141161861_ZBTB38_+	ZBTB38	150	118	115	146	10	677	43
chr21:34399918-34399937_OLIG2_-	OLIG2	67	42	84	5	177	95	16
chr3:42299649-42299668_CCK_+	CCK	190	149	191	153	144	13	151
chr14:103805667-103805686_EIF5_-	EIF5	82	78	32	82	9	11	22
chr1:37346239-37346258_GRIK3_+	GRIK3	77	94	94	348	66	159	17
chr4:186456498-186456517_PDLIM3_-	PDLIM3	226	161	178	82	361	152	71
chr11:64108172-64108191_CCDC88B_+	CCDC88B	145	106	56	160	138	30	71
chr5:175774734-175774753_KIAA1191_-	KIAA1191	93	103	74	253	127	188	38
chr6:27834818-27834837_HIST1H1B_-	HIST1H1B	80	60	74	51	12	18	5
chr9:90219946-90219965_DAPK1_+	DAPK1	31	26	36	0	32	0	3
chr20:47342886-47342905_PREX1_-	PREX1	102	127	123	276	109	940	79
chr15:80189324-80189343_MTHFS_-	MTHFS	165	250	186	733	70	36	597
chr9:128434769-128434788_MAPKAP1_-	MAPKAP1	92	29	13	11	11	7	7
chr4:140393997-140394016_RAB33B_+	RAB33B	63	24	25	20	36	1	51
chr1:159751945-159751964_DUSP23_+	DUSP23	176	228	177	271	196	598	18
chr11:64850819-64850838_CDCA5_+	CDCA5	91	40	86	28	67	61	6
chr6:132793411-132793430_STX7_+	STX7	140	166	132	433	95	103	139
chr17:35310452-35310471_AATF_+	AATF	76	33	13	62	3	4	14
chr5:149825193-149825212_RPS14_+	RPS14	134	172	117	105	68	43	9
chr6:167709703-167709722_UNC93A_+	UNC93A	53	92	62	233	43	11	20
chr6:31683335-31683354_LY6G6D_+	LY6G6D	136	116	56	223	5	32	23
chr18:21819210-21819229_OSBPL1A_+	OSBPL1A	132	169	213	332	166	21	28
chr1:156595055-156595074_HAPLN2_+	HAPLN2	58	61	35	18	9	8	45
chr5:132101089-132101108_SEPT8_+	SEPT8	83	56	33	76	8	14	29
chr19:58758156-58758175_ZNF544_-	ZNF544	148	298	111	533	45	19	11
chrX:23897109-23897128_APOO_-	APOO	66	66	71	134	62	2	67
chr13:80911672-80911691_SPRY2_-	SPRY2	51	73	59	103	14	5	0
chr11:15096303-15096322_CALCB_+	CALCB	109	169	100	249	81	0	110
chr7:33945303-33945322_BMPER_+	BMPER	103	105	63	146	68	31	0
chr2:218762550-218762569_TNS1_+	TNS1	227	285	125	450	89	40	163
chr14:104381391-104381410_C14orf2_+	C14orf2	82	125	166	88	129	66	76
chr10:68940245-68940264_CTNNA3_-	CTNNA3	83	141	65	383	133	6	238
chr1:52826740-52826759_CC2D1B_+	CC2D1B	123	201	96	462	37	9	35
chrX:72673460-72673479_CDX4_+	CDX4	193	230	176	464	59	38	38
chr20:25011535-25011554_ACSS1_-	ACSS1	163	227	175	224	98	173	5
chr13:76335133-76335152_LMO7_-	LMO7	53	53	35	35	13	8	278
chr1:119469167-119469186_TBX15_-	TBX15	70	58	19	143	35	8	239
chr14:100317351-100317370_EML1_+	EML1	91	48	50	36	51	90	42
chr14:68189373-68189392_RDH12_-	RDH12	106	43	50	82	48	3	10
chr16:53289536-53289555_CHD9_+	CHD9	44	82	92	220	78	64	14
chrX:37535046-37535065_LANCL3_-	LANCL3	104	320	110	797	46	101	300
chr9:97216296-97216315_HIATL1_-	HIATL1	90	111	35	307	101	39	13
chr17:17106339-17106358_PLD6_+	PLD6	88	73	32	151	10	0	48
chr22:29711060-29711079_RASL10A_-	RASL10A	102	68	62	48	92	108	28
chr9:140063515-140063534_LRRC26_+	LRRC26	191	332	201	644	119	361	111
chr5:176943922-176943941_DDX41_-	DDX41	43	4	3	0	1	0	1
chr7:29103784-29103803_CPVL_-	CPVL	84	166	128	135	276	230	125
chr3:197241225-197241244_BDH1_-	BDH1	37	106	18	195	11	1537	29
chr12:110883246-110883265_ARPC3_+	ARPC3	112	77	38	86	8	16	11
chr2:24344139-24344158_PFN4_-	PFN4	73	69	62	156	172	21	146
chr12:15131003-15131022_PDE6H_-	PDE6H	307	509	289	1724	260	4065	164
chr17:27031359-27031378_PROCA1_-	PROCA1	164	145	110	127	19	287	6
chr5:64872729-64872748_PPWD1_+	PPWD1	84	9	14	8	4	1	0
chr1:22142519-22142538_LDLRAD2_+	LDLRAD2	260	214	181	324	358	269	73
chr4:177138145-177138164_ASB5_-	ASB5	64	42	30	54	66	0	5
chr1:204379564-204379583_PPP1R15B_-	PPP1R15B	154	203	150	207	138	130	1
chr22:43582974-43582993_TTLL12_+	TTLL12	157	161	81	187	67	13	21
chr1:167343512-167343531_POU2F1_+	POU2F1	73	109	59	218	0	6	19
chr6:43596699-43596718_GTPBP2_+	GTPBP2	151	133	97	318	76	34	14
chr20:5932677-5932696_MCM8_+	MCM8	115	242	246	403	139	74	42
chr19:8922245-8922264_ZNF558_+	ZNF558	88	78	92	88	84	18	34
chr19:37975456-37975475_ZNF570_-	ZNF570	138	132	105	213	197	3	56
chr20:629453-629472_SRXN1_+	SRXN1	24	49	10	106	10	22	2
chr15:51039767-51039786_SPPL2A_+	SPPL2A	123	99	17	76	1	44	14
chr4:169927949-169927968_CBR4_-	CBR4	186	321	249	859	314	48	37
chr8:52721766-52721785_PXDNL_-	PXDNL	57	103	74	207	66	141	2
chr1:182635108-182635127_RGS8_+	RGS8	105	65	65	57	89	119	26
chr19:44159681-44159700_PLAUR_+	PLAUR	198	147	67	212	43	735	143
chrX:53455535-53455554_RIBC1_+	RIBC1	75	88	72	480	47	0	24
chr9:117354851-117354870_ATP6V1G1_+	ATP6V1G1	58	2	4	0	0	0	0
chr4:39318537-39318556_RFC1_-	RFC1	9	1	4	2	0	3	23
chr14:91626676-91626695_C14orf159_-	C14orf159	159	246	100	611	26	53	34
chr2:145162437-145162456_ZEB2_+	ZEB2	55	54	71	374	15	43	1
chr3:35723261-35723280_ARPP21_+	ARPP21	86	183	91	212	72	940	45
chr12:5603798-5603817_NTF3_+	NTF3	40	53	67	167	38	13	1
chr2:232653268-232653287_COPS7B_+	COPS7B	147	141	47	168	15	85	0
chr17:40729557-40729576_PSMC3IP_+	PSMC3IP	56	50	23	423	10	94	0
chr11:64323484-64323503_SLC22A11_+	SLC22A11	121	199	93	157	53	517	38
chr11:118023382-118023401_SCN4B_-	SCN4B	202	371	207	379	261	638	30
chr7:141478416-141478435_TAS2R4_-	TAS2R4	26	33	35	3	23	4	0
chr9:135939850-135939869_CEL_-	CEL	153	164	117	200	99	54	107
chr19:30303605-30303624_CCNE1_+	CCNE1	61	79	49	226	3	31	406
chr14:65409424-65409443_GPX2_+	GPX2	31	13	20	36	29	0	16
chr2:25875496-25875515_DTNB_-	DTNB	84	126	45	158	87	3	15
chr16:54965340-54965359_IRX5_-	IRX5	103	153	128	164	233	0	197
chr4:159747173-159747192_FNIP2_+	FNIP2	96	174	77	549	15	15	11
chr11:111412289-111412308_LAYN_+	LAYN	125	117	97	80	43	4	23
chr11:126120454-126120473_FAM118B_+	FAM118B	16	19	7	25	3	0	2
chr1:43317031-43317050_ZNF691_-	ZNF691	220	247	110	642	108	36	40
chr2:26174674-26174693_KIF3C_-	KIF3C	150	261	177	386	30	83	53
chr1:71478110-71478129_PTGER3_-	PTGER3	54	20	36	8	38	1	48
chr7:6629964-6629983_C7orf26_-	C7orf26	93	23	37	18	2	125	5
chr8:85785601-85785620_RALYL_+	RALYL	41	23	28	29	70	8	45
chr17:7330634-7330653_C17orf74_-	C17orf74	204	241	202	390	85	97	23
chr5:134118710-134118729_DDX46_-	DDX46	74	18	3	14	0	135	0
chr3:49849904-49849923_UBA7_+	UBA7	174	169	80	250	64	225	30
chr16:30035330-30035349_C16orf92_-	C16orf92	30	16	16	18	4	0	2
chr17:56271320-56271339_EPX_+	EPX	138	81	82	86	117	1751	23
chr17:18285902-18285921_EVPLL_+	EVPLL	159	157	126	221	221	2	15
chr4:71063820-71063839_ODAM_-	ODAM	57	71	60	328	52	0	18
chr20:17587785-17587804_DSTN_-	DSTN	19	13	5	20	0	0	2
chr9:99179908-99179927_ZNF367_-	ZNF367	149	194	76	227	21	37	110
chr4:164393594-164393613_TKTL2_+	TKTL2	35	74	63	58	41	0	80
chr14:50472470-50472489_C14orf182_-	C14orf182	115	123	121	342	54	95	19
chr20:62608411-62608430_SAMD10_+	SAMD10	74	50	31	51	6	427	10
chr1:247597506-247597525_NLRP3_-	NLRP3	86	42	43	77	33	73	0
chr7:66413643-66413662_TMEM248_+	TMEM248	172	182	206	83	72	61	80
chr22:37266453-37266472_NCF4_+	NCF4	81	139	193	67	119	16	137
chr1:203767048-203767067_ZBED6_-	ZBED6	141	165	185	153	85	99	32
chr21:46707703-46707722_POFUT2_+	POFUT2	26	16	9	36	7	27	6
chr1:161298196-161298215_SDHC_-	SDHC	98	44	12	26	1	10	5
chr11:64088171-64088190_PRDX5_+	PRDX5	73	81	45	77	69	351	24
chr17:77707343-77707362_ENPP7_+	ENPP7	154	44	67	101	54	30	64
chr18:21153418-21153437_NPC1_-	NPC1	139	167	45	49	81	254	88
chr7:25266629-25266648_NPVF_-	NPVF	48	51	26	68	39	71	5
chr17:34091442-34091461_C17orf50_+	C17orf50	64	162	42	81	38	32	9
chr16:82033136-82033155_SDR42E1_+	SDR42E1	77	29	52	48	17	153	6
chr19:2982160-2982179_TLE6_-	TLE6	72	225	74	322	60	109	106
chr17:37360769-37360788_RPL19_+	RPL19	160	181	115	178	34	2194	303
chr6:43592276-43592295_GTPBP2_+	GTPBP2	166	245	191	492	89	8	70
chr12:112323720-112323739_MAPKAPK5_+	MAPKAPK5	76	100	120	125	62	62	20
chr19:53384515-53384534_ZNF320_+	ZNF320	68	41	59	61	46	9	64
chr7:116166668-116166687_CAV1_+	CAV1	48	68	100	36	197	49	90
chr19:5828177-5828196_NRTN_-	NRTN	94	142	85	143	119	923	17
chr2:242035757-242035776_MTERFD2_-	MTERFD2	214	247	203	101	71	414	321
chr2:17699507-17699526_RAD51AP2_+	RAD51AP2	243	344	271	333	146	97	54
chr14:68029233-68029252_PLEKHH1_+	PLEKHH1	185	190	59	495	27	51	152
chr9:34125097-34125116_DCAF12_-	DCAF12	81	124	121	125	88	2	21
chr2:239176779-239176798_PER2_+	PER2	127	115	78	220	17	5	45
chr19:47535557-47535576_NPAS1_-	NPAS1	115	104	134	89	51	1892	48
chr16:30012247-30012266_INO80E_+	INO80E	127	406	206	1424	90	7	16
chr3:47882446-47882465_DHX30_-	DHX30	143	111	139	49	12	41	42
chr17:46675447-46675466_HOXB6_+	HOXB6	127	115	81	211	70	378	8
chr12:94243769-94243788_CRADD_-	CRADD	101	48	42	154	79	62	10
chr13:50502072-50502091_SPRYD7_-	SPRYD7	89	37	111	12	83	13	20
chr19:3589479-3589498_GIPC3_+	GIPC3	120	242	126	379	136	200	26
chr15:40594741-40594760_PLCB2_-	PLCB2	123	112	60	166	70	53	79
chr12:58126631-58126650_AGAP2_-	AGAP2	134	124	187	252	113	39	62
chr7:154876095-154876114_HTR5A_-	HTR5A	102	160	116	242	162	19	8
chr3:169985712-169985731_PRKCI_+	PRKCI	189	257	199	140	82	628	185
chr5:157221959-157221978_CLINT1_-	CLINT1	107	276	112	436	97	319	484
chr17:39432266-39432285_KRTAP9-7_-	KRTAP9-7	203	273	282	559	146	51	321
chr16:1308122-1308141_TPSD1_+	TPSD1	61	48	32	112	17	193	26
chr19:7914902-7914921_EVI5L_-	EVI5L	77	64	49	113	63	19	40
chr5:314591-314610_PDCD6_+	PDCD6	108	77	78	77	213	67	8
chr9:137979918-137979937_OLFM1_-	OLFM1	56	111	118	316	81	9	141
chr14:23102828-23102847_OR6J1_-	OR6J1	107	206	127	379	57	470	40
chr15:45250616-45250635_C15orf43_+	C15orf43	133	190	95	229	147	42	29
chr14:24897592-24897611_CBLN3_-	CBLN3	92	162	117	480	24	35	308
chr9:35079193-35079212_FANCG_-	FANCG	69	114	101	53	76	17	1
chr22:32462932-32462951_SLC5A1_-	SLC5A1	104	96	78	177	34	3294	4
chr13:108862904-108862923_LIG4_+	LIG4	35	36	15	61	5	0	5
chr1:158985748-158985767_IFI16_+	IFI16	67	48	55	50	48	7	1
chr6:74079435-74079454_OOEP_+	OOEP	225	164	107	298	116	46	222
chr1:144906093-144906112_PDE4DIP_-	PDE4DIP	40	12	11	33	3	8	21
chr17:10363573-10363592_MYH4_+	MYH4	69	120	41	149	9	0	12
chr6:27834821-27834840_HIST1H1B_-	HIST1H1B	55	94	18	139	7	0	101
chr14:39645332-39645351_PNN_+	PNN	63	30	61	50	55	151	10
chr8:94746438-94746457_RBM12B_+	RBM12B	137	197	143	665	65	207	45
chr1:162040044-162040063_NOS1AP_-	NOS1AP	95	96	71	84	255	63	1257
chr1:25669501-25669520_TMEM50A_-	TMEM50A	73	99	99	166	143	62	45
chr17:80231180-80231199_CSNK1D_+	CSNK1D	75	15	26	52	0	2	0
chr9:139350192-139350211_SEC16A_+	SEC16A	109	25	6	19	0	75	0
chr19:57722759-57722778_ZNF264_+	ZNF264	290	420	292	668	278	154	266
chr15:100271946-100271965_LYSMD4_-	LYSMD4	81	133	27	211	26	59	35
chrX:107977824-107977843_IRS4_-	IRS4	93	72	97	38	156	21	57
chr17:10633154-10633173_TMEM220_-	TMEM220	74	50	90	104	42	554	8
chr9:140099771-140099790_TMEM203_+	TMEM203	93	53	52	58	23	2	21
chr19:58213108-58213127_ZNF154_-	ZNF154	144	235	142	696	74	195	91
chr19:46313938-46313957_RSPH6A_-	RSPH6A	35	12	18	5	19	5424	4
chr22:39497360-39497379_APOBEC3H_-	APOBEC3H	72	175	152	363	128	16	37
chr14:20404373-20404392_OR4K1_-	OR4K1	175	109	42	166	22	0	33
chr11:75905830-75905849_WNT11_+	WNT11	139	85	105	80	33	326	8
chr17:19720168-19720187_ULK2_+	ULK2	118	141	86	218	111	52	90
chr7:129474881-129474900_UBE2H_-	UBE2H	59	5	12	0	0	0	40
chr17:41180109-41180128_RND2_-	RND2	125	310	78	1381	71	14	10
chr1:45162815-45162834_C1orf228_-	C1orf228	55	36	31	22	50	12	15
chr19:40512082-40512101_ZNF546_-	ZNF546	155	82	159	76	176	18	81
chr6:38793950-38793969_DNAH8_+	DNAH8	155	140	96	212	85	548	8
chr17:43552663-43552682_PLEKHM1_-	PLEKHM1	153	183	81	306	63	22	171
chr22:17601673-17601692_CECR6_+	CECR6	107	114	232	97	202	1402	92
chr17:30205775-30205794_UTP6_+	UTP6	32	5	2	0	0	3	0
chr4:1165158-1165177_SPON2_-	SPON2	108	243	70	407	11	12	59
chr16:21658664-21658683_IGSF6_+	IGSF6	66	94	37	451	5	6	37
chr11:46329371-46329390_CREB3L1_+	CREB3L1	181	419	221	703	176	10	31
chr16:71418702-71418721_CALB2_-	CALB2	193	263	161	439	123	208	73
chr9:95086409-95086428_NOL8_-	NOL8	155	111	79	81	8	32	18
chr19:50979612-50979631_FAM71E1_+	FAM71E1	116	117	55	134	21	425	135
chr1:17422406-17422425_PADI2_-	PADI2	11	13	10	13	5	6	14
chr4:85504593-85504612_CDS1_-	CDS1	130	124	58	131	9	10	6
LacZ:779-798_LacZ_+	LacZ	12	14	52	2	26	0	2
chr1:101487198-101487217_DPH5_+	DPH5	60	40	43	0	59	0	9
chr19:58864319-58864338_A1BG_+	A1BG	175	207	134	409	80	1537	38
chr1:209878354-209878373_HSD11B1_+	HSD11B1	111	42	120	53	76	13	21
chr7:66103280-66103299_KCTD7_-	KCTD7	122	121	101	309	11	73	71
chr10:90966578-90966597_CH25H_-	CH25H	121	102	68	245	90	124	3
chr1:160162610-160162629_CASQ1_+	CASQ1	60	131	140	122	104	46	0
chr12:55886621-55886640_OR6C68_+	OR6C68	221	310	264	478	169	317	78
chrX:106171848-106171867_CLDN2_-	CLDN2	63	43	83	33	57	46	22
chr17:27209150-27209169_FLOT2_-	FLOT2	206	198	100	218	72	979	109
chr7:8099857-8099876_GLCCI1_+	GLCCI1	54	58	31	58	19	10	27
chr10:91371542-91371561_PANK1_-	PANK1	44	72	30	235	15	2	14
chr9:135374100-135374119_C9orf171_-	C9orf171	111	72	76	34	36	39	8
chr5:167995996-167996015_PANK3_-	PANK3	93	30	27	21	2	108	11
chr10:28024274-28024293_MKX_-	MKX	55	141	82	210	104	56	5
chr15:25620858-25620877_UBE3A_-	UBE3A	73	104	71	27	0	461	10
chr7:155150627-155150646_BLACE_-	BLACE	63	149	111	309	20	15	37
chr14:70991163-70991182_ADAM20_+	ADAM20	76	58	57	133	64	29	31
chr1:2452591-2452610_PANK4_-	PANK4	208	349	289	486	391	66	241
chr16:74773935-74773954_FA2H_-	FA2H	54	76	27	152	48	522	1
chrX:40440319-40440338_ATP6AP2_-	ATP6AP2	122	50	12	67	4	1	10
chr1:152816071-152816090_LCE6A_-	LCE6A	297	405	317	916	340	199	98
chrX:67718893-67718912_YIPF6_+	YIPF6	126	191	139	300	76	94	118
chr19:39440828-39440847_FBXO17_+	FBXO17	119	83	73	191	101	67	159
chr1:171121318-171121337_FMO6P_-	FMO6P	136	209	113	226	120	92	210
chr8:29953023-29953042_LEPROTL1_+	LEPROTL1	134	70	72	86	177	2815	113
chr13:48936977-48936996_RB1_+	RB1	241	320	171	872	96	86	52
chr2:122005747-122005766_TFCP2L1_+	TFCP2L1	130	182	85	354	31	25	2
chr19:40408102-40408121_FCGBP_+	FCGBP	206	376	192	626	147	61	2315
chr11:64825667-64825686_NAALADL1_+	NAALADL1	133	123	126	98	159	120	57
chr11:107518224-107518243_ELMOD1_-	ELMOD1	58	83	37	61	3	64	0
chr2:210962812-210962831_KANSL1L_-	KANSL1L	124	145	62	252	20	93	9
chr3:36534667-36534686_STAC_+	STAC	65	85	66	128	17	169	16
chr2:170416954-170416973_FASTKD1_+	FASTKD1	93	125	121	324	31	147	80
chr1:21887159-21887178_ALPL_+	ALPL	78	159	64	489	85	10	38
chr4:891845-891864_GAK_-	GAK	157	144	44	603	34	5	0
chr20:61458117-61458136_COL9A3_+	COL9A3	56	60	16	125	10	18	87
chr11:57798813-57798832_OR6Q1_-	OR6Q1	82	80	49	193	36	4	8
chr21:40186710-40186729_ETS2_-	ETS2	196	87	63	76	18	105	60
chr3:197505222-197505241_FYTTD1_-	FYTTD1	55	172	111	299	140	262	183
chr1:156534416-156534435_IQGAP3_+	IQGAP3	111	49	53	47	30	3	32
chr4:185941603-185941622_HELT_-	HELT	83	155	70	193	19	50	178
chr3:132319373-132319392_ACKR4_-	ACKR4	108	72	64	58	104	158	55
chr2:64147673-64147692_VPS54_-	VPS54	151	90	129	98	22	672	74
chr9:25677900-25677919_TUSC1_-	TUSC1	112	412	194	1012	93	609	48
chr10:70048251-70048270_PBLD_+	PBLD	173	163	128	197	198	60	145
chr21:45938510-45938529_C21orf90_-	C21orf90	115	163	139	372	95	636	298
chr10:126691894-126691913_CTBP2_+	CTBP2	70	133	59	103	24	80	25
chr13:113470440-113470459_ATP11A_-	ATP11A	55	59	39	27	13	78	36
chr11:69518468-69518487_FGF19_+	FGF19	90	98	81	116	33	65	4
chr22:43831109-43831128_MPPED1_+	MPPED1	30	41	10	10	9	31	4
chr12:132414573-132414592_PUS1_+	PUS1	100	97	53	183	6	85	51
chr15:38643720-38643739_SPRED1_+	SPRED1	108	34	46	14	118	0	216
chr16:84065474-84065493_SLC38A8_-	SLC38A8	113	134	104	113	361	508	66
chr11:124615444-124615463_NRGN_-	NRGN	144	268	159	364	71	106	183
chr6:117923257-117923276_GOPC_-	GOPC	109	166	188	564	104	8	12
chr2:191125921-191125940_HIBCH_+	HIBCH	63	31	25	48	40	4	2
chr19:43519474-43519493_PSG11_+	PSG11	113	121	60	168	59	72	29
chr22:37171731-37171750_IFT27_+	IFT27	174	132	82	120	81	71	116
chr18:44774873-44774892_SKOR2_-	SKOR2	78	109	116	64	14	56	3
chr12:16347281-16347300_SLC15A5_-	SLC15A5	57	28	19	113	49	6	55
chr4:41615584-41615603_LIMCH1_-	LIMCH1	213	288	169	304	25	27	21
chr19:20807531-20807550_ZNF626_+	ZNF626	85	54	34	88	30	15	132
chr1:52272503-52272522_NRD1_-	NRD1	217	273	173	97	32	36	100
chr12:52774866-52774885_KRT84_-	KRT84	83	157	155	340	153	125	34
chr8:21769799-21769818_DOK2_-	DOK2	97	169	192	261	105	227	8
chr6:161574474-161574493_AGPAT4_-	AGPAT4	19	78	7	134	12	0	0
chr17:45235649-45235668_CDC27_-	CDC27	140	0	7	6	0	0	4
chr3:167812938-167812957_GOLIM4_-	GOLIM4	62	84	31	40	6	22	12
chr6:18160122-18160141_KDM1B_+	KDM1B	104	126	117	203	83	543	62
chr5:887498-887517_BRD9_-	BRD9	96	105	11	389	0	9	52
chr1:100681559-100681578_DBT_+	DBT	120	65	80	99	82	269	6
chr17:41063257-41063276_G6PC_-	G6PC	82	113	36	318	26	506	40
chr6:116720413-116720432_DSE_+	DSE	82	109	63	9	98	124	360
chr2:30480359-30480378_LBH_+	LBH	55	10	25	15	2	1	13
chr19:10505912-10505931_CDC37_-	CDC37	127	14	8	8	7	0	8
chr8:42231815-42231834_DKK4_+	DKK4	23	27	7	17	46	4	3
chr7:72849854-72849873_FZD9_-	FZD9	156	72	104	51	49	7	0
chr1:212619168-212619187_NENF_+	NENF	154	189	194	251	141	335	787
chr5:140213976-140213995_PCDHA7_+	PCDHA7	88	58	87	71	29	48	37
chr15:44119221-44119240_WDR76_+	WDR76	137	151	139	778	100	15	33
chr2:21365866-21365885_TDRD15_-	TDRD15	43	70	69	98	9	45	11
chr19:4448362-4448381_UBXN6_+	UBXN6	102	36	43	14	130	81	48
chr1:11875958-11875977_CLCN6_-	CLCN6	79	82	9	98	6	62	18
chr4:3520689-3520708_LRPAP1_+	LRPAP1	68	152	57	217	28	63	8
chr2:240702027-240702046_AC093802.1_+	AC093802.1	76	162	168	469	211	74	8
chrX:63569914-63569933_MTMR8_+	MTMR8	74	28	36	32	124	8	96
chr6:159058827-159058846_DYNLT1_-	DYNLT1	96	215	128	487	97	50	83
chr17:4635111-4635130_MED11_+	MED11	66	10	7	0	0	6	0
chr1:14107222-14107241_PRDM2_-	PRDM2	37	91	149	124	152	355	64
chr6:129929061-129929080_ARHGAP18_+	ARHGAP18	140	224	179	249	193	4441	8
chr12:10466055-10466074_KLRD1_+	KLRD1	175	268	328	411	225	378	91
chr14:90726552-90726571_PSMC1_-	PSMC1	108	9	2	59	0	0	0
chr3:36527663-36527682_STAC_-	STAC	183	236	244	431	145	265	96
chr5:55056067-55056086_DDX4_+	DDX4	162	330	239	750	190	630	9
chr18:13741628-13741647_RNMT_+	RNMT	157	18	9	5	1	0	0
chr10:17204208-17204227_TRDMT1_+	TRDMT1	115	144	92	239	62	113	143
chr3:161064091-161064110_SPTSSB_+	SPTSSB	88	87	53	59	45	354	55
chr10:13330430-13330449_PHYH_-	PHYH	85	70	58	216	85	24	102
chr11:125880535-125880554_CDON_-	CDON	85	43	33	78	18	5	32
chr16:86612978-86612997_FOXL1_+	FOXL1	150	184	132	254	151	56	7
chr2:96657433-96657452_ANKRD36C_-	ANKRD36C	108	69	49	55	15	241	211
chr3:196118719-196118738_UBXN7_+	UBXN7	34	58	16	15	12	5	2
chr17:4892112-4892131_INCA1_-	INCA1	17	41	6	69	0	0	0
chr8:38257899-38257918_LETM2_-	LETM2	209	253	211	235	157	50	42
chr10:50599278-50599297_DRGX_-	DRGX	170	240	104	230	64	8	114
chr11:116824774-116824793_SIK3_-	SIK3	187	223	95	385	29	277	34
chr2:219227537-219227556_C2orf62_+	C2orf62	92	86	67	193	42	34	12
chr10:79616558-79616577_DLG5_+	DLG5	68	63	46	47	24	33	5
chr9:125920601-125920620_STRBP_+	STRBP	129	197	168	628	152	162	379
chr1:180217559-180217578_LHX4_+	LHX4	114	246	97	502	143	15	15
chr3:58629398-58629417_FAM3D_-	FAM3D	108	162	111	267	55	344	4
chr9:136223140-136223159_SURF1_+	SURF1	154	222	92	305	13	21	17
chr2:120020685-120020704_STEAP3_-	STEAP3	111	173	79	253	62	12	193
chr1:152883416-152883435_IVL_+	IVL	61	117	103	324	25	429	15
chr1:32209912-32209931_BAI2_+	BAI2	221	218	165	403	126	93	20
chr14:105878076-105878095_TEX22_-	TEX22	107	212	86	588	81	411	107
chr2:179170963-179170982_OSBPL6_-	OSBPL6	64	14	76	10	24	34	86
chr2:11605968-11605987_E2F6_+	E2F6	145	301	194	241	193	0	439
chr2:97531166-97531185_SEMA4C_+	SEMA4C	36	29	17	3	20	75	2
chr2:11052619-11052638_KCNF1_+	KCNF1	157	155	175	257	96	80	80
chr6:36507959-36507978_STK38_+	STK38	257	144	156	145	380	651	143
chr5:52856480-52856499_NDUFS4_+	NDUFS4	158	433	142	861	48	40	17
chr6:160205681-160205700_TCP1_+	TCP1	134	36	28	111	8	0	0
chr19:57931347-57931366_ZNF17_+	ZNF17	166	209	265	301	69	5668	165
chr8:61135310-61135329_CA8_-	CA8	149	228	196	251	105	35	3
chr10:35477124-35477143_CREM_+	CREM	117	113	145	158	69	127	10
chr21:41137678-41137697_IGSF5_-	IGSF5	165	291	137	251	75	610	71
chr19:46268961-46268980_SIX5_-	SIX5	107	122	123	221	23	17	148
chr17:7286906-7286925_TNK1_+	TNK1	41	63	44	42	64	8	22
chr19:3868985-3869004_ZFR2_-	ZFR2	113	90	133	353	108	422	48
chr9:99525872-99525891_ZNF510_-	ZNF510	91	78	130	227	167	918	19
chr7:155150766-155150785_BLACE_+	BLACE	62	50	30	161	23	8	0
chr6:57061379-57061398_RAB23_+	RAB23	76	84	55	124	23	274	18
chr11:5536575-5536594_UBQLNL_-	UBQLNL	154	68	68	78	110	25	10
chr13:79189809-79189828_RNF219_+	RNF219	54	52	34	81	81	6	1
chr6:153073394-153073413_VIP_-	VIP	68	87	73	126	44	146	11
chr1:77558144-77558163_PIGK_-	PIGK	183	175	216	221	214	112	9
chr9:21837958-21837977_MTAP_+	MTAP	35	17	18	20	10	2	3
chr3:97869024-97869043_OR5H14_-	OR5H14	205	368	144	1158	169	327	59
chr22:30640891-30640910_LIF_+	LIF	105	96	149	170	83	97	190
chr1:85930584-85930603_DDAH1_+	DDAH1	82	141	80	400	27	117	74
chr11:67223785-67223804_CABP4_-	CABP4	90	30	42	211	13	18	0
chr6:6006922-6006941_NRN1_+	NRN1	101	119	86	338	40	871	17
chr12:18534752-18534771_PIK3C2G_-	PIK3C2G	76	77	160	169	118	134	24
chr4:83861067-83861086_LIN54_+	LIN54	131	31	111	42	66	90	17
chr19:1510363-1510382_ADAMTSL5_+	ADAMTSL5	95	68	171	86	57	66	29
chr20:55070329-55070348_GCNT7_-	GCNT7	149	220	108	600	22	76	1106
chr18:29797059-29797078_MEP1B_+	MEP1B	106	97	124	102	141	29	48
chr13:108882461-108882480_ABHD13_+	ABHD13	102	58	33	64	40	20	7
chr3:16336489-16336508_OXNAD1_-	OXNAD1	95	74	56	169	19	155	13
chr16:29809786-29809805_KIF22_+	KIF22	150	61	47	46	60	0	16
chr5:133695599-133695618_CDKL3_+	CDKL3	64	49	24	78	20	32	1
chr2:116534788-116534807_DPP10_+	DPP10	150	201	154	509	138	632	53
chr18:73130785-73130804_SMIM21_-	SMIM21	15	21	12	27	22	0	17
chr8:144378337-144378356_ZNF696_-	ZNF696	39	53	38	99	67	17	12
chr1:158747204-158747223_OR6N2_+	OR6N2	39	20	23	20	17	10	2
chr6:2838767-2838786_SERPINB1_+	SERPINB1	65	45	21	112	17	620	1721
chr14:23072393-23072412_ABHD4_-	ABHD4	73	48	156	45	479	4	13
chr11:14810668-14810687_PDE3B_+	PDE3B	166	318	174	96	133	321	24
chr17:57812741-57812760_VMP1_+	VMP1	162	161	80	29	24	3	59
chr14:21161836-21161855_ANG_+	ANG	137	119	124	273	87	49	21
chr8:57025674-57025693_MOS_-	MOS	110	167	76	441	277	72	16
chr10:29822202-29822221_SVIL_-	SVIL	187	324	226	690	95	172	229
chr14:42356740-42356759_LRFN5_+	LRFN5	91	35	21	9	9	35	12
chr1:109553703-109553722_WDR47_-	WDR47	205	199	199	557	245	297	236
chr19:4896813-4896832_ARRDC5_+	ARRDC5	31	22	10	5	19	4	4
chr3:187419847-187419866_RTP2_-	RTP2	76	21	40	46	35	336	1
chr5:76932736-76932755_OTP_+	OTP	170	111	108	277	61	0	210
chr7:44042256-44042275_SPDYE1_+	SPDYE1	128	191	238	506	132	110	479
chr1:11710701-11710720_FBXO2_+	FBXO2	114	237	215	281	277	313	61
chr2:169718473-169718492_NOSTRIN_-	NOSTRIN	134	66	140	25	95	18	146
chr5:1798889-1798908_MRPL36_-	MRPL36	65	125	54	192	7	13	646
chr19:14552056-14552075_PKN1_+	PKN1	33	15	37	17	88	163	8
chr5:150714892-150714911_SLC36A2_-	SLC36A2	76	110	17	341	42	28	59
chr21:34617335-34617354_IFNAR2_-	IFNAR2	93	244	134	607	42	8	132
chr17:17931602-17931621_ATPAF2_-	ATPAF2	97	71	78	31	17	0	14
chr19:11492772-11492791_EPOR_-	EPOR	59	19	33	36	46	20	16
chr7:123197444-123197463_NDUFA5_+	NDUFA5	149	213	135	276	93	196	9
chr17:76164748-76164767_SYNGR2_-	SYNGR2	21	59	12	83	23	0	3
chr1:149907199-149907218_MTMR11_+	MTMR11	156	200	110	460	243	49	40
chr13:77740623-77740642_MYCBP2_+	MYCBP2	106	110	64	59	110	41	10
chr5:176916393-176916412_PDLIM7_-	PDLIM7	140	129	166	185	95	109	26
chr1:100733799-100733818_RTCA_+	RTCA	38	48	30	56	30	7	11
chr8:33246513-33246532_FUT10_-	FUT10	143	74	45	147	6	160	40
chr17:7323943-7323962_SPEM1_+	SPEM1	229	247	175	216	100	62	21
chr7:99654940-99654959_ZSCAN21_-	ZSCAN21	101	137	189	158	84	404	117
chr17:37898556-37898575_GRB7_-	GRB7	159	83	40	125	35	64	78
chr6:57037512-57037531_BAG2_+	BAG2	99	81	149	72	225	80	2
chr18:48252414-48252433_MAPK4_+	MAPK4	100	196	274	315	225	122	79
chr11:47609768-47609787_FAM180B_-	FAM180B	128	167	101	206	63	52	61
chr11:34502389-34502408_ELF5_-	ELF5	31	46	47	54	36	2	219
chr15:29421028-29421047_FAM189A1_-	FAM189A1	25	24	4	0	0	7	0
chr12:71833871-71833890_LGR5_-	LGR5	109	95	87	171	65	36	23
chr1:42921650-42921669_ZMYND12_-	ZMYND12	99	157	182	399	103	990	188
chr14:33068648-33068667_AKAP6_+	AKAP6	1	0	6	0	6	0	0
chr6:43484847-43484866_POLR1C_+	POLR1C	158	84	75	147	97	0	6
chr1:79094681-79094700_IFI44L_-	IFI44L	33	31	15	25	0	0	3
chr16:4952466-4952485_PPL_-	PPL	106	88	91	121	62	1	46
chr12:110719600-110719619_ATP2A2_+	ATP2A2	107	2	12	0	3	0	0
chr9:115478743-115478762_INIP_-	INIP	145	88	73	139	22	318	25
chr17:79994457-79994476_DCXR_+	DCXR	123	95	141	66	111	156	5
chr8:145138079-145138098_GPAA1_-	GPAA1	196	177	242	268	267	548	43
chr3:45515731-45515750_LARS2_+	LARS2	175	76	57	0	24	40	11
chr8:23386692-23386711_SLC25A37_+	SLC25A37	138	134	247	91	72	54	4
chr2:131810526-131810545_FAM168B_+	FAM168B	164	130	51	289	42	238	89
chr5:149386132-149386151_HMGXB3_+	HMGXB3	139	83	53	36	4	10	136
chr1:114269083-114269102_PHTF1_+	PHTF1	116	64	73	37	28	84	111
chr7:148949796-148949815_ZNF212_+	ZNF212	81	38	39	64	46	8	9
chr8:10465667-10465686_RP1L1_-	RP1L1	138	303	204	355	115	342	14
chr3:150128356-150128375_TSC22D2_+	TSC22D2	215	194	156	156	19	877	238
chr8:67988786-67988805_CSPP1_+	CSPP1	113	194	160	409	135	37	74
chr17:40970351-40970370_BECN1_-	BECN1	109	97	153	226	58	2	136
chrX:23803491-23803510_SAT1_-	SAT1	69	97	62	110	33	210	9
chr2:42580431-42580450_COX7A2L_+	COX7A2L	59	81	109	116	47	35	19
chr7:4950790-4950809_MMD2_+	MMD2	102	119	30	209	41	1019	1
chr1:20246822-20246841_PLA2G2E_-	PLA2G2E	103	139	174	89	393	1106	3
chr12:27089621-27089640_ASUN_-	ASUN	43	11	19	7	29	6	11
chr16:83842950-83842969_HSBP1_+	HSBP1	208	66	208	84	35	205	158
chr7:31011593-31011612_GHRHR_-	GHRHR	41	51	47	83	11	16	3
chr20:58519894-58519913_FAM217B_+	FAM217B	161	275	320	405	260	415	336
chrX:151092363-151092382_MAGEA4_-	MAGEA4	113	111	37	243	31	246	2221
chr10:7679351-7679370_ITIH5_-	ITIH5	196	90	202	116	92	414	4
chr22:25153982-25154001_PIWIL3_-	PIWIL3	48	179	45	295	0	10	30
chr3:151012559-151012578_GPR87_-	GPR87	93	50	51	17	22	0	16
chr14:70855189-70855208_SYNJ2BP_+	SYNJ2BP	136	146	118	281	128	494	73
chr5:54579020-54579039_DHX29_+	DHX29	262	214	155	449	18	344	78
chr3:15900890-15900909_ANKRD28_+	ANKRD28	44	42	19	12	0	140	3
chr14:100765187-100765206_SLC25A29_-	SLC25A29	157	123	89	103	257	156	125
chr10:92680042-92680061_ANKRD1_+	ANKRD1	51	20	19	71	13	5	0
chr21:32253585-32253604_KRTAP11-1_+	KRTAP11-1	108	104	52	83	70	46	13
chr4:165878176-165878195_FAM218A_+	FAM218A	269	378	144	840	62	268	35
chr3:52265161-52265180_TWF2_+	TWF2	67	282	127	434	42	163	55
chr17:73539540-73539559_LLGL2_+	LLGL2	53	51	37	67	36	244	0
chr19:47767921-47767940_CCDC9_+	CCDC9	234	275	204	528	288	700	481
chr10:115636615-115636634_NHLRC2_-	NHLRC2	19	14	0	0	0	0	0
chr9:14722540-14722559_CER1_-	CER1	99	86	51	99	26	60	29
chr5:176859259-176859278_GRK6_+	GRK6	156	142	102	278	46	29	55
chr5:140562322-140562341_PCDHB16_+	PCDHB16	160	302	152	664	103	13	4
chr1:231125884-231125903_ARV1_+	ARV1	109	155	118	166	166	483	43
chr1:94564499-94564518_ABCA4_-	ABCA4	180	257	158	1045	262	1314	30
chr12:104192374-104192393_NT5DC3_+	NT5DC3	122	89	77	374	112	18	94
chr3:137893514-137893533_DBR1_-	DBR1	105	20	0	0	0	0	0
chr3:52537457-52537476_STAB1_-	STAB1	98	135	29	201	13	48	4
chr11:5173242-5173261_OR52A1_-	OR52A1	157	263	130	437	41	244	202
chr18:74696759-74696778_MBP_-	MBP	160	167	108	192	67	15	71
chr10:69990987-69991006_ATOH7_-	ATOH7	92	54	34	80	3	34	11
chr17:40935967-40935986_WNK4_+	WNK4	178	191	161	174	54	125	35
chr13:38266146-38266165_TRPC4_-	TRPC4	116	256	105	648	81	8	87
chr12:83289721-83289740_TMTC2_-	TMTC2	82	71	40	110	25	0	17
chr13:73301664-73301683_MZT1_-	MZT1	76	3	7	0	9	0	0
chr3:8675402-8675421_SSUH2_-	SSUH2	0	0	1	1	1	9	0
chrX:23700574-23700593_PRDX4_-	PRDX4	131	145	76	193	25	126	20
chr10:95653916-95653935_SLC35G1_-	SLC35G1	46	65	58	68	2	73	43
chrX:119388934-119388953_ZBTB33_-	ZBTB33	124	106	113	103	75	12	61
chr8:69552630-69552649_C8orf34_+	C8orf34	91	182	76	341	35	27	10
chr16:3334028-3334047_ZNF263_+	ZNF263	113	154	66	368	104	21	38
chr7:94750119-94750138_PPP1R9A_+	PPP1R9A	43	31	13	23	13	171	74
chr11:64811761-64811780_SAC3D1_-	SAC3D1	138	106	69	78	62	57	7
chr16:3073336-3073355_HCFC1R1_+	HCFC1R1	101	52	74	110	79	0	7
chr2:69015060-69015079_ARHGAP25_-	ARHGAP25	148	216	184	122	142	74	8
chr14:94505376-94505395_OTUB2_-	OTUB2	166	153	93	355	41	45	29
chr19:40748569-40748588_AKT2_-	AKT2	17	35	20	67	24	3	1
chr18:43698192-43698211_HAUS1_-	HAUS1	201	94	61	49	43	126	8
chr4:78669499-78669518_CNOT6L_+	CNOT6L	225	204	159	157	68	3	0
chr19:39694844-39694863_SYCN_+	SYCN	86	135	39	131	18	26	107
chr9:135759414-135759433_C9orf9_-	C9orf9	132	119	120	409	48	298	3718
chr19:53740635-53740654_ZNF677_+	ZNF677	123	221	193	173	168	1229	33
chr8:29963344-29963363_LEPROTL1_+	LEPROTL1	62	54	36	57	27	38	279
chr18:61233937-61233956_SERPINB12_-	SERPINB12	94	49	57	56	191	19	17
chr13:84455345-84455364_SLITRK1_-	SLITRK1	157	181	184	195	134	140	45
chr9:116931616-116931635_COL27A1_-	COL27A1	68	80	34	92	4	80	1
chr1:26517102-26517121_CATSPER4_+	CATSPER4	73	72	48	137	30	72	2
chr1:46746889-46746908_LRRC41_+	LRRC41	271	368	108	651	18	734	44
chr8:79648717-79648736_IL7_+	IL7	155	175	192	528	101	31	66
chr2:163080107-163080126_FAP_+	FAP	140	52	35	182	45	627	9
chr14:35736000-35736019_KIAA0391_+	KIAA0391	110	112	192	4	21	77	65
chr14:55310786-55310805_GCH1_+	GCH1	57	35	26	26	47	0	20
chr5:148427445-148427464_SH3TC2_-	SH3TC2	65	139	62	221	18	5	25
chr17:57272701-57272720_PRR11_-	PRR11	153	52	92	89	118	17	19
chr2:209028083-209028102_CRYGA_+	CRYGA	52	63	110	83	30	39	6
chr7:42088092-42088111_GLI3_-	GLI3	60	54	46	259	38	936	40
chr2:97530799-97530818_SEMA4C_-	SEMA4C	100	77	30	132	20	41	43
chr8:124253518-124253537_C8orf76_-	C8orf76	174	125	78	42	22	1742	11
chr1:32852448-32852467_BSDC1_-	BSDC1	47	71	50	185	56	0	13
chrX:19368054-19368073_PDHA1_+	PDHA1	173	228	90	325	17	18	10
chr1:84373297-84373316_TTLL7_+	TTLL7	145	122	81	265	121	25	5
chr8:71619314-71619333_XKR9_-	XKR9	243	387	232	1145	194	121	144
chr1:35559623-35559642_ZMYM1_+	ZMYM1	186	239	192	374	166	186	323
chr11:28311903-28311922_METTL15_-	METTL15	82	48	35	79	208	33	524
chr6:41011860-41011879_TSPO2_-	TSPO2	102	140	108	329	101	77	4
chr9:115024818-115024837_PTBP3_-	PTBP3	94	72	74	135	75	196	17
chr6:30619150-30619169_C6orf136_+	C6orf136	114	174	184	228	92	215	14
chr16:67429028-67429047_ZDHHC1_-	ZDHHC1	156	83	125	158	28	19	42
chr1:202399905-202399924_PPP1R12B_+	PPP1R12B	94	68	120	133	152	9	16
chr1:156708366-156708385_MRPL24_+	MRPL24	159	119	77	60	49	26	156
chr10:11207633-11207652_CELF2_-	CELF2	230	293	299	286	127	110	160
chr8:91929803-91929822_NECAB1_+	NECAB1	75	89	46	54	41	112	9
chr3:122288418-122288437_DTX3L_+	DTX3L	48	4	23	10	42	3	0
chr14:94935644-94935663_SERPINA9_+	SERPINA9	134	246	97	259	44	31	1
chr10:95518575-95518594_LGI1_-	LGI1	1	0	3	0	0	0	0
chr19:52877633-52877652_ZNF880_+	ZNF880	78	210	159	193	77	205	13
chr13:84455201-84455220_SLITRK1_-	SLITRK1	130	155	121	141	78	26	24
chr5:447791-447810_EXOC3_+	EXOC3	114	34	49	5	25	21	179
chr8:145218743-145218762_MROH1_-	MROH1	140	292	89	829	34	11	30
chr8:145060289-145060308_PARP10_-	PARP10	119	147	112	652	117	53	44
chr2:241075673-241075692_MYEOV2_+	MYEOV2	66	56	41	24	18	1239	21
chr16:28943886-28943905_CD19_-	CD19	125	113	65	223	44	324	7
chr11:60105315-60105334_MS4A6E_+	MS4A6E	50	53	56	77	121	14	1
chr19:36103699-36103718_HAUS5_+	HAUS5	33	22	23	61	2	32	3
chr9:115038233-115038252_PTBP3_+	PTBP3	108	110	66	204	46	10	7
chr15:99440001-99440020_IGF1R_-	IGF1R	104	26	10	8	30	0	6
chr12:52715078-52715097_KRT83_+	KRT83	129	113	114	100	109	144	30
chr3:132394197-132394216_UBA5_+	UBA5	154	34	63	0	33	36	0
chr3:42732390-42732409_KLHL40_+	KLHL40	257	166	163	234	92	1828	66
chr8:195710-195729_ZNF596_-	ZNF596	120	117	93	516	100	12	102
chr19:36359558-36359577_APLP1_-	APLP1	131	95	71	104	102	155	9
chr8:145532615-145532634_HSF1_+	HSF1	245	159	116	59	4	11	8
chr19:15756613-15756632_CYP4F3_-	CYP4F3	111	176	58	257	119	3	10
chr14:24608592-24608611_EMC9_-	EMC9	32	33	22	5	11	0	8
chr12:54367426-54367445_HOXC11_-	HOXC11	200	193	202	256	139	959	176
chr9:130472905-130472924_C9orf117_+	C9orf117	66	139	119	105	173	8	15
chr1:1290629-1290648_MXRA8_-	MXRA8	82	67	41	72	24	28	8
chr16:3576435-3576454_CLUAP1_+	CLUAP1	31	28	17	35	11	13	0
chr8:101092383-101092402_RGS22_+	RGS22	177	256	157	453	164	17	233
chr20:44144213-44144232_SPINT3_+	SPINT3	87	106	118	116	20	291	147
chr6:28251647-28251666_PGBD1_+	PGBD1	74	162	64	599	82	491	84
chr19:17166746-17166765_HAUS8_-	HAUS8	168	18	0	33	0	0	0
chr5:151049249-151049268_SPARC_-	SPARC	93	134	71	234	42	281	122
chr12:65088625-65088644_RASSF3_+	RASSF3	83	92	100	294	44	32	19
chr18:12657703-12657722_SPIRE1_-	SPIRE1	122	119	93	75	44	2900	237
chr4:151504631-151504650_MAB21L2_+	MAB21L2	108	169	178	192	173	43	91
chr8:2007283-2007302_MYOM2_+	MYOM2	53	63	28	33	3	235	77
chr2:220104686-220104705_GLB1L_-	GLB1L	43	36	15	72	3	9	0
chr1:934770-934789_HES4_-	HES4	117	201	125	211	113	13	134
chrX:53442001-53442020_SMC1A_+	SMC1A	98	157	55	151	34	108	5
chr11:17336947-17336966_NUCB2_+	NUCB2	171	144	242	62	150	33	25
chr12:71946887-71946906_LGR5_-	LGR5	87	72	70	84	54	91	68
chr3:186978554-186978573_MASP1_+	MASP1	51	82	36	130	0	372	13
chrX:54955612-54955631_TRO_+	TRO	372	591	357	871	344	537	49
chr5:92956718-92956737_FAM172A_+	FAM172A	99	135	123	162	68	86	143
chrX:49126433-49126452_PPP1R3F_-	PPP1R3F	39	121	94	411	28	4	75
chr7:4899744-4899763_PAPOLB_+	PAPOLB	140	118	91	117	54	12	135
chr11:64544067-64544086_SF1_-	SF1	162	11	6	11	0	2	3
chr14:81372313-81372332_CEP128_-	CEP128	248	397	211	529	113	1469	14
chr17:71248838-71248857_CPSF4L_+	CPSF4L	153	242	163	945	120	110	19
chr19:56109157-56109176_FIZ1_+	FIZ1	83	96	71	86	77	256	19
chr11:82868595-82868614_PCF11_+	PCF11	185	73	24	5	0	35	3
chr9:138235965-138235984_C9orf62_-	C9orf62	192	353	224	422	94	25	325
chr15:78885442-78885461_CHRNA5_+	CHRNA5	157	130	100	276	138	327	130
chr4:74735188-74735207_CXCL1_-	CXCL1	124	218	40	211	53	130	17
chrX:111097278-111097297_TRPC5_+	TRPC5	63	117	28	127	22	69	51
chr1:150779232-150779251_CTSK_+	CTSK	77	64	51	41	33	21	2
chr5:133561453-133561472_PPP2CA_-	PPP2CA	96	82	58	177	131	2	86
chr16:85023895-85023914_ZDHHC7_+	ZDHHC7	122	102	102	127	73	61	4
chrX:47058465-47058484_UBA1_+	UBA1	91	22	8	21	4	4	1
chr14:81964784-81964803_SEL1L_+	SEL1L	230	141	117	145	96	62	631
chrX:23019741-23019760_DDX53_+	DDX53	103	167	96	222	93	143	315
chr14:51338895-51338914_ABHD12B_+	ABHD12B	142	118	59	98	9	39	1
chr5:78586990-78587009_JMY_+	JMY	233	287	235	605	75	1147	73
chr20:21284041-21284060_XRN2_+	XRN2	89	58	38	32	1	0	14
chr3:15776914-15776933_ANKRD28_+	ANKRD28	99	49	54	13	48	14	13
chr2:45169336-45169355_SIX3_+	SIX3	164	130	114	158	27	87	154
chr5:179405189-179405208_RNF130_+	RNF130	100	180	55	156	51	14	8
chr20:210356-210375_DEFB129_-	DEFB129	144	251	335	457	126	506	756
chr17:42756304-42756323_CCDC43_-	CCDC43	91	56	25	139	19	3	17
chr1:154698442-154698461_KCNN3_-	KCNN3	69	96	34	84	9	18	76
chr19:6364550-6364569_CLPP_-	CLPP	122	115	117	56	61	60	141
chr1:16534045-16534064_ARHGEF19_-	ARHGEF19	81	140	145	226	86	49	62
chr2:234627740-234627759_UGT1A4_+	UGT1A4	145	94	81	433	166	35	76
chr11:47600631-47600650_NDUFS3_+	NDUFS3	122	39	36	34	3	28	0
chr11:64019173-64019192_PLCB3_+	PLCB3	151	147	255	185	169	334	109
chr11:4409544-4409563_TRIM21_-	TRIM21	163	260	107	332	74	0	7
chr5:40716275-40716294_TTC33_-	TTC33	38	16	24	28	16	6	18
chr6:30899817-30899836_SFTA2_+	SFTA2	137	68	88	76	67	238	117
chrX:15540514-15540533_BMX_-	BMX	44	40	15	36	15	3	1
chr11:67275143-67275162_CDK2AP2_-	CDK2AP2	179	28	43	25	1	0	9
chr15:69560966-69560985_GLCE_+	GLCE	37	20	15	21	12	14	24
chr17:37343734-37343753_CACNB1_-	CACNB1	41	67	25	72	7	71	11
chr3:111312755-111312774_ZBED2_-	ZBED2	164	330	259	446	179	431	53
chr4:71554490-71554509_UTP3_+	UTP3	218	111	60	427	62	182	8
chr12:105467690-105467709_ALDH1L2_+	ALDH1L2	322	639	348	732	278	1103	556
chr12:13769440-13769459_GRIN2B_-	GRIN2B	190	65	91	128	61	65	16
chr20:49197988-49198007_PTPN1_-	PTPN1	138	123	98	97	117	52	76
chr17:47700101-47700120_SPOP_+	SPOP	86	56	41	90	6	0	31
chr11:903080-903099_CHID1_-	CHID1	62	56	59	18	29	71	21
chr7:99258197-99258216_CYP3A5_+	CYP3A5	69	74	43	165	41	58	40
chr1:167407819-167407838_CD247_-	CD247	147	180	103	283	43	25	56
chr19:17000913-17000932_F2RL3_+	F2RL3	106	81	65	187	39	26	22
chr8:42256336-42256355_VDAC3_+	VDAC3	16	21	10	26	2	0	15
chr2:25469573-25469592_DNMT3A_-	DNMT3A	79	171	97	103	131	72	78
chrX:100745727-100745746_ARMCX4_-	ARMCX4	166	238	203	303	178	85	40
chr3:100362143-100362162_GPR128_+	GPR128	154	132	72	192	49	38	170
chr14:90730381-90730400_PSMC1_+	PSMC1	202	27	18	16	2	4	10
chr6:111912771-111912790_TRAF3IP2_+	TRAF3IP2	145	241	234	280	33	20	94
chr1:200008870-200008889_NR5A2_-	NR5A2	203	125	60	153	52	45	35
chr17:62481886-62481905_POLG2_+	POLG2	31	26	23	0	2	1	0
chr2:207169793-207169812_ZDBF2_-	ZDBF2	24	51	28	31	22	6	1
chr6:168227800-168227819_MLLT4_+	MLLT4	139	214	282	195	167	1142	49
chr8:21890648-21890667_NPM2_-	NPM2	164	162	67	286	63	246	301
chr10:54528106-54528125_MBL2_-	MBL2	66	50	61	15	16	253	192
chr13:77566239-77566258_CLN5_+	CLN5	123	182	146	609	124	441	72
chr19:48343152-48343171_CRX_+	CRX	40	42	35	69	28	0	2
chr1:161093707-161093726_DEDD_-	DEDD	60	77	28	42	27	9	5
chrX:100349653-100349672_TMEM35_-	TMEM35	68	60	17	51	24	6	17
chr11:2905260-2905279_CDKN1C_+	CDKN1C	94	96	64	193	47	167	32
chr20:61938869-61938888_COL20A1_-	COL20A1	86	171	128	247	67	8	259
chr4:73185080-73185099_ADAMTS3_+	ADAMTS3	109	79	89	174	110	117	23
chr5:149514554-149514573_PDGFRB_+	PDGFRB	183	236	110	270	139	224	59
chr7:37907432-37907451_NME8_+	NME8	122	274	79	459	41	42	57
chr22:42343043-42343062_CENPM_+	CENPM	192	19	83	92	8	9	2
chr21:45994359-45994378_KRTAP10-4_-	KRTAP10-4	46	72	48	215	16	54	547
chr11:2291458-2291477_ASCL2_+	ASCL2	93	177	158	135	39	780	87
chr4:81188199-81188218_FGF5_+	FGF5	93	184	164	328	64	5	44
chr11:14992651-14992670_CALCA_+	CALCA	227	293	239	350	140	8	102
chr1:100613861-100613880_TRMT13_+	TRMT13	107	66	166	268	68	32	7
chr3:119634943-119634962_GSK3B_+	GSK3B	80	66	41	18	41	3	23
chr17:53342883-53342902_HLF_-	HLF	69	41	14	50	7	178	8
chr22:46704694-46704713_GTSE1_-	GTSE1	157	186	120	299	58	9	18
chr2:46819637-46819656_PIGF_-	PIGF	41	85	32	222	11	3	3
chr3:127387284-127387303_PODXL2_+	PODXL2	18	54	30	84	8	11	174
chr19:23159074-23159093_ZNF728_+	ZNF728	74	59	28	61	62	72	61
chr16:30972667-30972686_SETD1A_-	SETD1A	68	12	5	4	0	0	1
chr13:111077326-111077345_COL4A2_-	COL4A2	163	156	93	511	64	799	64
chr19:39926311-39926330_RPS16_-	RPS16	95	10	14	0	16	16	12
chr3:190578528-190578547_GMNC_+	GMNC	48	20	19	18	19	29	3
chr22:30685417-30685436_GATSL3_+	GATSL3	154	121	93	60	61	68	38
chr16:3080744-3080763_CCDC64B_-	CCDC64B	101	33	4	0	4	196	0
chr6:80626562-80626581_ELOVL4_+	ELOVL4	157	143	158	469	210	101	5
chr5:141331094-141331113_PCDH12_-	PCDH12	119	98	163	109	249	107	20
chr3:10157406-10157425_BRK1_+	BRK1	25	45	3	42	0	0	7
chr18:32920527-32920546_ZNF24_-	ZNF24	89	78	105	187	37	58	74
chr22:20255580-20255599_RTN4R_+	RTN4R	164	122	143	170	33	910	25
chrX:102979202-102979221_GLRA4_+	GLRA4	92	75	37	339	11	23	65
chr12:62926240-62926259_MON2_+	MON2	57	45	26	41	18	21	4
chr16:31121424-31121443_BCKDK_+	BCKDK	80	39	98	262	129	122	4
chr5:10390526-10390545_MARCH6_+	MARCH6	157	185	243	146	138	1133	79
chr2:135763040-135763059_MAP3K19_-	MAP3K19	77	44	53	38	64	180	636
chr13:103280241-103280260_TPP2_+	TPP2	70	54	29	212	9	123	100
chr15:55841110-55841129_PYGO1_-	PYGO1	10	18	11	13	6	38	17
chr1:32265622-32265641_SPOCD1_+	SPOCD1	268	192	227	505	118	1147	163
chr7:43916801-43916820_URGCP_-	URGCP	141	236	80	418	51	30	61
chr19:14066992-14067011_DCAF15_-	DCAF15	84	86	54	169	22	24	3
chr16:67261794-67261813_TMEM208_+	TMEM208	131	142	109	42	15	47	21
chr17:64961080-64961099_CACNG4_-	CACNG4	162	49	93	107	133	362	31
chr14:20922739-20922758_OSGEP_+	OSGEP	0	9	2	54	0	0	14
chr19:8211072-8211091_FBN3_+	FBN3	143	213	230	321	139	21	103
chr17:77042659-77042678_C1QTNF1_+	C1QTNF1	220	210	203	384	77	73	400
chr19:19650500-19650519_CILP2_-	CILP2	22	26	13	9	0	2	8
chr9:130476418-130476437_PTRH1_+	PTRH1	123	217	178	660	38	499	374
chr5:140735852-140735871_PCDHGA4_-	PCDHGA4	196	176	99	484	70	201	2
chr6:33036859-33036878_HLA-DPA1_-	HLA-DPA1	109	207	231	583	87	34	7
chr11:36119888-36119907_LDLRAD3_-	LDLRAD3	54	70	70	90	32	127	9
chr9:101983898-101983917_ALG2_+	ALG2	30	2	9	1	5	1	0
chr17:80680759-80680778_FN3KRP_-	FN3KRP	164	150	255	71	425	39	39
chr21:31709722-31709741_KRTAP27-1_+	KRTAP27-1	69	76	35	111	151	10	24
chr8:17218679-17218698_MTMR7_-	MTMR7	68	64	57	131	39	276	732
chr10:13160901-13160920_OPTN_+	OPTN	113	104	69	94	79	50	123
chr16:50659416-50659435_NKD1_+	NKD1	160	265	117	158	51	69	29
chr17:75139701-75139720_SEC14L1_-	SEC14L1	141	198	127	368	116	181	1836
chr1:25810676-25810695_TMEM57_-	TMEM57	263	387	272	888	149	60	133
chr1:156890598-156890617_LRRC71_+	LRRC71	33	15	23	4	22	6	0
chr2:102626202-102626221_IL1R2_+	IL1R2	159	143	106	268	78	302	83
chr2:203621933-203621952_FAM117B_+	FAM117B	69	45	25	98	13	13	13
chr20:60878705-60878724_ADRM1_+	ADRM1	41	22	7	11	6	5	3
chr2:42990405-42990424_OXER1_+	OXER1	76	71	68	52	59	272	62
chr17:1585438-1585457_PRPF8_+	PRPF8	127	6	3	0	0	0	0
chr6:7590597-7590616_SNRNP48_-	SNRNP48	232	21	8	3	0	34	0
chr2:80530770-80530789_LRRTM1_-	LRRTM1	210	469	214	964	247	293	197
chr22:42956243-42956262_SERHL2_+	SERHL2	70	51	90	111	44	42	15
chr11:119215647-119215666_MFRP_+	MFRP	44	26	55	0	44	16	1
chr12:49239402-49239421_DDX23_-	DDX23	86	95	31	43	18	164	14
chr2:216190768-216190787_ATIC_+	ATIC	202	71	34	0	2	2	5
chr12:53819551-53819570_AMHR2_-	AMHR2	141	153	138	243	40	19	282
chr4:728771-728790_PCGF3_-	PCGF3	46	66	82	41	38	60	221
chr1:145457937-145457956_POLR3GL_-	POLR3GL	128	128	82	140	33	10	73
chr17:79864360-79864379_PCYT2_-	PCYT2	137	172	102	290	35	51	24
chrX:107224394-107224413_TEX13B_+	TEX13B	145	65	66	103	77	43	62
chr11:62010764-62010783_SCGB1D2_-	SCGB1D2	104	176	224	271	154	38	78
chr1:153507213-153507232_S100A6_-	S100A6	49	88	63	121	16	85	3
chr12:51442133-51442152_LETMD1_+	LETMD1	127	83	58	144	55	123	71
chr11:67269477-67269496_PITPNM1_+	PITPNM1	118	192	56	311	28	4	4
chr3:183904582-183904601_ABCF3_+	ABCF3	44	44	16	56	21	27	27
chr12:85417134-85417153_TSPAN19_+	TSPAN19	36	42	4	103	23	39	3
chr10:100189566-100189585_HPS1_-	HPS1	170	199	183	166	216	2027	16
chr2:74314959-74314978_TET3_+	TET3	179	385	130	790	190	52	266
chr22:17264867-17264886_XKR3_-	XKR3	128	75	56	198	20	16	0
chr22:30862971-30862990_SEC14L3_-	SEC14L3	49	41	48	42	17	6	3
chr17:4845700-4845719_RNF167_-	RNF167	189	337	277	354	462	500	31
chr9:16437170-16437189_BNC2_+	BNC2	149	149	190	54	151	38	217
chr19:55918248-55918267_UBE2S_-	UBE2S	219	58	88	7	87	0	7
chr19:29703966-29703985_UQCRFS1_+	UQCRFS1	83	29	28	0	63	0	84
chr12:91501971-91501990_LUM_+	LUM	59	66	67	108	68	13	4
chrX:16759856-16759875_SYAP1_-	SYAP1	177	115	116	90	339	101	64
chr1:117618228-117618247_TTF2_-	TTF2	198	128	123	146	58	42	24
chr11:47595106-47595125_KBTBD4_+	KBTBD4	121	215	87	752	34	17	32
chr15:40544717-40544736_C15orf56_-	C15orf56	62	131	67	316	73	22	85
chr4:159092141-159092160_FAM198B_-	FAM198B	132	239	79	462	59	12	2361
chr21:28217255-28217274_ADAMTS1_-	ADAMTS1	141	142	85	298	77	223	15
chr1:33945263-33945282_ZSCAN20_-	ZSCAN20	396	247	269	390	234	65	129
chr1:205308795-205308814_KLHDC8A_-	KLHDC8A	160	137	89	197	20	21	7
chr2:219082208-219082227_ARPC2_+	ARPC2	105	40	26	34	3	31	14
chr5:137228265-137228284_PKD2L2_-	PKD2L2	64	97	73	242	14	42	3
chr3:65342369-65342388_MAGI1_+	MAGI1	70	116	89	333	43	14	95
chr12:56212834-56212853_ORMDL2_+	ORMDL2	31	59	31	34	7	1	18
chr12:54118972-54118991_CALCOCO1_+	CALCOCO1	184	150	120	307	185	40	240
chr9:136287606-136287625_ADAMTS13_+	ADAMTS13	131	231	173	534	36	240	39
chr17:3494548-3494567_TRPV1_+	TRPV1	134	81	81	52	78	14	175
chr6:47759608-47759627_OPN5_-	OPN5	105	223	122	247	113	401	2
chr15:75644682-75644701_NEIL1_-	NEIL1	56	76	32	111	45	19	11
chr9:88844491-88844510_C9orf153_+	C9orf153	92	248	128	405	26	2029	92
chr19:49398737-49398756_TULP2_+	TULP2	92	69	21	99	14	40	3
chrX:46541773-46541792_SLC9A7_-	SLC9A7	64	55	20	157	55	209	2
chrX:114141342-114141361_HTR2C_+	HTR2C	82	138	67	148	77	42	60
chr20:39991104-39991123_EMILIN3_+	EMILIN3	119	292	268	440	346	217	440
chr22:24034979-24034998_RGL4_+	RGL4	81	64	54	92	73	405	38
chr15:50550648-50550667_HDC_+	HDC	252	232	277	156	161	121	85
chr5:145533317-145533336_LARS_+	LARS	128	25	5	38	1	48	0
chr14:21025173-21025192_RNASE9_+	RNASE9	61	47	39	105	4	77	3
chr9:79469103-79469122_PRUNE2_-	PRUNE2	83	46	8	88	0	3	17
chr6:30917647-30917666_DPCR1_-	DPCR1	96	138	83	299	31	1496	692
chr20:45170320-45170339_OCSTAMP_+	OCSTAMP	56	89	60	85	21	950	36
chr16:615055-615074_C16orf11_+	C16orf11	119	95	144	548	46	63	13
chr17:79207267-79207286_ENTHD2_-	ENTHD2	135	153	69	190	99	57	34
chr5:41510529-41510548_PLCXD3_+	PLCXD3	109	131	56	186	26	51	17
chr13:46119003-46119022_FAM194B_+	FAM194B	227	176	71	348	31	60	21
chr17:7218306-7218325_GPS2_+	GPS2	90	78	30	22	1	0	0
chr3:142741433-142741452_U2SURP_-	U2SURP	50	62	177	245	164	0	2
chr1:119927461-119927480_HAO2_+	HAO2	159	73	63	78	76	30	473
chr9:130670686-130670705_ST6GALNAC4_+	ST6GALNAC4	79	33	22	38	2	1	24
chr6:74135114-74135133_MB21D1_+	MB21D1	75	102	110	441	46	37	4
chr2:173338952-173338971_ITGA6_+	ITGA6	198	197	209	539	145	95	214
chr2:97751509-97751528_FAHD2B_-	FAHD2B	95	165	63	185	27	5	19
chr19:54600264-54600283_OSCAR_+	OSCAR	130	198	67	835	17	0	34
chr2:209010482-209010501_CRYGB_+	CRYGB	144	291	195	196	142	2765	103
chr15:89424748-89424767_HAPLN3_+	HAPLN3	49	55	21	65	30	43	37
chr20:48481309-48481328_SLC9A8_-	SLC9A8	31	21	22	70	11	40	7
chr10:50373795-50373814_C10orf128_+	C10orf128	232	323	193	633	123	298	510
chr5:139060456-139060475_CXXC5_+	CXXC5	152	204	61	168	21	4	23
chr17:53798212-53798231_TMEM100_-	TMEM100	46	40	55	126	38	5	14
chr5:140070523-140070542_HARS_-	HARS	73	41	68	72	29	0	11
chr20:56823160-56823179_PPP4R1L_+	PPP4R1L	110	126	65	418	39	66	41
chr1:68962642-68962661_DEPDC1_+	DEPDC1	35	36	38	57	10	2	8
chr7:75889438-75889457_SRRM3_+	SRRM3	180	175	156	308	63	568	346
chr1:156028110-156028129_LAMTOR2_-	LAMTOR2	47	37	171	127	53	15	0
chr4:77228088-77228107_FAM47E-STBD1_+	FAM47E-STBD1	28	47	41	113	35	6	0
chr8:130772793-130772812_GSDMC_-	GSDMC	44	42	45	100	68	71	33
chr11:66039675-66039694_RAB1B_+	RAB1B	69	43	21	1	1	141	0
chr2:85066396-85066415_TRABD2A_-	TRABD2A	158	192	112	217	72	558	258
chr3:44612029-44612048_ZKSCAN7_-	ZKSCAN7	60	41	24	91	41	52	17
chr22:39413961-39413980_APOBEC3C_-	APOBEC3C	83	162	83	269	18	39	4
chrX:102840562-102840581_TCEAL4_+	TCEAL4	187	591	195	1128	132	140	177
chr8:17820627-17820646_PCM1_+	PCM1	39	49	5	90	0	13	0
chr20:24645975-24645994_SYNDIG1_+	SYNDIG1	91	124	77	201	42	11	30
chr10:134598876-134598895_NKX6-2_-	NKX6-2	41	63	32	22	11	0	44
chr2:56145356-56145375_EFEMP1_-	EFEMP1	44	15	34	26	57	250	11
chr9:35799689-35799708_NPR2_+	NPR2	159	177	174	501	115	96	345
chrX:49028428-49028447_PLP2_-	PLP2	67	27	49	41	55	380	26
chr12:106772103-106772122_POLR3B_+	POLR3B	178	12	36	0	0	12	0
chr3:178525214-178525233_KCNMB2_-	KCNMB2	169	239	182	214	234	1198	66
chr11:113568108-113568127_TMPRSS5_-	TMPRSS5	69	185	78	401	76	30	8
chr3:100067683-100067702_NIT2_+	NIT2	285	310	256	616	195	161	183
chr1:10057349-10057368_RBP7_+	RBP7	99	194	124	316	98	277	124
chr15:31619426-31619445_KLF13_-	KLF13	106	65	123	124	111	159	10
chr20:62496716-62496735_TPD52L2_+	TPD52L2	332	297	174	360	258	213	125
chr1:33059119-33059138_ZBTB8A_+	ZBTB8A	154	93	97	134	78	156	47
chr9:140318020-140318039_NOXA1_-	NOXA1	173	205	206	131	157	50	18
chr11:114442043-114442062_NXPE4_-	NXPE4	156	67	174	39	62	12	27
chr16:57712118-57712137_GPR97_-	GPR97	115	73	109	54	38	80	13
chr4:44626727-44626746_YIPF7_+	YIPF7	48	68	28	140	18	1	15
chr18:44114330-44114349_LOXHD1_-	LOXHD1	50	95	70	78	34	95	15
chr8:67873787-67873806_TCF24_+	TCF24	126	314	148	742	257	56	114
chr2:68444223-68444242_PPP3R1_+	PPP3R1	42	45	15	46	44	59	54
chr4:169204722-169204741_DDX60_+	DDX60	22	32	8	33	5	0	2
chr2:160661673-160661692_LY75_-	LY75	150	107	102	75	100	36	27
chr17:80280198-80280217_SECTM1_-	SECTM1	85	151	117	183	65	8	24
chr20:60994655-60994674_RBBP8NL_-	RBBP8NL	47	19	29	35	7	8	10
chr16:71571203-71571222_CHST4_-	CHST4	120	125	146	104	24	3295	75
chr17:56270213-56270232_EPX_+	EPX	189	269	175	313	49	245	10
chr6:46214487-46214506_RCAN2_-	RCAN2	104	247	99	858	62	1294	19
chr1:101343278-101343297_EXTL2_-	EXTL2	138	77	80	133	54	128	32
chr17:71027742-71027761_SLC39A11_+	SLC39A11	44	27	8	21	9	20	5
chr20:61929308-61929327_COL20A1_+	COL20A1	104	91	118	328	269	110	20
chr15:94888341-94888360_MCTP2_+	MCTP2	128	254	109	392	86	68	40
chr19:4123815-4123834_MAP2K2_-	MAP2K2	201	133	122	193	14	23	51
chr2:114674488-114674507_ACTR3_+	ACTR3	53	16	26	25	0	39	16
chr20:32000542-32000561_SNTA1_-	SNTA1	71	12	28	0	22	127	47
chr12:82752149-82752168_CCDC59_-	CCDC59	216	186	129	158	30	569	1246
chr1:158301170-158301189_CD1B_-	CD1B	189	165	141	375	38	1206	160
chr19:6759594-6759613_SH2D3A_+	SH2D3A	177	164	110	117	38	28	22
chr1:11807553-11807572_AGTRAP_-	AGTRAP	177	205	132	238	96	121	35
chr12:10163407-10163426_CLEC12B_+	CLEC12B	20	12	13	0	5	79	3
chr1:183944318-183944337_COLGALT2_-	COLGALT2	124	60	87	70	57	4885	3
chr11:5841979-5841998_OR52N2_+	OR52N2	189	163	101	178	153	204	12
chr11:46105749-46105768_PHF21A_-	PHF21A	51	18	28	46	1	49	31
chr1:19247557-19247576_IFFO2_-	IFFO2	172	264	134	498	68	70	110
chr6:26370760-26370779_BTN3A2_-	BTN3A2	137	202	108	593	296	31	644
chr20:34025180-34025199_GDF5_+	GDF5	106	132	151	253	176	292	18
chr13:45010734-45010753_TSC22D1_-	TSC22D1	169	170	83	467	48	12	180
chr13:23853530-23853549_SGCG_+	SGCG	55	56	34	103	28	78	29
chrX:47028876-47028895_RBM10_+	RBM10	104	132	161	143	109	10	1
chr14:88892849-88892868_SPATA7_+	SPATA7	71	81	88	168	50	0	6
chr17:36894605-36894624_PCGF2_-	PCGF2	31	27	25	120	5	0	11
chr6:86281858-86281877_SNX14_+	SNX14	123	209	131	238	94	97	29
chr1:27709053-27709072_CD164L2_-	CD164L2	245	223	216	216	257	88	63
chr1:242511494-242511513_PLD5_+	PLD5	83	57	34	59	21	2	251
chr10:267256-267275_ZMYND11_+	ZMYND11	229	345	296	579	134	647	78
chr4:15638256-15638275_FBXL5_+	FBXL5	147	145	133	197	118	76	3
chr10:99213321-99213340_ZDHHC16_-	ZDHHC16	101	85	68	76	63	25	65
chr20:21492695-21492714_NKX2-2_-	NKX2-2	106	122	157	180	106	36	66
chr21:32007607-32007626_KRTAP20-2_+	KRTAP20-2	89	90	39	125	74	23	144
chr1:156693230-156693249_ISG20L2_-	ISG20L2	177	19	16	6	9	7	1
chr4:123374957-123374976_IL2_-	IL2	70	73	21	133	1	37	7
chr14:100772549-100772568_SLC25A29_+	SLC25A29	171	150	79	281	137	22	47
chr20:30253818-30253837_BCL2L1_-	BCL2L1	127	40	14	14	4	7	3
chr8:6914031-6914050_DEFA5_+	DEFA5	210	305	148	693	143	45	49
chr8:82439324-82439343_FABP12_+	FABP12	161	106	162	149	279	201	984
chr3:132180002-132180021_DNAJC13_+	DNAJC13	34	11	16	52	17	34	14
chr1:36603466-36603485_TRAPPC3_+	TRAPPC3	136	12	22	0	10	186	33
chr20:30449217-30449236_DUSP15_+	DUSP15	264	293	224	547	76	264	157
chr6:132195401-132195420_ENPP1_+	ENPP1	34	25	28	55	46	30	2
chr20:61288442-61288461_SLCO4A1_-	SLCO4A1	264	335	280	325	415	312	438
chr13:114498179-114498198_TMEM255B_-	TMEM255B	127	96	79	169	109	229	25
chr9:35906410-35906429_HRCT1_+	HRCT1	100	54	68	104	15	160	17
chr19:57985708-57985727_ZNF772_-	ZNF772	59	25	18	19	13	251	20
chr19:9868839-9868858_ZNF846_-	ZNF846	42	119	11	137	7	109	8
chr10:101120696-101120715_CNNM1_-	CNNM1	178	223	232	282	238	172	461
chr18:21293919-21293938_LAMA3_-	LAMA3	210	352	186	637	159	129	21
chr1:20073027-20073046_TMCO4_-	TMCO4	45	25	22	33	14	161	60
chr4:5690971-5690990_EVC2_+	EVC2	166	172	283	240	385	711	30
chr1:171621490-171621509_MYOC_+	MYOC	217	274	192	518	110	59	37
chr13:60737790-60737809_DIAPH3_-	DIAPH3	65	43	22	45	0	3	7
chr11:67269790-67269809_PITPNM1_-	PITPNM1	163	228	161	78	48	18	8
chr8:41122691-41122710_SFRP1_+	SFRP1	209	215	102	366	51	78	407
chr22:19137628-19137647_GSC2_-	GSC2	77	108	73	698	35	8	96
chr2:88425710-88425729_FABP1_-	FABP1	65	40	15	17	52	0	29
chr10:930402-930421_LARP4B_+	LARP4B	88	116	99	108	26	29	79
chr6:32159965-32159984_GPSM3_+	GPSM3	59	83	65	86	32	36	53
chr2:106471642-106471661_NCK2_+	NCK2	61	49	33	43	44	8	20
chr11:67234807-67234826_TMEM134_+	TMEM134	62	75	62	199	8	90	0
chr21:46086602-46086621_KRTAP12-2_+	KRTAP12-2	60	96	62	155	37	19	50
chr8:17796252-17796271_PCM1_+	PCM1	94	33	47	32	54	3	117
chr1:92642811-92642830_KIAA1107_+	KIAA1107	142	139	102	275	92	1849	367
chr19:5824202-5824221_NRTN_-	NRTN	99	110	54	329	52	1	46
chr13:20413035-20413054_ZMYM5_+	ZMYM5	26	49	3	100	7	7	0
chr2:200713640-200713659_FTCDNL1_+	FTCDNL1	36	49	24	44	16	15	9
chr1:196646743-196646762_CFH_+	CFH	131	134	115	112	51	2	43
chr11:33350166-33350185_HIPK3_-	HIPK3	56	33	44	37	35	22	13
chr21:34160954-34160973_C21orf49_-	C21orf49	58	39	60	26	45	15	87
chr10:126477668-126477687_METTL10_-	METTL10	15	45	14	74	14	0	292
chr16:30364728-30364747_CD2BP2_-	CD2BP2	156	298	198	306	200	12	51
chr5:140711020-140711039_PCDHGA1_-	PCDHGA1	141	161	144	188	26	612	841
chr18:24524278-24524297_CHST9_+	CHST9	125	175	150	528	72	35	79
chr1:32384631-32384650_PTP4A2_+	PTP4A2	99	109	43	183	7	8	8
chr3:11643481-11643500_VGLL4_-	VGLL4	47	53	49	10	11	0	10
chr3:52977394-52977413_SFMBT1_+	SFMBT1	48	44	21	24	23	0	0
chr20:3215245-3215264_SLC4A11_-	SLC4A11	81	158	58	238	93	49	15
chr2:27805225-27805244_C2orf16_-	C2orf16	54	132	160	199	171	2	8
chr6:26032159-26032178_HIST1H3B_-	HIST1H3B	190	365	221	618	251	433	88
chr7:142561929-142561948_EPHB6_-	EPHB6	87	176	98	178	38	30	1
chr6:43214426-43214445_TTBK1_+	TTBK1	68	51	58	10	6	35	0
chr1:240656343-240656362_GREM2_+	GREM2	54	139	89	283	31	144	11
chr1:95369007-95369026_CNN3_-	CNN3	87	109	81	63	35	645	17
chr2:63660951-63660970_WDPCP_-	WDPCP	126	139	130	360	156	3269	47
chr16:69385455-69385474_TMED6_+	TMED6	138	114	82	348	17	3	43
chr11:55944209-55944228_OR5J2_-	OR5J2	90	161	24	296	12	15	5
chr10:51610427-51610446_TIMM23_-	TIMM23	192	3	42	3	57	6	2
chr11:68506192-68506211_MTL5_+	MTL5	140	45	52	68	31	12	76
chr11:56756891-56756910_OR5AK2_-	OR5AK2	75	35	39	43	69	19	3
chr5:38350699-38350718_EGFLAM_+	EGFLAM	235	182	112	359	142	251	262
chr6:38783298-38783317_DNAH8_+	DNAH8	132	279	202	645	109	1143	544
chr19:50370367-50370386_PNKP_+	PNKP	142	94	31	65	1	16	9
chr19:11034545-11034564_YIPF2_+	YIPF2	52	12	24	6	13	4	5
chr2:158272369-158272388_CYTIP_-	CYTIP	85	249	73	802	49	587	179
chr8:21833976-21833995_XPO7_-	XPO7	66	75	81	23	32	0	69
chr1:158056519-158056538_KIRREL_-	KIRREL	111	85	65	110	152	27	28
chr2:66665038-66665057_MEIS1_-	MEIS1	110	100	70	92	36	10	707
chr12:123812256-123812275_SBNO1_-	SBNO1	76	7	2	0	0	0	0
chr6:90323560-90323579_ANKRD6_-	ANKRD6	42	37	12	53	4	0	12
chr22:42016791-42016810_DESI1_-	DESI1	99	75	31	111	11	0	0
chr7:138453526-138453545_ATP6V0A4_+	ATP6V0A4	81	102	118	167	82	18	26
chr2:68385198-68385217_PNO1_+	PNO1	37	6	7	0	1	0	0
chr16:30720998-30721017_SRCAP_-	SRCAP	111	77	50	98	51	16	3
chr9:139292776-139292795_SNAPC4_+	SNAPC4	173	93	54	32	5	4	21
chr6:33393634-33393653_SYNGAP1_+	SYNGAP1	233	265	65	447	13	128	88
chrX:68382328-68382347_PJA1_-	PJA1	27	41	43	29	49	0	21
chr19:56520174-56520193_NLRP5_+	NLRP5	90	81	63	75	37	4	116
chr1:156617399-156617418_BCAN_-	BCAN	20	48	75	79	41	0	0
chr9:139946781-139946800_ENTPD2_-	ENTPD2	202	228	284	208	192	0	109
chr1:45241695-45241714_RPS8_+	RPS8	48	7	1	9	0	0	0
chr16:66783162-66783181_DYNC1LI2_-	DYNC1LI2	73	37	25	33	0	3	11
chr2:238881814-238881833_UBE2F_+	UBE2F	222	362	303	565	170	63	294
chr3:119367266-119367285_POPDC2_-	POPDC2	59	30	25	8	26	47	1
chr4:122723901-122723920_EXOSC9_+	EXOSC9	50	37	21	13	56	0	0
chr20:43804528-43804547_PI3_+	PI3	67	76	42	63	42	10	38
chr17:40630550-40630569_ATP6V0A1_-	ATP6V0A1	54	55	64	13	31	21	22
chr17:37099886-37099905_FBXO47_-	FBXO47	97	168	76	202	25	38	118
chr4:23886451-23886470_PPARGC1A_-	PPARGC1A	143	205	92	446	50	958	52
chr9:138847143-138847162_UBAC1_-	UBAC1	157	86	110	157	204	377	159
chr17:3599165-3599184_P2RX5_+	P2RX5	132	278	145	475	127	59	404
chr2:74779590-74779609_LOXL3_-	LOXL3	49	102	57	387	16	561	6
chrX:134990306-134990325_SAGE1_-	SAGE1	154	164	85	194	124	79	114
chr14:73711364-73711383_PAPLN_+	PAPLN	104	179	184	400	160	29	16
chr19:53454446-53454465_ZNF816_+	ZNF816	213	247	237	535	178	564	55
chr6:42689817-42689836_PRPH2_-	PRPH2	83	16	65	34	54	4	8
chr13:46357814-46357833_SIAH3_+	SIAH3	140	93	211	103	465	775	84
chr10:133955450-133955469_JAKMIP3_+	JAKMIP3	117	125	83	156	113	6	73
chr17:48148251-48148270_ITGA3_+	ITGA3	91	84	64	90	46	83	16
chr17:77753161-77753180_CBX2_+	CBX2	233	250	243	286	173	146	79
chr9:89560832-89560851_GAS1_-	GAS1	178	136	100	152	87	127	227
chr16:89628020-89628039_RPL13_-	RPL13	68	15	4	44	0	0	0
chr19:48254164-48254183_GLTSCR2_-	GLTSCR2	45	134	35	19	41	0	6
chr20:25405909-25405928_GINS1_+	GINS1	87	1	4	0	0	0	1
chr7:38259195-38259214_STARD3NL_+	STARD3NL	93	103	97	105	42	10	188
chr1:160321115-160321134_NCSTN_-	NCSTN	79	54	16	5	0	6	6
chr6:36762351-36762370_CPNE5_+	CPNE5	229	244	151	453	110	99	82
chr4:4249917-4249936_TMEM128_-	TMEM128	162	156	99	91	65	137	66
chr17:2206978-2206997_SMG6_-	SMG6	138	153	122	369	58	181	124
chr2:197189849-197189868_HECW2_-	HECW2	33	34	24	42	63	10	15
chr5:131326563-131326582_ACSL6_-	ACSL6	136	256	224	664	78	0	3
chr19:51226824-51226843_CLEC11A_-	CLEC11A	45	151	28	422	21	1828	95
chr9:135996520-135996539_RALGDS_-	RALGDS	55	92	27	399	23	6	9
chr1:247769697-247769716_OR2G3_-	OR2G3	64	91	57	121	28	13	95
chr14:64408606-64408625_SYNE2_-	SYNE2	92	173	121	186	128	3117	3
chr8:22081805-22081824_PHYHIP_-	PHYHIP	128	149	121	281	115	9	32
chr1:167341252-167341271_POU2F1_+	POU2F1	70	86	128	124	76	75	51
chr21:35468005-35468024_SLC5A3_+	SLC5A3	198	169	115	190	36	561	67
chr3:57557979-57557998_ARF4_-	ARF4	154	35	23	2	15	5	75
chr3:58486867-58486886_KCTD6_+	KCTD6	199	184	193	335	136	54	104
chr11:61673959-61673978_RAB3IL1_+	RAB3IL1	69	24	47	71	11	1306	2
chrX:153881576-153881595_CTAG2_-	CTAG2	228	430	422	249	422	149	192
chr7:44119242-44119261_POLM_+	POLM	39	22	29	28	12	67	3
chr2:29606631-29606650_ALK_-	ALK	23	33	49	43	25	59	14
chr3:132169635-132169654_DNAJC13_+	DNAJC13	45	42	22	88	3	2	0
chrX:13681084-13681103_TCEANC_+	TCEANC	47	67	51	68	133	24	4
chr2:44540984-44541003_SLC3A1_+	SLC3A1	67	76	169	200	72	10	23
chr14:31071291-31071310_G2E3_+	G2E3	65	71	53	141	83	29	29
chrX:2715341-2715360_XG_+	XG	152	184	242	553	141	17	50
chr12:107048012-107048031_RFX4_+	RFX4	44	84	125	361	152	59	29
chr6:109774523-109774542_MICAL1_-	MICAL1	130	121	73	87	9	20	10
chr17:62500893-62500912_DDX5_-	DDX5	39	63	43	260	2	7	28
chr12:99056473-99056492_APAF1_-	APAF1	57	63	107	213	142	9	36
chr5:90670738-90670757_ARRDC3_+	ARRDC3	157	287	186	491	122	306	54
chr16:23654318-23654337_DCTN5_+	DCTN5	37	2	0	0	0	0	0
chr8:62559410-62559429_ASPH_-	ASPH	16	7	1	32	8	0	5
chr5:72744124-72744143_FOXD1_-	FOXD1	90	32	57	63	43	7	5
chr17:12032540-12032559_MAP2K4_-	MAP2K4	151	80	78	202	44	43	0
chr7:100453328-100453347_SLC12A9_+	SLC12A9	312	389	231	433	223	3284	346
chr14:24551937-24551956_NRL_+	NRL	147	228	116	282	63	5	100
chr1:28165305-28165324_PPP1R8_-	PPP1R8	136	13	10	2	5	0	0
chr19:39384084-39384103_SIRT2_-	SIRT2	81	135	93	424	40	300	19
chr19:54139921-54139940_DPRX_+	DPRX	128	104	48	167	17	44	133
chr15:83358171-83358190_AP3B2_-	AP3B2	49	56	59	101	48	30	5
chr22:42206242-42206261_CCDC134_-	CCDC134	107	124	150	232	164	122	57
chr19:53057728-53057747_ZNF808_-	ZNF808	127	94	48	60	47	165	45
chr13:98086721-98086740_RAP2A_+	RAP2A	27	33	31	146	11	403	3
chr1:150432704-150432723_RPRD2_-	RPRD2	42	7	9	0	0	0	0
chr15:38810536-38810555_RASGRP1_-	RASGRP1	58	28	45	202	157	31	117
chr1:170129788-170129807_METTL11B_-	METTL11B	162	103	171	235	113	28	89
chr11:45928412-45928431_C11orf94_+	C11orf94	84	139	65	211	75	39	43
chr4:88731858-88731877_IBSP_+	IBSP	234	183	76	264	87	46	11
chr2:105665748-105665767_MRPS9_+	MRPS9	63	25	17	1	0	13	3
chr1:57111140-57111159_PRKAA2_-	PRKAA2	78	91	47	84	34	91	52
chr20:32333008-32333027_ZNF341_-	ZNF341	270	277	167	398	30	1281	94
chr19:58326066-58326085_ZNF552_+	ZNF552	109	200	89	428	35	71	203
chr8:22548428-22548447_EGR3_-	EGR3	122	262	61	520	18	74	82
chr20:31812969-31812988_BPIFA3_+	BPIFA3	199	430	211	1229	158	148	352
chr12:14923993-14924012_HIST4H4_-	HIST4H4	60	55	33	49	35	97	87
chr3:46901121-46901140_MYL3_-	MYL3	94	62	41	30	45	26	11
chr19:54759374-54759393_LILRB5_+	LILRB5	131	223	127	424	254	205	120
chr9:104075131-104075150_LPPR1_-	LPPR1	159	244	173	395	291	121	36
chr1:169345809-169345828_BLZF1_+	BLZF1	81	126	71	138	61	69	49
chr4:103806431-103806450_CISD2_-	CISD2	58	37	22	5	65	18	55
chr2:203933155-203933174_NBEAL1_+	NBEAL1	131	142	87	17	37	628	71
chr20:44190774-44190793_WFDC8_+	WFDC8	34	36	24	50	5	130	69
chr2:220364704-220364723_GMPPA_+	GMPPA	220	318	152	280	69	17	233
chr17:19646607-19646626_ALDH3A1_+	ALDH3A1	241	505	451	607	517	168	85
chr18:72114053-72114072_FAM69C_-	FAM69C	114	175	98	716	21	190	90
chr15:72559799-72559818_PARP6_+	PARP6	100	178	126	297	126	54	159
chr11:96116513-96116532_CCDC82_-	CCDC82	102	62	16	95	32	183	32
chr1:120512146-120512165_NOTCH2_-	NOTCH2	137	70	130	22	33	26	13
chr1:99418816-99418835_LPPR5_-	LPPR5	92	198	47	222	73	432	24
chr16:31105918-31105937_VKORC1_-	VKORC1	83	111	80	60	25	14	66
chr2:241500797-241500816_DUSP28_+	DUSP28	58	56	21	250	10	126	16
chr9:4125902-4125921_GLIS3_+	GLIS3	216	388	521	1133	308	31	200
chr7:156963031-156963050_UBE3C_+	UBE3C	139	159	100	268	8	169	85
chr10:101439183-101439202_ENTPD7_+	ENTPD7	149	242	161	366	164	97	46
chr22:29759006-29759025_AP1B1_-	AP1B1	127	50	52	44	41	76	54
chr19:33285656-33285675_TDRD12_-	TDRD12	138	303	100	776	46	392	19
chr9:36112368-36112387_RECK_-	RECK	170	208	267	349	162	1006	12
chr6:122792835-122792854_SERINC1_+	SERINC1	86	184	88	251	95	97	24
chr11:67200218-67200237_RPS6KB2_+	RPS6KB2	102	244	58	210	95	199	501
chr2:241531441-241531460_CAPN10_+	CAPN10	160	131	149	28	94	409	43
chr12:48191964-48191983_HDAC7_-	HDAC7	82	167	57	78	71	949	8
chr4:169630178-169630197_PALLD_-	PALLD	112	184	164	347	73	165	50
chr5:150276362-150276381_ZNF300_-	ZNF300	68	144	101	80	89	16	3
chr4:17805601-17805620_DCAF16_+	DCAF16	135	152	109	262	106	94	11
chr12:57011240-57011259_BAZ2A_+	BAZ2A	83	12	69	53	14	4	185
chr3:123071297-123071316_ADCY5_-	ADCY5	160	124	171	125	163	11	44
chr16:2303953-2303972_RNPS1_+	RNPS1	354	206	175	306	63	31	52
chr19:19042880-19042899_HOMER3_-	HOMER3	53	89	49	273	14	1860	25
chr6:41011834-41011853_TSPO2_-	TSPO2	76	62	44	136	72	10	18
chr6:130363898-130363917_L3MBTL3_+	L3MBTL3	84	66	78	86	39	25	54
chr5:140220904-140220923_PCDHA8_+	PCDHA8	116	175	168	271	153	9	72
chr22:38038574-38038593_SH3BP1_-	SH3BP1	143	223	150	393	87	122	105
chr11:67433836-67433855_ALDH3B2_-	ALDH3B2	164	90	50	138	23	50	30
chr6:76124651-76124670_FILIP1_-	FILIP1	40	30	37	70	23	15	925
chr10:102289235-102289254_NDUFB8_-	NDUFB8	235	174	103	72	42	181	92
chr7:56156622-56156641_PHKG1_-	PHKG1	96	194	53	351	5	1	3
chrX:153648591-153648610_TAZ_-	TAZ	136	166	107	120	37	698	127
chr14:21560612-21560631_ZNF219_+	ZNF219	229	490	183	1222	198	151	50
chr8:61192331-61192350_CA8_+	CA8	188	166	84	317	31	24	73
chr6:33589381-33589400_ITPR3_-	ITPR3	124	69	65	107	230	3	31
chr1:39500130-39500149_NDUFS5_+	NDUFS5	74	57	52	49	50	80	24
chr6:170893438-170893457_PDCD2_+	PDCD2	90	10	2	0	0	14	0
chr13:36909462-36909481_SPG20_+	SPG20	94	58	47	142	90	397	11
chr8:145650355-145650374_VPS28_+	VPS28	207	14	4	0	0	5	8
chr14:29242576-29242595_C14orf23_+	C14orf23	75	108	59	135	22	6	26
chr1:203819089-203819108_ZC3H11A_-	ZC3H11A	172	97	40	92	23	25	67
chr21:44524417-44524436_U2AF1_+	U2AF1	86	35	0	49	0	0	0
chr9:116136218-116136237_HDHD3_-	HDHD3	160	117	113	207	48	793	16
chr12:110238450-110238469_TRPV4_-	TRPV4	121	200	56	321	21	318	20
chr10:99376112-99376131_MORN4_+	MORN4	62	74	125	127	77	33	7
chr7:141490724-141490743_TAS2R5_-	TAS2R5	130	131	146	119	152	30	245
chr3:190106097-190106116_CLDN16_-	CLDN16	101	78	79	165	88	146	13
chr11:30032570-30032589_KCNA4_+	KCNA4	92	51	62	203	60	0	22
chr1:67327849-67327868_WDR78_-	WDR78	4	0	0	0	0	0	0
chr1:201926640-201926659_TIMM17A_+	TIMM17A	25	7	3	2	8	0	0
chr11:6414872-6414891_SMPD1_-	SMPD1	177	183	96	244	15	365	24
chr6:35253953-35253972_ZNF76_-	ZNF76	90	68	85	107	88	325	64
chr16:76482025-76482044_CNTNAP4_+	CNTNAP4	84	19	29	20	80	222	6
chr5:40681149-40681168_PTGER4_+	PTGER4	381	265	264	312	135	12	331
chr7:4002427-4002446_SDK1_+	SDK1	33	8	14	19	30	4	6
chr8:10465106-10465125_RP1L1_-	RP1L1	126	115	155	211	79	87	78
chr7:72987740-72987759_TBL2_-	TBL2	93	122	91	72	126	2	38
chr16:67470226-67470245_HSD11B2_+	HSD11B2	117	191	59	749	43	46	19
chr6:16143924-16143943_MYLIP_+	MYLIP	118	64	23	79	25	64	1316
chr19:2255235-2255254_JSRP1_-	JSRP1	99	64	171	31	74	171	45
chr19:1390878-1390897_NDUFS7_+	NDUFS7	55	77	129	200	122	379	166
chr4:164050354-164050373_NAF1_+	NAF1	78	69	40	17	46	16	3
chr2:9547602-9547621_ITGB1BP1_-	ITGB1BP1	78	50	116	33	107	108	30
chr14:23512060-23512079_PSMB11_-	PSMB11	202	187	146	242	195	426	68
chr2:32352026-32352045_SPAST_+	SPAST	61	119	52	349	31	34	69
chr19:48374720-48374739_SULT2A1_-	SULT2A1	194	301	97	286	41	73	508
chr2:215279068-215279087_VWC2L_+	VWC2L	139	162	172	416	104	102	47
chr1:200143151-200143170_NR5A2_-	NR5A2	156	227	284	122	261	107	1501
chr12:47628866-47628885_PCED1B_-	PCED1B	53	32	62	16	14	0	1
chr2:75745227-75745246_EVA1A_+	EVA1A	0	0	20	0	0	0	1
chr21:34907604-34907623_GART_+	GART	104	50	18	66	30	480	4
chr2:113591104-113591123_IL1B_+	IL1B	13	9	11	23	20	4	0
chr7:38836350-38836369_VPS41_+	VPS41	30	21	15	10	12	2	7
chr19:11363476-11363495_DOCK6_-	DOCK6	209	236	330	542	397	279	61
chr2:85827053-85827072_TMEM150A_+	TMEM150A	48	100	20	382	0	7	35
chr2:26596494-26596513_EPT1_-	EPT1	74	68	51	96	20	12	5
chr19:12865686-12865705_BEST2_+	BEST2	97	103	57	56	19	18	90
chr19:54710295-54710314_RPS9_-	RPS9	83	4	2	0	0	10	5
chr18:22048764-22048783_HRH4_-	HRH4	47	9	19	18	24	26	3
chr2:27591556-27591575_EIF2B4_+	EIF2B4	44	48	36	43	13	7	3
chr3:153842213-153842232_ARHGEF26_+	ARHGEF26	118	178	41	536	10	43	19
chr8:39007365-39007384_ADAM32_+	ADAM32	121	139	162	382	107	28	384
chr11:47198072-47198091_ARFGAP2_+	ARFGAP2	124	137	88	231	40	407	16
chr1:156571203-156571222_GPATCH4_+	GPATCH4	408	387	264	565	270	442	51
chr8:8560683-8560702_CLDN23_+	CLDN23	63	39	39	65	44	1	8
chr5:41065437-41065456_MROH2B_+	MROH2B	57	30	25	65	56	34	31
chr18:67613982-67614001_CD226_-	CD226	135	188	101	410	98	755	22
chr3:10452342-10452361_ATP2B2_-	ATP2B2	306	510	244	921	155	1380	56
chr19:47260012-47260031_FKRP_-	FKRP	191	163	194	150	106	419	26
chr3:196044957-196044976_TCTEX1D2_-	TCTEX1D2	60	91	39	59	16	17	338
chr7:6154958-6154977_USP42_-	USP42	87	130	67	158	86	76	28
chr11:1904694-1904713_LSP1_-	LSP1	179	120	202	131	85	6	135
chr18:77748332-77748351_TXNL4A_-	TXNL4A	111	2	3	0	0	0	0
chr4:76927402-76927421_CXCL9_+	CXCL9	151	157	129	117	66	348	87
chr20:61936841-61936860_COL20A1_-	COL20A1	77	95	140	77	74	33	34
chr2:167333992-167334011_SCN7A_+	SCN7A	90	97	17	178	41	65	23
chr12:51634743-51634762_DAZAP2_-	DAZAP2	163	199	117	321	206	211	501
chr20:18142748-18142767_CSRP2BP_-	CSRP2BP	186	165	121	218	122	1415	59
chr15:78838008-78838027_PSMA4_+	PSMA4	58	8	0	14	0	0	0
chr19:40998902-40998921_SPTBN4_+	SPTBN4	156	160	79	186	40	82	51
chr1:40922685-40922704_ZFP69B_+	ZFP69B	137	111	96	388	65	151	32
chr11:4903369-4903388_OR51T1_-	OR51T1	138	100	40	114	30	114	9
chr19:54676732-54676751_TMC4_+	TMC4	165	258	214	522	139	585	123
chr8:11295981-11296000_C8orf12_+	C8orf12	68	41	17	87	2	5	67
chrX:24006290-24006309_KLHL15_-	KLHL15	111	129	65	169	60	29	16
chr3:169524667-169524686_LRRC34_-	LRRC34	134	92	54	180	23	280	151
chr19:19431803-19431822_MAU2_-	MAU2	191	33	54	3	5	24	5
chr5:17275493-17275512_BASP1_+	BASP1	80	94	36	25	20	250	11
chr10:103990288-103990307_PITX3_-	PITX3	268	296	252	833	287	84	70
chr19:16601256-16601275_CALR3_-	CALR3	108	177	71	330	70	12	9
chrX:6069025-6069044_NLGN4X_+	NLGN4X	68	137	128	84	81	19	20
chr6:139694436-139694455_CITED2_+	CITED2	104	192	182	881	135	496	151
chr11:120673439-120673458_GRIK4_+	GRIK4	55	26	63	10	113	190	19
chr19:41847900-41847919_TGFB1_+	TGFB1	34	58	34	154	33	15	3
chr22:31283444-31283463_OSBP2_+	OSBP2	139	176	87	280	120	71	11
chr4:88415404-88415423_SPARCL1_-	SPARCL1	94	92	47	178	124	40	125
chr12:86268205-86268224_NTS_-	NTS	30	78	30	106	52	141	0
chr3:134266181-134266200_CEP63_-	CEP63	182	175	142	291	96	346	175
chr6:14118207-14118226_CD83_-	CD83	129	118	125	64	140	167	175
chr12:56351763-56351782_PMEL_-	PMEL	54	67	52	71	38	42	7
chr19:17644464-17644483_FAM129C_-	FAM129C	44	52	55	55	92	7	63
chr17:56590263-56590282_MTMR4_-	MTMR4	106	59	70	75	41	307	9
chr16:67970593-67970612_PSMB10_+	PSMB10	47	29	7	27	0	11	5
chr4:106647974-106647993_GSTCD_-	GSTCD	133	181	52	828	47	81	70
chr9:37592397-37592416_TOMM5_+	TOMM5	45	50	87	8	48	14	1
chr18:60985486-60985505_BCL2_+	BCL2	125	218	191	383	187	20	11
chr8:145771021-145771040_ARHGAP39_-	ARHGAP39	228	365	237	838	94	62	272
chr22:29678412-29678431_EWSR1_+	EWSR1	82	27	21	6	1	15	0
chr11:124767664-124767683_ROBO4_-	ROBO4	76	108	69	199	32	23	5
chr19:52448084-52448103_ZNF613_+	ZNF613	208	111	71	160	94	156	271
chr2:204231685-204231704_ABI2_-	ABI2	191	248	152	429	110	197	328
chr2:172583404-172583423_DYNC1I2_-	DYNC1I2	63	0	0	0	0	0	0
chr17:64961200-64961219_CACNG4_-	CACNG4	209	344	199	428	168	156	216
chr6:126070961-126070980_HEY2_+	HEY2	121	118	135	44	39	134	23
chr4:141317291-141317310_CLGN_+	CLGN	105	172	71	594	12	178	6
chr7:139737543-139737562_PARP12_+	PARP12	76	98	28	83	11	22	21
chr10:121191000-121191019_GRK5_+	GRK5	19	14	1	28	2	0	4
chr4:76407779-76407798_RCHY1_-	RCHY1	144	157	131	375	26	311	100
chr19:3595722-3595741_TBXA2R_+	TBXA2R	103	147	134	108	74	48	32
[truncated: 69,091 more rows]

## Sheet: HPAFII_wt_counts
sgRNA	Gene	WT_T0	WT_T12A	WT_T12B	WT_T12C	WT_T24A	WT_T24B	WT_T24C
chr1:100133208-100133227_PALMD_-	PALMD	523	291	283	302	301	248	345
chr1:100133210-100133229_PALMD_+	PALMD	44	69	68	66	92	62	28
chr1:100152265-100152284_PALMD_+	PALMD	176	47	72	56	25	81	45
chr1:100154492-100154511_PALMD_+	PALMD	258	166	142	242	204	38	306
chr1:100203726-100203745_FRRS1_+	FRRS1	112	19	80	66	7	61	50
chr1:100206368-100206387_FRRS1_+	FRRS1	412	169	112	250	198	197	394
chr1:100212897-100212916_FRRS1_+	FRRS1	160	85	40	53	182	153	49
chr1:100214227-100214246_FRRS1_-	FRRS1	271	130	96	126	151	68	88
chr1:10032153-10032172_NMNAT1_+	NMNAT1	915	480	402	512	378	249	362
chr1:10032167-10032186_NMNAT1_-	NMNAT1	172	171	115	125	163	123	170
chr1:100327889-100327908_AGL_-	AGL	166	159	66	105	55	37	93
chr1:100329968-100329987_AGL_-	AGL	138	121	64	138	119	81	215
chr1:100340944-100340963_AGL_+	AGL	354	344	230	279	438	374	266
chr1:100342032-100342051_AGL_+	AGL	172	87	75	127	78	74	78
chr1:10035804-10035823_NMNAT1_+	NMNAT1	116	98	78	98	153	51	91
chr1:10042534-10042553_NMNAT1_+	NMNAT1	534	149	232	247	207	268	102
chr1:100459216-100459235_SLC35A3_-	SLC35A3	155	80	106	117	87	53	30
chr1:100464900-100464919_SLC35A3_-	SLC35A3	178	131	74	109	161	39	101
chr1:100472667-100472686_SLC35A3_-	SLC35A3	679	471	290	344	632	170	259
chr1:100476942-100476961_SLC35A3_+	SLC35A3	257	109	60	74	74	55	123
chr1:100503846-100503865_HIAT1_+	HIAT1	656	332	187	307	307	140	325
chr1:100515553-100515572_HIAT1_-	HIAT1	204	127	122	105	67	106	102
chr1:100525459-100525478_HIAT1_-	HIAT1	483	190	129	200	245	64	220
chr1:100534057-100534076_HIAT1_-	HIAT1	225	124	31	114	120	23	85
chr1:100550908-100550927_SASS6_+	SASS6	293	80	98	141	39	77	147
chr1:100568592-100568611_SASS6_+	SASS6	182	88	11	52	136	31	34
chr1:100568611-100568630_SASS6_-	SASS6	897	222	323	162	167	169	117
chr1:10057331-10057350_RBP7_-	RBP7	426	182	105	213	211	164	140
chr1:10057349-10057368_RBP7_+	RBP7	270	252	187	225	230	114	233
chr1:100598308-100598327_SASS6_-	SASS6	372	34	97	41	51	36	5
chr1:100598799-100598818_TRMT13_+	TRMT13	164	55	31	124	18	52	38
chr1:100613646-100613665_TRMT13_-	TRMT13	578	249	235	284	463	119	134
chr1:100613700-100613719_TRMT13_-	TRMT13	329	300	153	240	367	206	323
chr1:100613861-100613880_TRMT13_+	TRMT13	506	171	279	251	295	261	230
chr1:100620609-100620628_LRRC39_-	LRRC39	332	147	110	213	333	123	201
chr1:100621792-100621811_LRRC39_+	LRRC39	77	48	47	37	70	80	68
chr1:100624822-100624841_LRRC39_-	LRRC39	291	108	149	222	102	168	285
chr1:100633976-100633995_LRRC39_-	LRRC39	175	128	45	105	208	92	74
chr1:100676298-100676317_DBT_+	DBT	109	62	24	35	16	50	83
chr1:10067767-10067786_RBP7_+	RBP7	509	267	178	161	440	203	303
chr1:100680410-100680429_DBT_-	DBT	957	350	489	245	299	577	267
chr1:100681559-100681578_DBT_+	DBT	448	79	126	156	52	135	176
chr1:10068286-10068305_RBP7_+	RBP7	395	228	221	282	388	132	311
chr1:100701041-100701060_DBT_+	DBT	348	262	103	182	273	85	135
chr1:100731944-100731963_RTCA_-	RTCA	1514	691	567	833	980	473	641
chr1:100733799-100733818_RTCA_+	RTCA	48	45	31	34	80	16	45
chr1:100742831-100742850_RTCA_-	RTCA	635	350	174	282	379	126	214
chr1:100742834-100742853_RTCA_-	RTCA	334	141	84	133	185	65	90
chr1:1007588-1007607_RNF223_+	RNF223	668	260	330	368	248	375	198
chr1:1007653-1007672_RNF223_+	RNF223	651	102	214	320	133	158	233
chr1:1007655-1007674_RNF223_+	RNF223	746	300	352	408	493	181	391
chr1:1007785-1007804_RNF223_+	RNF223	227	43	17	48	110	4	29
chr1:100818498-100818517_CDC14A_+	CDC14A	422	184	84	188	261	112	184
chr1:100819384-100819403_CDC14A_-	CDC14A	335	119	174	180	159	188	120
chr1:100843117-100843136_CDC14A_+	CDC14A	219	252	63	188	595	83	150
chr1:100928363-100928382_CDC14A_+	CDC14A	810	268	260	656	160	271	605
chr1:101004668-101004687_GPR88_-	GPR88	883	412	399	327	484	408	272
chr1:101004978-101004997_GPR88_+	GPR88	749	327	303	330	358	405	266
chr1:101005423-101005442_GPR88_+	GPR88	480	298	169	316	446	187	113
chr1:101005554-101005573_GPR88_-	GPR88	521	312	127	146	479	178	146
chr1:101186294-101186313_VCAM1_-	VCAM1	591	284	244	250	253	83	190
chr1:101194783-101194802_VCAM1_+	VCAM1	529	171	210	136	209	159	158
chr1:101197024-101197043_VCAM1_+	VCAM1	53	33	18	69	55	18	90
chr1:101198039-101198058_VCAM1_+	VCAM1	604	372	259	387	485	373	689
chr1:10132209-10132228_UBE4B_-	UBE4B	93	30	19	28	53	25	38
chr1:101339642-101339661_EXTL2_-	EXTL2	742	257	309	487	218	130	526
chr1:101339863-101339882_EXTL2_-	EXTL2	140	83	56	86	66	35	41
chr1:101343015-101343034_EXTL2_+	EXTL2	354	61	165	116	32	125	170
chr1:101343278-101343297_EXTL2_-	EXTL2	317	264	90	142	159	70	47
chr1:101361871-101361890_SLC30A7_+	SLC30A7	501	182	72	197	87	100	122
chr1:101376623-101376642_SLC30A7_+	SLC30A7	245	77	233	76	42	306	108
chr1:101377697-101377716_SLC30A7_-	SLC30A7	179	89	82	83	54	24	96
chr1:101379223-101379242_SLC30A7_-	SLC30A7	1244	253	425	375	435	319	326
chr1:101456038-101456057_DPH5_-	DPH5	116	44	35	49	0	1	8
chr1:101458252-101458271_DPH5_+	DPH5	159	14	44	33	26	0	4
chr1:101458255-101458274_DPH5_+	DPH5	497	105	151	135	31	32	6
chr1:101487198-101487217_DPH5_+	DPH5	117	85	81	100	15	25	42
chr1:10161244-10161263_UBE4B_-	UBE4B	350	63	55	79	47	56	22
chr1:10163032-10163051_UBE4B_+	UBE4B	546	183	125	246	191	113	84
chr1:10165781-10165800_UBE4B_-	UBE4B	571	308	234	328	414	203	243
chr1:101704686-101704705_S1PR1_-	S1PR1	363	151	181	215	174	104	166
chr1:101704932-101704951_S1PR1_-	S1PR1	196	98	39	133	76	62	139
chr1:101705118-101705137_S1PR1_-	S1PR1	290	102	90	80	118	40	116
chr1:101705248-101705267_S1PR1_+	S1PR1	110	51	43	74	46	69	113
chr1:102270163-102270182_OLFM3_-	OLFM3	573	235	230	431	305	124	499
chr1:102270401-102270420_OLFM3_-	OLFM3	919	484	478	415	662	523	319
chr1:1022912-1022931_C1orf159_+	C1orf159	287	45	121	145	12	195	112
chr1:102312467-102312486_OLFM3_+	OLFM3	629	282	191	270	390	239	282
chr1:102312498-102312517_OLFM3_+	OLFM3	408	180	144	199	132	315	335
chr1:1025736-1025755_C1orf159_+	C1orf159	535	180	197	306	148	214	363
chr1:1026324-1026343_C1orf159_-	C1orf159	387	171	139	160	235	124	95
chr1:1026881-1026900_C1orf159_+	C1orf159	639	353	315	300	695	224	185
chr1:10292386-10292405_KIF1B_+	KIF1B	518	397	217	304	518	232	363
chr1:10316347-10316366_KIF1B_-	KIF1B	253	114	85	174	166	182	195
chr1:10318583-10318602_KIF1B_+	KIF1B	284	111	157	199	119	210	460
chr1:10328254-10328273_KIF1B_-	KIF1B	175	45	42	145	117	9	99
chr1:103491081-103491100_COL11A1_+	COL11A1	215	76	95	79	43	84	37
chr1:103491774-103491793_COL11A1_-	COL11A1	525	205	171	189	260	132	208
chr1:103540314-103540333_COL11A1_-	COL11A1	387	260	312	168	479	140	185
chr1:103573651-103573670_COL11A1_+	COL11A1	212	108	55	85	131	85	52
chr1:104077458-104077477_RNPC3_+	RNPC3	181	27	24	41	13	8	16
chr1:104078035-104078054_RNPC3_-	RNPC3	269	3	6	13	0	0	2
chr1:104079982-104080001_RNPC3_-	RNPC3	18	0	3	2	0	0	0
chr1:104085952-104085971_RNPC3_+	RNPC3	263	34	26	38	22	0	2
chr1:10459176-10459195_PGD_-	PGD	323	13	0	19	3	8	0
chr1:10459752-10459771_PGD_-	PGD	313	39	2	10	5	0	1
chr1:10460570-10460589_PGD_-	PGD	468	38	0	9	0	0	0
chr1:10463146-10463165_PGD_+	PGD	482	26	48	46	0	21	16
chr1:10510363-10510382_CORT_-	CORT	614	315	446	464	173	206	595
chr1:10510366-10510385_CORT_-	CORT	432	183	104	212	61	44	212
chr1:10523201-10523220_DFFA_-	DFFA	220	89	132	197	118	88	194
chr1:10523612-10523631_DFFA_-	DFFA	641	267	222	290	259	122	225
chr1:10527335-10527354_DFFA_-	DFFA	202	85	91	89	57	73	88
chr1:10532416-10532435_DFFA_-	DFFA	180	52	195	70	62	91	92
chr1:10596277-10596296_PEX14_-	PEX14	582	133	280	350	48	229	257
chr1:10659402-10659421_PEX14_-	PEX14	996	318	363	433	528	255	468
chr1:10678386-10678405_PEX14_+	PEX14	471	148	134	333	98	102	122
chr1:10689943-10689962_PEX14_+	PEX14	360	234	133	184	164	128	47
chr1:10715758-10715777_CASZ1_+	CASZ1	610	130	164	338	107	99	203
chr1:10716711-10716730_CASZ1_+	CASZ1	734	274	383	385	142	290	382
chr1:10720406-10720425_CASZ1_+	CASZ1	193	80	102	62	45	28	111
chr1:10725236-10725255_CASZ1_-	CASZ1	302	126	154	141	87	143	13
chr1:107600048-107600067_PRMT6_+	PRMT6	841	321	305	475	407	288	318
chr1:107600251-107600270_PRMT6_-	PRMT6	282	252	179	339	122	111	243
chr1:107600396-107600415_PRMT6_-	PRMT6	353	165	166	223	271	163	111
chr1:107600435-107600454_PRMT6_+	PRMT6	314	197	104	199	254	100	159
chr1:107691417-107691436_NTNG1_-	NTNG1	0	0	0	0	0	0	0
chr1:107867368-107867387_NTNG1_-	NTNG1	803	246	314	251	179	212	150
chr1:107937799-107937818_NTNG1_-	NTNG1	69	16	40	75	29	46	39
chr1:108023450-108023469_NTNG1_-	NTNG1	108	17	35	57	56	32	53
chr1:108291668-108291687_VAV3_-	VAV3	171	161	45	194	122	102	79
chr1:108293787-108293806_VAV3_-	VAV3	240	229	209	193	139	418	104
chr1:108315374-108315393_VAV3_-	VAV3	496	191	205	179	210	152	64
chr1:108507376-108507395_VAV3_-	VAV3	631	235	247	489	397	234	381
chr1:108681713-108681732_SLC25A24_-	SLC25A24	612	139	171	195	148	182	101
chr1:108697677-108697696_SLC25A24_-	SLC25A24	476	157	170	259	190	264	205
chr1:108703890-108703909_SLC25A24_-	SLC25A24	306	101	121	120	39	65	84
chr1:108735120-108735139_SLC25A24_-	SLC25A24	152	84	50	13	93	45	1
chr1:108766338-108766357_NBPF4_-	NBPF4	174	118	51	116	157	74	104
chr1:109007865-109007884_NBPF6_-	NBPF6	595	191	189	229	224	89	258
chr1:109103141-109103160_FAM102B_+	FAM102B	1097	354	386	527	232	248	610
chr1:109143265-109143284_FAM102B_-	FAM102B	633	187	199	161	280	125	90
chr1:109154859-109154878_FAM102B_-	FAM102B	232	49	125	131	50	89	38
chr1:109167271-109167290_FAM102B_-	FAM102B	496	214	272	191	268	258	57
chr1:109191324-109191343_HENMT1_+	HENMT1	363	89	60	286	124	104	258
chr1:109193703-109193722_HENMT1_+	HENMT1	250	71	83	121	29	155	143
chr1:109197373-109197392_HENMT1_+	HENMT1	133	62	55	82	122	63	12
chr1:109197394-109197413_HENMT1_+	HENMT1	87	46	67	29	64	28	64
chr1:109235444-109235463_PRPF38B_+	PRPF38B	890	15	27	19	0	0	0
chr1:109238369-109238388_PRPF38B_+	PRPF38B	337	15	56	74	0	25	13
chr1:109241223-109241242_PRPF38B_+	PRPF38B	588	39	7	42	6	3	0
chr1:109241951-109241970_PRPF38B_+	PRPF38B	396	139	69	143	162	39	140
chr1:109261564-109261583_FNDC7_-	FNDC7	295	122	152	170	147	104	117
chr1:109264969-109264988_FNDC7_-	FNDC7	487	94	177	217	158	147	62
chr1:109268415-109268434_FNDC7_-	FNDC7	156	101	109	165	72	96	240
chr1:109270576-109270595_FNDC7_-	FNDC7	392	198	147	228	154	93	376
chr1:109294907-109294926_STXBP3_+	STXBP3	268	170	110	122	177	121	133
chr1:109302696-109302715_STXBP3_-	STXBP3	328	86	96	97	84	55	134
chr1:109325098-109325117_STXBP3_-	STXBP3	252	69	70	124	48	75	235
chr1:109340772-109340791_STXBP3_+	STXBP3	51	24	15	18	35	18	58
chr1:109380216-109380235_AKNAD1_+	AKNAD1	98	74	54	50	82	70	43
chr1:109385832-109385851_AKNAD1_-	AKNAD1	482	262	235	285	138	295	171
chr1:109392161-109392180_AKNAD1_-	AKNAD1	171	78	75	63	99	32	85
chr1:109394535-109394554_AKNAD1_-	AKNAD1	261	77	122	151	62	113	262
chr1:109439535-109439554_GPSM2_+	GPSM2	961	198	292	279	270	360	229
chr1:109440611-109440630_GPSM2_+	GPSM2	74	32	25	85	4	14	61
chr1:109441604-109441623_GPSM2_-	GPSM2	125	14	80	100	13	47	103
chr1:109445835-109445854_GPSM2_+	GPSM2	84	61	31	46	45	54	96
chr1:109479713-109479732_CLCC1_-	CLCC1	211	85	123	96	93	154	39
chr1:109484084-109484103_CLCC1_-	CLCC1	266	100	119	79	137	130	70
chr1:109486481-109486500_CLCC1_-	CLCC1	424	108	50	120	131	49	40
chr1:109493020-109493039_CLCC1_+	CLCC1	80	64	27	42	57	35	2
chr1:109538395-109538414_WDR47_+	WDR47	178	156	62	87	140	148	144
chr1:109544891-109544910_WDR47_-	WDR47	0	0	0	0	0	0	0
chr1:109553703-109553722_WDR47_-	WDR47	985	312	407	392	292	227	221
chr1:109566015-109566034_WDR47_+	WDR47	197	122	76	63	83	136	87
chr1:109607205-109607224_TAF13_+	TAF13	406	48	48	71	0	20	7
chr1:109607225-109607244_TAF13_-	TAF13	402	117	33	70	6	32	4
chr1:109617647-109617666_TAF13_-	TAF13	373	120	69	121	160	62	65
chr1:109617650-109617669_TAF13_-	TAF13	238	119	158	119	89	125	199
chr1:109633496-109633515_TMEM167B_-	TMEM167B	338	114	120	202	57	179	143
chr1:109635521-109635540_TMEM167B_-	TMEM167B	292	257	236	166	319	326	175
chr1:109637042-109637061_TMEM167B_-	TMEM167B	265	153	91	83	118	36	27
chr1:109637052-109637071_TMEM167B_+	TMEM167B	420	273	189	205	202	146	352
chr1:109649216-109649235_C1orf194_+	C1orf194	560	213	190	297	196	129	245
chr1:109649264-109649283_C1orf194_-	C1orf194	199	96	70	71	101	27	49
chr1:109650592-109650611_C1orf194_+	C1orf194	322	214	104	207	238	275	195
chr1:109655272-109655291_C1orf194_+	C1orf194	495	147	238	225	251	314	175
chr1:109656855-109656874_KIAA1324_+	KIAA1324	370	100	152	184	141	124	118
chr1:109704544-109704563_KIAA1324_+	KIAA1324	426	103	120	106	65	87	69
chr1:109707298-109707317_KIAA1324_-	KIAA1324	682	189	197	269	160	51	216
chr1:109714547-109714566_KIAA1324_-	KIAA1324	1130	279	294	346	120	372	487
chr1:109770986-109771005_SARS_-	SARS	420	46	41	34	36	2	53
chr1:109772143-109772162_SARS_-	SARS	300	25	0	9	30	0	0
chr1:109773622-109773641_SARS_+	SARS	105	29	2	34	9	9	14
chr1:109774348-109774367_SARS_+	SARS	366	22	40	31	0	17	27
chr1:109793415-109793434_CELSR2_+	CELSR2	505	161	293	237	99	259	212
chr1:109801498-109801517_CELSR2_-	CELSR2	366	101	210	236	207	97	51
chr1:109803854-109803873_CELSR2_-	CELSR2	535	143	185	158	159	69	140
chr1:109804136-109804155_CELSR2_+	CELSR2	85	72	46	52	183	50	133
chr1:109823028-109823047_PSRC1_+	PSRC1	1023	371	396	473	316	222	336
chr1:109823479-109823498_PSRC1_+	PSRC1	284	183	113	91	72	30	27
chr1:109823845-109823864_PSRC1_+	PSRC1	387	191	265	244	458	276	264
chr1:109824458-109824477_PSRC1_-	PSRC1	308	170	125	210	180	94	218
chr1:109839778-109839797_MYBPHL_+	MYBPHL	293	48	121	46	35	108	22
chr1:109840107-109840126_MYBPHL_+	MYBPHL	316	261	278	175	585	165	101
chr1:109840829-109840848_MYBPHL_-	MYBPHL	179	73	56	100	50	31	73
chr1:109849582-109849601_MYBPHL_-	MYBPHL	697	334	202	543	230	84	284
chr1:109897138-109897157_SORT1_-	SORT1	428	193	217	256	192	124	255
chr1:109910032-109910051_SORT1_-	SORT1	222	37	48	99	96	51	190
chr1:109912192-109912211_SORT1_-	SORT1	478	168	125	187	166	260	244
chr1:109940411-109940430_SORT1_+	SORT1	700	250	308	301	252	328	408
chr1:109944686-109944705_PSMA5_+	PSMA5	1005	50	6	37	11	0	30
chr1:109953690-109953709_PSMA5_+	PSMA5	240	16	9	12	9	5	23
chr1:109954773-109954792_PSMA5_-	PSMA5	228	4	0	7	0	5	5
chr1:109957861-109957880_PSMA5_-	PSMA5	348	4	1	12	0	4	15
chr1:110009466-110009485_SYPL2_+	SYPL2	578	142	194	199	252	125	63
chr1:110009733-110009752_SYPL2_+	SYPL2	270	99	88	142	22	42	77
chr1:110018222-110018241_SYPL2_-	SYPL2	284	171	65	274	165	90	132
chr1:110019487-110019506_SYPL2_-	SYPL2	101	23	45	55	24	37	120
chr1:110026694-110026713_ATXN7L2_-	ATXN7L2	227	166	100	105	203	26	16
chr1:110029647-110029666_ATXN7L2_-	ATXN7L2	413	171	82	295	139	123	193
chr1:110030413-110030432_ATXN7L2_-	ATXN7L2	1044	354	409	416	276	205	290
chr1:110031540-110031559_ATXN7L2_+	ATXN7L2	303	77	193	142	95	167	168
chr1:110036771-110036790_CYB561D1_-	CYB561D1	385	47	125	175	68	95	106
chr1:110036802-110036821_CYB561D1_+	CYB561D1	230	89	72	92	166	133	93
chr1:110037798-110037817_CYB561D1_-	CYB561D1	235	120	125	131	56	146	277
chr1:110038823-110038842_CYB561D1_-	CYB561D1	217	116	88	109	142	48	47
chr1:110050199-110050218_AMIGO1_+	AMIGO1	600	241	253	203	290	202	227
chr1:110050370-110050389_AMIGO1_+	AMIGO1	135	125	47	118	86	64	124
chr1:110050389-110050408_AMIGO1_+	AMIGO1	210	99	110	74	52	26	124
chr1:110051090-110051109_AMIGO1_-	AMIGO1	704	176	402	253	167	192	487
chr1:110086142-110086161_GPR61_+	GPR61	306	122	132	237	135	93	58
chr1:110086178-110086197_GPR61_+	GPR61	568	171	138	133	81	107	105
chr1:110086418-110086437_GPR61_+	GPR61	41	0	0	32	0	8	19
chr1:110086745-110086764_GPR61_+	GPR61	160	37	35	47	33	78	14
chr1:110116524-110116543_GNAI3_+	GNAI3	536	259	363	355	166	274	319
chr1:110116655-110116674_GNAI3_-	GNAI3	644	450	364	271	548	262	321
chr1:110121850-110121869_GNAI3_+	GNAI3	195	127	83	76	112	82	26
chr1:110128928-110128947_GNAI3_-	GNAI3	199	74	138	115	63	88	111
chr1:110145963-110145982_GNAT2_+	GNAT2	132	116	58	42	168	31	53
chr1:110151254-110151273_GNAT2_+	GNAT2	194	91	127	138	86	84	158
chr1:110152789-110152808_GNAT2_-	GNAT2	324	110	93	101	90	126	233
chr1:110155485-110155504_GNAT2_-	GNAT2	277	34	68	82	70	30	62
chr1:110163633-110163652_AMPD2_+	AMPD2	477	181	174	187	163	206	185
chr1:110167951-110167970_AMPD2_-	AMPD2	723	268	397	210	225	306	128
chr1:110169013-110169032_AMPD2_+	AMPD2	744	271	235	368	294	309	370
chr1:110169486-110169505_AMPD2_-	AMPD2	778	219	322	309	177	143	249
chr1:110200488-110200507_GSTM4_-	GSTM4	93	66	33	60	118	24	108
chr1:110201482-110201501_GSTM4_+	GSTM4	498	160	239	127	346	128	152
chr1:110203841-110203860_GSTM4_-	GSTM4	511	155	246	239	225	71	214
chr1:110203844-110203863_GSTM4_+	GSTM4	1092	640	569	399	797	480	317
chr1:110212145-110212164_GSTM2_+	GSTM2	886	257	290	592	326	206	522
chr1:110213932-110213951_GSTM2_-	GSTM2	518	265	315	180	137	334	162
chr1:110213977-110213996_GSTM2_+	GSTM2	306	111	151	128	217	126	100
chr1:110214142-110214161_GSTM2_+	GSTM2	552	216	283	154	284	240	221
chr1:110256329-110256348_GSTM5_+	GSTM5	82	39	21	56	50	19	33
chr1:110256335-110256354_GSTM5_+	GSTM5	393	139	99	273	343	46	543
chr1:110256347-110256366_GSTM5_-	GSTM5	1033	449	332	478	737	321	358
chr1:110279717-110279736_GSTM3_-	GSTM3	668	278	289	354	310	246	270
chr1:110280286-110280305_GSTM3_-	GSTM3	633	172	182	163	223	80	102
chr1:110282461-110282480_GSTM3_-	GSTM3	495	250	447	203	570	433	133
chr1:110282463-110282482_GSTM3_-	GSTM3	460	163	81	259	188	80	201
chr1:110300660-110300679_EPS8L3_-	EPS8L3	275	146	124	147	86	201	102
chr1:110300963-110300982_EPS8L3_+	EPS8L3	649	147	199	224	332	166	168
chr1:110301215-110301234_EPS8L3_-	EPS8L3	254	253	138	204	309	175	245
chr1:110302386-110302405_EPS8L3_-	EPS8L3	282	193	136	251	97	115	323
chr1:110456919-110456938_CSF1_+	CSF1	258	39	21	58	164	52	54
chr1:110459950-110459969_CSF1_+	CSF1	340	141	114	137	163	104	97
chr1:110466778-110466797_CSF1_-	CSF1	256	84	102	109	73	151	57
chr1:110467412-110467431_CSF1_+	CSF1	520	161	208	349	113	117	244
chr1:110527686-110527705_AHCYL1_+	AHCYL1	1362	458	392	412	323	424	245
chr1:110551747-110551766_AHCYL1_-	AHCYL1	1279	238	270	229	99	145	157
chr1:110553882-110553901_AHCYL1_+	AHCYL1	80	56	31	95	15	12	74
chr1:110555063-110555082_AHCYL1_+	AHCYL1	795	135	116	196	121	53	132
chr1:110577424-110577443_STRIP1_-	STRIP1	695	231	231	240	235	59	50
chr1:110580544-110580563_STRIP1_+	STRIP1	280	90	177	87	64	154	49
chr1:110581358-110581377_STRIP1_+	STRIP1	165	137	93	158	201	8	147
chr1:110581861-110581880_STRIP1_+	STRIP1	287	124	94	143	51	57	68
chr1:110603536-110603555_ALX3_+	ALX3	598	228	207	199	282	165	136
chr1:110604125-110604144_ALX3_-	ALX3	254	83	76	50	7	35	72
chr1:110607371-110607390_ALX3_+	ALX3	600	28	41	42	1	4	13
chr1:110612946-110612965_ALX3_+	ALX3	210	126	178	64	69	233	116
chr1:110655230-110655249_UBL4B_-	UBL4B	494	267	163	178	325	136	42
chr1:110655378-110655397_UBL4B_+	UBL4B	222	85	87	59	74	61	51
chr1:110655567-110655586_UBL4B_-	UBL4B	991	337	381	251	271	224	181
chr1:110655600-110655619_UBL4B_+	UBL4B	487	198	167	236	153	174	137
chr1:110709683-110709702_SLC6A17_+	SLC6A17	608	223	202	275	320	152	227
chr1:110714770-110714789_SLC6A17_-	SLC6A17	978	343	381	340	263	326	475
chr1:110716676-110716695_SLC6A17_-	SLC6A17	722	138	250	266	232	177	265
chr1:110717507-110717526_SLC6A17_+	SLC6A17	762	222	267	234	202	164	246
chr1:11073833-11073852_TARDBP_+	TARDBP	141	9	23	56	2	9	25
chr1:11073838-11073857_TARDBP_+	TARDBP	45	17	3	5	5	0	10
chr1:11073853-11073872_TARDBP_+	TARDBP	412	41	61	77	9	14	1
chr1:110754135-110754154_KCNC4_+	KCNC4	1566	411	704	469	537	666	414
chr1:110754205-110754224_KCNC4_+	KCNC4	173	68	53	50	22	4	37
chr1:110765676-110765695_KCNC4_+	KCNC4	1311	487	429	357	806	581	463
chr1:110766379-110766398_KCNC4_+	KCNC4	335	102	91	149	60	145	108
chr1:11076979-11076998_TARDBP_+	TARDBP	467	48	29	69	18	1	0
chr1:110882184-110882203_RBM15_+	RBM15	536	178	186	328	121	96	269
chr1:110882280-110882299_RBM15_+	RBM15	433	137	234	134	296	145	62
chr1:110883107-110883126_RBM15_+	RBM15	358	107	304	189	59	56	87
chr1:110883420-110883439_RBM15_-	RBM15	124	63	36	114	41	21	16
chr1:110921793-110921812_SLC16A4_-	SLC16A4	307	222	132	193	225	157	309
chr1:110923721-110923740_SLC16A4_+	SLC16A4	451	220	276	195	153	219	60
chr1:110925490-110925509_SLC16A4_+	SLC16A4	335	223	436	237	233	370	251
chr1:110931936-110931955_SLC16A4_-	SLC16A4	140	39	25	35	30	14	20
chr1:110944171-110944190_LAMTOR5_-	LAMTOR5	385	135	73	119	16	0	34
chr1:110946547-110946566_LAMTOR5_+	LAMTOR5	504	214	128	206	78	71	159
chr1:110946635-110946654_LAMTOR5_+	LAMTOR5	573	109	64	88	114	11	30
chr1:110948965-110948984_LAMTOR5_+	LAMTOR5	145	38	17	50	24	20	22
chr1:110993874-110993893_PROK1_-	PROK1	282	138	201	129	90	107	223
chr1:110993889-110993908_PROK1_+	PROK1	332	117	181	161	82	123	78
chr1:110996586-110996605_PROK1_+	PROK1	956	289	569	549	282	352	761
chr1:110996676-110996695_PROK1_+	PROK1	337	169	249	107	189	109	78
chr1:11105513-11105532_MASP2_+	MASP2	647	176	328	251	223	230	229
chr1:111060540-111060559_KCNA10_+	KCNA10	147	109	56	128	190	3	39
chr1:111060683-111060702_KCNA10_-	KCNA10	247	107	69	73	80	36	28
chr1:111061248-111061267_KCNA10_+	KCNA10	453	160	124	147	207	241	140
chr1:111061373-111061392_KCNA10_-	KCNA10	460	216	94	95	224	153	59
chr1:11106704-11106723_MASP2_+	MASP2	714	327	264	397	238	173	251
chr1:11106950-11106969_MASP2_+	MASP2	423	263	131	103	373	72	82
chr1:11107244-11107263_MASP2_+	MASP2	153	80	32	170	95	49	86
chr1:111146470-111146489_KCNA2_-	KCNA2	197	99	69	57	170	82	72
chr1:111146507-111146526_KCNA2_+	KCNA2	377	266	175	171	338	122	189
chr1:111147002-111147021_KCNA2_-	KCNA2	143	13	35	47	45	26	21
chr1:111147038-111147057_KCNA2_-	KCNA2	193	106	34	62	51	42	68
chr1:11116644-11116663_SRM_+	SRM	292	197	75	240	348	84	112
chr1:11118872-11118891_SRM_+	SRM	612	94	235	283	71	90	140
chr1:11119383-11119402_SRM_-	SRM	269	102	187	115	129	160	92
chr1:11119935-11119954_SRM_+	SRM	360	156	112	322	187	94	121
chr1:111216016-111216035_KCNA3_+	KCNA3	328	146	84	118	149	84	103
chr1:111216547-111216566_KCNA3_+	KCNA3	246	38	97	51	18	33	28
chr1:111217126-111217145_KCNA3_+	KCNA3	391	117	257	109	73	386	132
chr1:111217269-111217288_KCNA3_-	KCNA3	544	161	168	186	252	96	203
chr1:111435052-111435071_CD53_-	CD53	276	73	106	157	61	73	102
chr1:111436992-111437011_CD53_-	CD53	365	290	142	305	289	211	223
chr1:111437623-111437642_CD53_-	CD53	880	455	344	408	801	233	314
chr1:111439296-111439315_CD53_+	CD53	294	117	121	100	103	91	182
chr1:1114672-1114691_TTLL10_+	TTLL10	618	310	250	212	572	134	210
chr1:111490672-111490691_LRIF1_+	LRIF1	535	245	250	215	339	183	328
chr1:111492545-111492564_LRIF1_+	LRIF1	625	185	200	116	154	363	39
chr1:111494834-111494853_LRIF1_+	LRIF1	290	104	85	100	76	26	71
chr1:1115048-1115067_TTLL10_-	TTLL10	566	397	279	261	287	113	176
chr1:111506245-111506264_LRIF1_-	LRIF1	765	208	151	361	263	152	456
chr1:11151075-11151094_EXOSC10_+	EXOSC10	705	152	189	278	155	111	276
chr1:1115574-1115593_TTLL10_-	TTLL10	1075	300	374	559	309	280	190
chr1:11155915-11155934_EXOSC10_-	EXOSC10	367	96	115	50	20	115	59
chr1:11158079-11158098_EXOSC10_-	EXOSC10	663	85	150	178	56	21	52
chr1:1115914-1115933_TTLL10_-	TTLL10	45	71	45	86	92	0	45
chr1:11159827-11159846_EXOSC10_-	EXOSC10	72	21	15	20	12	48	3
chr1:111663183-111663202_DRAM2_+	DRAM2	562	262	271	337	400	393	153
chr1:111674056-111674075_DRAM2_+	DRAM2	493	156	228	341	226	201	172
chr1:111674125-111674144_DRAM2_+	DRAM2	126	132	44	118	125	42	187
chr1:111674134-111674153_DRAM2_+	DRAM2	121	42	28	23	52	29	29
chr1:111690338-111690357_CEPT1_+	CEPT1	185	73	59	99	60	113	79
chr1:111690497-111690516_CEPT1_+	CEPT1	134	50	31	80	48	33	62
chr1:111702008-111702027_CEPT1_-	CEPT1	210	87	80	95	82	90	93
chr1:111724890-111724909_CEPT1_+	CEPT1	509	117	127	112	88	78	113
chr1:111739833-111739852_DENND2D_+	DENND2D	493	249	97	288	232	35	266
chr1:111740578-111740597_DENND2D_+	DENND2D	200	71	98	203	129	133	250
chr1:111742247-111742266_DENND2D_-	DENND2D	108	82	24	48	165	18	91
chr1:111743021-111743040_DENND2D_+	DENND2D	691	361	282	248	491	156	146
chr1:111770348-111770367_CHI3L2_+	CHI3L2	164	47	65	126	206	43	74
chr1:111777535-111777554_CHI3L2_-	CHI3L2	302	102	129	198	103	154	208
chr1:111778263-111778282_CHI3L2_+	CHI3L2	203	155	101	191	143	53	151
chr1:111781520-111781539_CHI3L2_-	CHI3L2	142	110	35	145	102	51	132
chr1:111853091-111853110_CHIA_-	CHIA	301	89	79	104	90	141	91
chr1:111854962-111854981_CHIA_-	CHIA	157	42	17	98	61	22	138
chr1:111858003-111858022_CHIA_-	CHIA	97	28	74	59	73	150	16
chr1:111860338-111860357_CHIA_+	CHIA	243	100	50	179	114	17	141
chr1:111889597-111889616_PIFO_-	PIFO	167	22	33	38	33	24	19
chr1:111890373-111890392_PIFO_+	PIFO	64	23	14	56	19	38	85
chr1:111891247-111891266_PIFO_+	PIFO	615	207	182	280	374	189	206
chr1:111892731-111892750_PIFO_-	PIFO	8	9	10	1	25	6	0
chr1:111957616-111957635_OVGP1_+	OVGP1	315	188	135	222	297	142	282
chr1:111969141-111969160_OVGP1_+	OVGP1	96	28	26	48	39	16	44
chr1:111969686-111969705_OVGP1_-	OVGP1	226	167	98	66	101	375	44
chr1:111970326-111970345_OVGP1_-	OVGP1	918	320	481	272	405	509	256
chr1:111985950-111985969_WDR77_+	WDR77	456	35	65	53	23	66	247
chr1:111989719-111989738_WDR77_-	WDR77	201	4	34	0	0	0	0
chr1:111990075-111990094_WDR77_-	WDR77	448	38	0	9	15	0	1
chr1:111991383-111991402_WDR77_+	WDR77	697	65	168	207	30	42	51
chr1:111992157-111992176_ATP5F1_+	ATP5F1	415	91	42	85	31	54	5
chr1:111992174-111992193_ATP5F1_-	ATP5F1	177	74	70	60	38	22	50
chr1:111996878-111996897_ATP5F1_-	ATP5F1	262	220	186	288	216	400	236
chr1:111996917-111996936_ATP5F1_+	ATP5F1	1003	362	352	379	224	161	106
chr1:112020308-112020327_C1orf162_-	C1orf162	253	101	44	119	226	25	178
chr1:112020376-112020395_C1orf162_+	C1orf162	700	350	263	697	529	498	673
chr1:112020600-112020619_C1orf162_+	C1orf162	211	142	82	175	136	90	279
chr1:112020601-112020620_C1orf162_+	C1orf162	313	85	204	156	82	166	74
chr1:112042941-112042960_ADORA3_+	ADORA3	135	83	83	65	62	136	155
chr1:112042943-112042962_ADORA3_+	ADORA3	199	45	79	81	9	82	39
chr1:112045647-112045666_ADORA3_+	ADORA3	597	190	317	259	171	461	134
chr1:112045756-112045775_ADORA3_+	ADORA3	20	6	21	7	2	5	9
chr1:112234009-112234028_RAP1A_-	RAP1A	570	337	220	461	269	229	283
chr1:112246043-112246062_RAP1A_+	RAP1A	552	271	272	301	596	207	266
chr1:112246044-112246063_RAP1A_+	RAP1A	89	49	65	88	58	16	69
chr1:112247032-112247051_RAP1A_+	RAP1A	327	127	104	93	220	83	95
chr1:112269720-112269739_FAM212B_-	FAM212B	115	27	5	56	11	11	21
chr1:112269778-112269797_FAM212B_-	FAM212B	132	153	74	101	175	68	143
chr1:112270308-112270327_FAM212B_-	FAM212B	239	187	145	118	130	74	117
chr1:112281858-112281877_FAM212B_-	FAM212B	250	130	168	141	234	163	77
chr1:112298531-112298550_DDX20_+	DDX20	574	263	399	592	366	345	575
chr1:112303136-112303155_DDX20_-	DDX20	53	23	3	0	14	5	0
chr1:112305360-112305379_DDX20_+	DDX20	213	20	29	24	7	2	0
chr1:112305542-112305561_DDX20_+	DDX20	1014	137	215	202	4	55	164
chr1:112319761-112319780_KCND3_+	KCND3	886	257	372	451	163	168	340
chr1:112323329-112323348_KCND3_-	KCND3	750	283	144	442	447	231	381
chr1:112329577-112329596_KCND3_-	KCND3	193	117	100	97	156	122	127
chr1:11249846-11249865_ANGPTL7_+	ANGPTL7	541	217	446	349	375	269	253
chr1:11252333-11252352_ANGPTL7_-	ANGPTL7	265	117	71	187	174	122	103
chr1:112524634-112524653_KCND3_-	KCND3	351	119	59	246	240	56	227
chr1:11253646-11253665_ANGPTL7_+	ANGPTL7	713	394	425	297	220	411	730
chr1:11254695-11254714_ANGPTL7_+	ANGPTL7	320	186	120	204	167	7	362
chr1:112958841-112958860_CTTNBP2NL_+	CTTNBP2NL	310	148	149	236	86	88	369
chr1:112991725-112991744_CTTNBP2NL_+	CTTNBP2NL	131	30	34	42	43	56	12
chr1:112991746-112991765_CTTNBP2NL_+	CTTNBP2NL	290	133	100	153	223	18	147
chr1:112999254-112999273_CTTNBP2NL_+	CTTNBP2NL	176	67	18	75	63	61	55
chr1:113052063-113052082_WNT2B_-	WNT2B	457	259	226	285	335	340	351
chr1:113057541-113057560_WNT2B_-	WNT2B	212	117	82	88	221	66	76
chr1:113058783-113058802_WNT2B_+	WNT2B	313	157	69	182	157	125	330
chr1:113059945-113059964_WNT2B_-	WNT2B	391	73	178	179	128	230	64
chr1:113084652-113084671_ST7L_+	ST7L	45	20	21	25	68	17	32
chr1:113119655-113119674_ST7L_-	ST7L	336	93	135	118	65	91	104
chr1:113126721-113126740_ST7L_+	ST7L	0	0	0	0	0	0	0
chr1:11316096-11316115_MTOR_+	MTOR	243	48	9	54	0	14	10
chr1:113161534-113161553_ST7L_-	ST7L	534	169	147	167	228	130	158
chr1:11317085-11317104_MTOR_-	MTOR	715	59	23	89	0	0	0
chr1:11318525-11318544_MTOR_+	MTOR	194	25	27	23	0	5	1
chr1:11319358-11319377_MTOR_-	MTOR	86	11	7	21	57	3	0
chr1:113197093-113197112_CAPZA1_+	CAPZA1	712	246	231	452	524	211	441
chr1:113197280-113197299_CAPZA1_-	CAPZA1	641	261	261	296	233	466	350
chr1:113209707-113209726_CAPZA1_+	CAPZA1	344	219	268	113	76	208	156
chr1:113212164-113212183_CAPZA1_+	CAPZA1	204	107	108	83	138	158	103
chr1:113231662-113231681_MOV10_-	MOV10	394	208	97	155	279	53	141
chr1:113232135-113232154_MOV10_+	MOV10	656	319	286	230	530	202	370
chr1:113232498-113232517_MOV10_-	MOV10	323	149	112	102	174	116	99
chr1:113234302-113234321_MOV10_+	MOV10	569	216	423	459	405	294	443
chr1:113244227-113244246_RHOC_-	RHOC	182	79	69	67	73	100	43
chr1:113245184-113245203_RHOC_-	RHOC	177	21	119	83	11	47	31
chr1:113245658-113245677_RHOC_+	RHOC	776	219	175	206	335	191	75
chr1:113246328-113246347_RHOC_-	RHOC	736	276	378	295	564	697	327
chr1:113255040-113255059_PPM1J_-	PPM1J	433	66	120	164	157	89	43
chr1:113255427-113255446_PPM1J_+	PPM1J	538	239	290	226	289	110	136
chr1:113256126-113256145_PPM1J_-	PPM1J	434	78	283	331	146	188	356
chr1:113257899-113257918_PPM1J_-	PPM1J	397	84	41	118	74	39	99
chr1:113264867-113264886_FAM19A3_+	FAM19A3	204	196	94	315	173	113	568
chr1:113265659-113265678_FAM19A3_-	FAM19A3	314	136	186	189	179	208	49
chr1:113265762-113265781_FAM19A3_+	FAM19A3	372	76	214	90	117	143	197
chr1:113266715-113266734_FAM19A3_+	FAM19A3	939	419	471	333	391	270	230
chr1:11333762-11333781_UBIAD1_+	UBIAD1	957	413	463	609	388	470	604
chr1:11333789-11333808_UBIAD1_-	UBIAD1	230	102	124	125	111	107	153
chr1:11345760-11345779_UBIAD1_-	UBIAD1	409	205	244	186	230	146	184
chr1:11345771-11345790_UBIAD1_+	UBIAD1	323	146	155	159	160	193	89
chr1:113459909-113459928_SLC16A1_+	SLC16A1	491	280	260	256	179	289	267
chr1:113460418-113460437_SLC16A1_-	SLC16A1	291	162	123	277	261	113	389
chr1:113471724-113471743_SLC16A1_+	SLC16A1	318	108	117	144	35	63	117
chr1:113471823-113471842_SLC16A1_+	SLC16A1	113	80	52	70	88	49	94
chr1:113616162-113616181_LRIG2_-	LRIG2	632	281	389	207	484	215	259
chr1:113636987-113637006_LRIG2_-	LRIG2	304	67	124	157	12	83	115
chr1:113637263-113637282_LRIG2_+	LRIG2	48	23	23	47	55	4	170
chr1:113638591-113638610_LRIG2_+	LRIG2	463	363	225	161	397	126	173
chr1:113933918-113933937_MAGI3_-	MAGI3	230	157	84	113	171	108	169
chr1:1139451-1139470_TNFRSF18_+	TNFRSF18	242	125	156	248	75	57	269
chr1:1139826-1139845_TNFRSF18_-	TNFRSF18	433	178	218	221	139	204	65
chr1:1140733-1140752_TNFRSF18_+	TNFRSF18	453	235	292	263	249	190	329
chr1:1140801-1140820_TNFRSF18_+	TNFRSF18	596	319	299	332	203	320	180
chr1:114123180-114123199_MAGI3_-	MAGI3	1028	293	466	489	361	366	469
chr1:114133241-114133260_MAGI3_+	MAGI3	219	121	103	98	114	103	131
chr1:114137123-114137142_MAGI3_-	MAGI3	214	113	77	72	108	87	54
chr1:114252916-114252935_PHTF1_-	PHTF1	307	70	100	120	121	70	70
chr1:114254370-114254389_PHTF1_-	PHTF1	628	230	188	230	188	102	316
chr1:114269083-114269102_PHTF1_+	PHTF1	356	56	131	151	47	103	138
chr1:114301296-114301315_PHTF1_-	PHTF1	451	195	313	238	247	186	281
chr1:114319963-114319982_RSBN1_-	RSBN1	734	298	273	227	170	158	120
chr1:114320411-114320430_RSBN1_-	RSBN1	425	247	207	187	228	259	148
chr1:114340262-114340281_RSBN1_-	RSBN1	227	113	110	137	150	160	50
chr1:114354800-114354819_RSBN1_-	RSBN1	468	213	207	214	390	216	342
chr1:114377605-114377624_PTPN22_-	PTPN22	207	195	107	163	228	86	115
chr1:114401161-114401180_PTPN22_-	PTPN22	446	227	213	242	342	243	165
chr1:114401180-114401199_PTPN22_-	PTPN22	468	353	201	305	525	197	433
chr1:114401645-114401664_PTPN22_+	PTPN22	578	176	167	245	310	337	234
chr1:114424405-114424424_BCL2L15_-	BCL2L15	619	386	472	802	475	660	444
chr1:114424407-114424426_BCL2L15_+	BCL2L15	146	77	82	138	131	65	131
chr1:114429218-114429237_BCL2L15_+	BCL2L15	174	30	28	78	57	101	49
chr1:114429887-114429906_BCL2L15_+	BCL2L15	330	150	90	234	166	39	88
chr1:114443903-114443922_AP4B1_-	AP4B1	114	116	144	103	76	106	111
chr1:114444401-114444420_AP4B1_+	AP4B1	255	263	77	260	142	53	237
chr1:114445243-114445262_AP4B1_+	AP4B1	320	157	157	256	189	242	196
chr1:114447321-114447340_AP4B1_-	AP4B1	243	57	177	132	62	109	118
chr1:114448240-114448259_DCLRE1B_-	DCLRE1B	257	221	93	110	138	73	168
chr1:114449623-114449642_DCLRE1B_+	DCLRE1B	746	220	182	303	204	82	280
chr1:114450764-114450783_DCLRE1B_-	DCLRE1B	195	57	58	63	65	56	54
chr1:114454264-114454283_DCLRE1B_-	DCLRE1B	127	72	39	56	48	7	23
chr1:114483384-114483403_HIPK1_+	HIPK1	394	142	136	221	180	130	267
chr1:114497378-114497397_HIPK1_-	HIPK1	811	264	274	254	129	154	106
chr1:114500819-114500838_HIPK1_-	HIPK1	341	123	109	133	130	100	77
chr1:114505039-114505058_HIPK1_+	HIPK1	941	406	556	441	624	443	410
chr1:114522213-114522232_OLFML3_-	OLFML3	170	28	62	104	4	34	56
chr1:114523055-114523074_OLFML3_+	OLFML3	402	132	77	172	173	69	173
chr1:114523093-114523112_OLFML3_+	OLFML3	348	139	149	142	257	109	135
chr1:114523788-114523807_OLFML3_-	OLFML3	561	103	148	117	305	107	22
chr1:114641862-114641881_SYT6_+	SYT6	197	106	146	116	82	132	68
chr1:114646244-114646263_SYT6_-	SYT6	358	200	132	309	182	117	470
chr1:114680140-114680159_SYT6_-	SYT6	80	10	22	19	0	47	12
chr1:114682550-114682569_SYT6_+	SYT6	475	143	73	157	73	14	147
chr1:1147067-1147086_TNFRSF4_+	TNFRSF4	174	141	71	124	149	35	73
chr1:1147390-1147409_TNFRSF4_+	TNFRSF4	927	424	475	658	447	363	598
chr1:1148032-1148051_TNFRSF4_+	TNFRSF4	571	189	232	203	303	103	74
chr1:1149088-1149107_TNFRSF4_-	TNFRSF4	307	64	90	167	37	93	93
chr1:114964155-114964174_TRIM33_-	TRIM33	401	90	139	113	106	91	88
chr1:114967328-114967347_TRIM33_-	TRIM33	477	186	120	237	137	147	178
chr1:114968230-114968249_TRIM33_+	TRIM33	531	142	311	182	114	132	387
chr1:115053199-115053218_TRIM33_-	TRIM33	782	198	182	382	202	171	290
chr1:115112643-115112662_BCAS2_-	BCAS2	349	91	48	55	17	19	7
chr1:115113340-115113359_BCAS2_-	BCAS2	215	24	46	83	5	13	74
chr1:115123940-115123959_BCAS2_-	BCAS2	930	137	90	115	71	56	100
chr1:115124116-115124135_BCAS2_+	BCAS2	414	62	72	84	100	115	85
chr1:115144179-115144198_DENND2C_-	DENND2C	748	376	323	366	373	213	459
chr1:115144773-115144792_DENND2C_-	DENND2C	676	220	318	267	404	404	173
chr1:115151426-115151445_DENND2C_-	DENND2C	292	124	125	121	253	54	259
chr1:115168169-115168188_DENND2C_+	DENND2C	351	127	147	99	127	199	122
chr1:115220019-115220038_AMPD1_+	AMPD1	251	118	121	92	57	62	86
chr1:115222314-115222333_AMPD1_-	AMPD1	324	111	169	105	326	166	111
chr1:115226899-115226918_AMPD1_-	AMPD1	473	236	189	277	349	123	174
chr1:115231198-115231217_AMPD1_+	AMPD1	95	45	50	38	22	19	32
chr1:115252309-115252328_NRAS_-	NRAS	220	92	74	128	120	77	274
chr1:115256484-115256503_NRAS_-	NRAS	610	243	192	368	157	167	256
chr1:115258659-115258678_NRAS_+	NRAS	786	175	230	226	263	139	192
chr1:115258763-115258782_NRAS_-	NRAS	230	92	91	91	112	29	63
chr1:115272972-115272991_CSDE1_+	CSDE1	763	434	277	377	288	276	388
chr1:115275326-115275345_CSDE1_+	CSDE1	487	70	89	97	15	8	72
chr1:115276441-115276460_CSDE1_-	CSDE1	333	131	107	199	190	55	114
chr1:115280662-115280681_CSDE1_-	CSDE1	401	104	42	76	31	0	44
chr1:115319017-115319036_SIKE1_-	SIKE1	377	83	145	51	85	116	177
chr1:115322812-115322831_SIKE1_-	SIKE1	151	112	69	71	223	40	42
chr1:115323096-115323115_SIKE1_-	SIKE1	543	177	157	126	283	274	121
chr1:115323196-115323215_SIKE1_+	SIKE1	80	64	38	46	48	65	156
chr1:115398168-115398187_SYCP1_-	SYCP1	285	248	97	105	305	119	72
chr1:115400074-115400093_SYCP1_+	SYCP1	109	47	45	70	46	106	75
chr1:115403350-115403369_SYCP1_+	SYCP1	155	114	129	117	179	208	248
chr1:1154170-1154189_SDF4_-	SDF4	342	129	172	355	294	137	272
chr1:115524125-115524144_SYCP1_-	SYCP1	350	143	88	200	251	132	140
chr1:115576117-115576136_TSHB_-	TSHB	693	305	243	278	327	194	272
chr1:115576123-115576142_TSHB_+	TSHB	193	80	96	112	118	104	123
chr1:115576695-115576714_TSHB_-	TSHB	651	330	226	204	322	158	119
chr1:115576696-115576715_TSHB_-	TSHB	192	163	90	122	154	100	188
chr1:115593128-115593147_TSPAN2_+	TSPAN2	505	126	360	312	132	453	166
chr1:115600178-115600197_TSPAN2_-	TSPAN2	146	42	58	116	133	119	100
chr1:115603126-115603145_TSPAN2_+	TSPAN2	444	105	228	96	281	239	79
chr1:115615524-115615543_TSPAN2_+	TSPAN2	118	23	14	65	8	15	50
chr1:11561766-11561785_PTCHD2_-	PTCHD2	347	179	111	252	167	59	275
chr1:11562880-11562899_PTCHD2_-	PTCHD2	906	376	440	426	570	282	272
chr1:11574448-11574467_PTCHD2_+	PTCHD2	510	195	87	270	307	83	109
chr1:11575540-11575559_PTCHD2_-	PTCHD2	206	44	123	97	27	53	150
chr1:115828757-115828776_NGF_-	NGF	455	307	209	335	374	152	261
chr1:115828828-115828847_NGF_+	NGF	227	73	61	63	95	61	56
chr1:115829203-115829222_NGF_-	NGF	359	118	99	78	126	170	80
chr1:115829334-115829353_NGF_-	NGF	651	313	423	313	437	342	376
chr1:1158675-1158694_SDF4_-	SDF4	277	186	42	94	223	70	87
chr1:1159266-1159285_SDF4_-	SDF4	222	84	44	97	108	30	54
chr1:116202356-116202375_VANGL1_-	VANGL1	267	51	61	84	51	44	101
chr1:116206754-116206773_VANGL1_-	VANGL1	190	72	82	130	176	71	134
chr1:116224991-116225010_VANGL1_-	VANGL1	369	109	163	262	130	286	352
chr1:116226583-116226602_VANGL1_-	VANGL1	540	146	156	202	81	126	245
chr1:116247796-116247815_CASQ2_+	CASQ2	436	120	91	70	176	53	54
chr1:116260462-116260481_CASQ2_+	CASQ2	170	145	72	119	103	25	51
chr1:116280941-116280960_CASQ2_-	CASQ2	160	74	43	135	76	102	240
chr1:116311045-116311064_CASQ2_+	CASQ2	31	0	34	14	0	117	22
chr1:116380607-116380626_NHLH2_+	NHLH2	221	155	109	88	137	140	80
chr1:116380685-116380704_NHLH2_+	NHLH2	330	290	163	170	256	205	140
chr1:116380873-116380892_NHLH2_-	NHLH2	951	446	481	556	910	185	435
chr1:116380906-116380925_NHLH2_-	NHLH2	458	119	306	399	76	231	703
chr1:1163883-1163902_SDF4_-	SDF4	517	175	203	193	145	244	240
chr1:116519257-116519276_SLC22A15_+	SLC22A15	702	224	338	361	196	238	139
chr1:116534648-116534667_SLC22A15_+	SLC22A15	821	163	341	433	299	205	307
chr1:116563433-116563452_SLC22A15_+	SLC22A15	553	365	381	271	471	531	347
chr1:116573989-116574008_SLC22A15_+	SLC22A15	600	108	181	124	171	74	124
chr1:116655233-116655252_MAB21L3_+	MAB21L3	345	130	119	231	195	80	178
chr1:116663561-116663580_MAB21L3_+	MAB21L3	109	25	24	32	36	53	32
chr1:116666754-116666773_MAB21L3_-	MAB21L3	830	493	595	434	580	537	285
chr1:116670192-116670211_MAB21L3_+	MAB21L3	370	114	107	152	106	105	82
chr1:1167925-1167944_B3GALT6_+	B3GALT6	1246	478	698	701	628	720	646
chr1:1168263-1168282_B3GALT6_-	B3GALT6	31	15	28	0	0	75	0
chr1:1168489-1168508_B3GALT6_+	B3GALT6	0	0	0	0	0	0	0
chr1:1168516-1168535_B3GALT6_+	B3GALT6	298	165	165	119	188	117	76
chr1:116930761-116930780_ATP1A1_-	ATP1A1	733	72	41	47	40	16	25
chr1:116931299-116931318_ATP1A1_+	ATP1A1	814	266	326	252	94	79	274
chr1:116931560-116931579_ATP1A1_-	ATP1A1	610	97	47	115	15	33	59
chr1:116932288-116932307_ATP1A1_+	ATP1A1	207	58	90	130	50	18	120
chr1:117078589-117078608_CD58_-	CD58	417	65	213	172	46	106	175
chr1:117078773-117078792_CD58_+	CD58	394	92	176	202	140	175	213
chr1:117078820-117078839_CD58_+	CD58	292	254	168	286	209	324	361
chr1:11708804-11708823_FBXO2_-	FBXO2	151	93	67	111	95	47	51
chr1:11709251-11709270_FBXO2_+	FBXO2	304	83	75	92	48	42	112
chr1:11710701-11710720_FBXO2_+	FBXO2	458	262	137	182	250	55	290
chr1:11710874-11710893_FBXO2_-	FBXO2	971	412	460	349	431	345	414
chr1:117113574-117113593_CD58_-	CD58	145	64	85	76	109	60	71
chr1:117142717-117142736_IGSF3_+	IGSF3	112	76	65	121	95	82	118
chr1:117146630-117146649_IGSF3_-	IGSF3	479	119	146	94	91	47	38
chr1:117150684-117150703_IGSF3_-	IGSF3	374	122	255	191	150	282	354
chr1:117156416-117156435_IGSF3_-	IGSF3	367	77	40	98	100	29	27
chr1:11718355-11718374_FBXO44_+	FBXO44	346	167	141	181	137	91	126
chr1:11718609-11718628_FBXO44_+	FBXO44	230	131	139	326	223	71	146
chr1:11718903-11718922_FBXO44_+	FBXO44	762	397	238	197	389	160	128
chr1:11721226-11721245_FBXO44_+	FBXO44	642	253	246	301	34	116	350
chr1:117236798-117236817_C1orf137_+	C1orf137	316	76	159	204	111	90	186
chr1:117237450-117237469_C1orf137_-	C1orf137	659	564	240	275	795	235	208
chr1:117237456-117237475_C1orf137_+	C1orf137	182	74	64	55	71	82	84
chr1:117248605-117248624_C1orf137_+	C1orf137	267	114	61	168	136	25	196
chr1:117307158-117307177_CD2_-	CD2	250	54	88	47	37	62	84
chr1:117311202-117311221_CD2_-	CD2	885	300	371	522	209	313	278
chr1:117311241-117311260_CD2_-	CD2	1088	312	502	492	443	191	342
chr1:117311295-117311314_CD2_-	CD2	310	291	108	235	411	92	157
chr1:11731366-11731385_FBXO6_-	FBXO6	380	158	205	287	332	57	164
chr1:11732003-11732022_FBXO6_+	FBXO6	200	124	157	54	97	155	0
chr1:11733390-11733409_FBXO6_-	FBXO6	518	111	97	174	125	117	146
chr1:11733812-11733831_FBXO6_+	FBXO6	954	273	424	315	243	280	43
chr1:11736954-11736973_MAD2L2_-	MAD2L2	435	91	130	49	17	27	0
chr1:11737641-11737660_MAD2L2_+	MAD2L2	633	131	96	176	13	0	9
chr1:11740499-11740518_MAD2L2_-	MAD2L2	527	127	137	142	9	28	22
chr1:11740621-11740640_MAD2L2_-	MAD2L2	661	443	207	581	320	135	517
chr1:117484572-117484591_PTGFRN_+	PTGFRN	59	29	7	36	38	4	6
chr1:117487575-117487594_PTGFRN_-	PTGFRN	236	73	64	73	16	25	48
chr1:117491997-117492016_PTGFRN_-	PTGFRN	783	536	333	613	642	252	358
chr1:117504201-117504220_PTGFRN_+	PTGFRN	343	93	93	112	71	53	110
chr1:117552519-117552538_CD101_-	CD101	272	76	114	182	136	92	110
chr1:117554472-117554491_CD101_-	CD101	507	137	203	146	123	108	231
chr1:117556071-117556090_CD101_+	CD101	132	58	18	68	56	16	51
chr1:117559818-117559837_CD101_+	CD101	353	115	140	166	63	104	270
chr1:117603091-117603110_TTF2_+	TTF2	484	298	160	443	355	175	372
chr1:117605024-117605043_TTF2_-	TTF2	93	34	23	56	19	33	41
chr1:117616324-117616343_TTF2_+	TTF2	33	44	21	19	52	4	6
chr1:117618228-117618247_TTF2_-	TTF2	552	223	189	319	243	82	285
chr1:117656047-117656066_TRIM45_+	TRIM45	490	229	236	252	251	128	107
chr1:117658298-117658317_TRIM45_-	TRIM45	83	39	28	69	20	41	83
chr1:117660727-117660746_TRIM45_-	TRIM45	362	234	109	198	195	87	130
chr1:117663627-117663646_TRIM45_-	TRIM45	611	222	198	178	334	151	231
chr1:11766745-11766764_DRAXIN_+	DRAXIN	406	332	291	300	261	282	455
chr1:11769410-11769429_DRAXIN_-	DRAXIN	65	61	37	101	109	63	182
chr1:117695877-117695896_VTCN1_-	VTCN1	185	52	130	118	109	221	180
chr1:117695885-117695904_VTCN1_+	VTCN1	364	154	174	277	147	129	339
chr1:117695933-117695952_VTCN1_+	VTCN1	206	67	161	147	20	120	135
chr1:117699348-117699367_VTCN1_-	VTCN1	209	74	95	111	54	144	141
chr1:11771945-11771964_DRAXIN_-	DRAXIN	464	237	262	263	165	133	396
chr1:11772429-11772448_DRAXIN_+	DRAXIN	297	190	203	230	72	106	115
chr1:1178501-1178520_FAM132A_-	FAM132A	138	43	133	87	17	103	102
chr1:1178846-1178865_FAM132A_+	FAM132A	648	196	403	312	258	230	215
chr1:117910842-117910861_MAN1A2_+	MAN1A2	381	154	222	132	66	170	233
chr1:1179360-1179379_FAM132A_+	FAM132A	762	224	358	459	145	222	423
chr1:117944992-117945011_MAN1A2_+	MAN1A2	269	98	120	172	31	136	131
chr1:117957359-117957378_MAN1A2_-	MAN1A2	54	30	14	49	28	19	73
chr1:1179815-1179834_FAM132A_-	FAM132A	1029	412	488	343	237	389	389
chr1:117984925-117984944_MAN1A2_-	MAN1A2	275	348	177	184	664	237	206
chr1:11807529-11807548_AGTRAP_-	AGTRAP	985	379	476	644	581	402	515
chr1:11807553-11807572_AGTRAP_-	AGTRAP	498	229	207	326	341	118	269
chr1:11808535-11808554_AGTRAP_-	AGTRAP	301	63	128	109	64	307	59
chr1:11810221-11810240_AGTRAP_+	AGTRAP	307	143	123	156	84	164	256
chr1:118165578-118165597_FAM46C_+	FAM46C	183	118	123	220	155	221	292
chr1:118165598-118165617_FAM46C_-	FAM46C	903	276	349	491	263	232	452
chr1:118165924-118165943_FAM46C_+	FAM46C	1069	406	394	399	622	307	508
chr1:118166196-118166215_FAM46C_+	FAM46C	411	144	190	182	98	74	140
chr1:118420699-118420718_GDAP2_+	GDAP2	254	44	32	60	35	26	10
chr1:118426156-118426175_GDAP2_-	GDAP2	203	87	46	39	62	23	18
chr1:118441681-118441700_GDAP2_-	GDAP2	157	34	57	47	17	36	68
chr1:118462925-118462944_GDAP2_-	GDAP2	426	126	170	112	219	47	216
chr1:118477150-118477169_WDR3_+	WDR3	553	137	276	163	56	67	110
chr1:118481117-118481136_WDR3_-	WDR3	351	103	34	99	88	22	50
chr1:118483524-118483543_WDR3_+	WDR3	328	147	86	161	235	140	246
chr1:118485114-118485133_WDR3_+	WDR3	138	10	14	44	3	10	7
chr1:11860329-11860348_MTHFR_-	MTHFR	139	55	49	216	41	15	329
chr1:11861327-11861346_MTHFR_+	MTHFR	1038	190	458	578	192	323	646
chr1:11863173-11863192_MTHFR_-	MTHFR	235	188	104	202	467	217	199
chr1:11863504-11863523_MTHFR_+	MTHFR	416	138	171	204	163	137	240
chr1:118642238-118642257_SPAG17_+	SPAG17	470	225	267	463	217	402	372
chr1:118644438-118644457_SPAG17_-	SPAG17	568	217	314	259	150	275	369
chr1:11866396-11866415_CLCN6_-	CLCN6	518	256	220	218	324	141	203
chr1:11867213-11867232_CLCN6_+	CLCN6	172	61	88	147	66	32	135
chr1:118693917-118693936_SPAG17_-	SPAG17	0	0	0	0	0	0	0
chr1:118727701-118727720_SPAG17_+	SPAG17	286	208	86	213	273	172	146
chr1:11875958-11875977_CLCN6_-	CLCN6	185	112	61	56	112	55	68
chr1:11876711-11876730_CLCN6_+	CLCN6	435	194	194	195	141	75	198
chr1:1190646-1190665_UBE2J2_+	UBE2J2	226	152	168	94	210	48	157
chr1:11907324-11907343_NPPA_-	NPPA	504	222	242	222	277	122	383
chr1:11907409-11907428_NPPA_-	NPPA	409	132	72	104	100	48	115
chr1:11907703-11907722_NPPA_+	NPPA	692	241	255	156	269	202	277
chr1:11907706-11907725_NPPA_+	NPPA	524	196	215	207	434	330	124
chr1:11918288-11918307_NPPB_-	NPPB	864	365	308	298	345	152	148
chr1:11918389-11918408_NPPB_+	NPPB	571	222	210	345	245	133	232
chr1:11918418-11918437_NPPB_-	NPPB	341	140	97	132	158	92	102
chr1:11918776-11918795_NPPB_+	NPPB	935	440	650	642	808	639	905
chr1:1192419-1192438_UBE2J2_-	UBE2J2	658	137	136	213	171	163	88
chr1:1192593-1192612_UBE2J2_+	UBE2J2	415	197	187	302	235	176	252
chr1:119467401-119467420_TBX15_+	TBX15	573	162	246	311	277	141	348
chr1:119469167-119469186_TBX15_-	TBX15	198	64	64	61	113	74	78
chr1:119474276-119474295_TBX15_+	TBX15	408	109	155	153	180	148	96
chr1:119530241-119530260_TBX15_-	TBX15	176	114	83	60	32	23	18
chr1:119575836-119575855_WARS2_-	WARS2	575	131	138	175	12	6	71
chr1:119576796-119576815_WARS2_-	WARS2	221	97	83	142	16	8	42
chr1:119619038-119619057_WARS2_+	WARS2	748	309	208	356	72	60	110
chr1:119683232-119683251_WARS2_-	WARS2	27	6	4	8	7	0	0
chr1:11982797-11982816_KIAA2013_+	KIAA2013	614	227	206	326	179	19	277
chr1:11982945-11982964_KIAA2013_+	KIAA2013	384	94	119	215	35	71	121
chr1:11985316-11985335_KIAA2013_-	KIAA2013	447	285	167	271	287	234	464
chr1:11985509-11985528_KIAA2013_+	KIAA2013	351	102	171	117	171	32	36
chr1:119923792-119923811_HAO2_+	HAO2	240	90	98	113	72	60	100
chr1:119925582-119925601_HAO2_+	HAO2	62	28	33	14	18	84	35
chr1:119927461-119927480_HAO2_+	HAO2	578	220	208	226	240	267	215
chr1:119929380-119929399_HAO2_+	HAO2	287	89	45	113	217	52	94
chr1:11994890-11994909_PLOD1_+	PLOD1	30	1	8	62	28	0	17
chr1:119958087-119958106_HSD3B2_+	HSD3B2	979	544	611	745	579	400	509
chr1:119958090-119958109_HSD3B2_+	HSD3B2	676	302	262	245	363	211	204
chr1:119962055-119962074_HSD3B2_+	HSD3B2	139	64	94	73	39	50	44
chr1:119964979-119964998_HSD3B2_-	HSD3B2	61	31	39	30	100	59	40
chr1:120050089-120050108_HSD3B1_+	HSD3B1	457	227	226	251	265	134	148
chr1:120050147-120050166_HSD3B1_+	HSD3B1	385	121	149	119	189	110	128
chr1:120050153-120050172_HSD3B1_+	HSD3B1	408	415	239	336	561	295	401
chr1:120056805-120056824_HSD3B1_-	HSD3B1	164	70	70	58	119	131	35
chr1:12008053-12008072_PLOD1_+	PLOD1	101	35	32	67	73	26	93
chr1:12009913-12009932_PLOD1_+	PLOD1	278	123	62	126	159	169	144
chr1:12010522-12010541_PLOD1_+	PLOD1	286	104	90	85	136	37	40
chr1:120166336-120166355_ZNF697_+	ZNF697	217	118	195	141	166	111	120
chr1:120166599-120166618_ZNF697_+	ZNF697	22	0	0	0	0	0	0
chr1:120168500-120168519_ZNF697_-	ZNF697	341	94	222	91	100	102	85
chr1:120168540-120168559_ZNF697_-	ZNF697	232	44	153	66	38	40	59
chr1:120254741-120254760_PHGDH_+	PHGDH	156	73	74	45	100	67	44
chr1:120263827-120263846_PHGDH_-	PHGDH	283	149	191	174	82	98	76
chr1:120269500-120269519_PHGDH_+	PHGDH	454	119	115	170	87	93	167
chr1:120269658-120269677_PHGDH_-	PHGDH	98	73	32	63	56	32	17
chr1:120295221-120295240_HMGCS2_+	HMGCS2	552	87	65	75	48	39	46
chr1:120298112-120298131_HMGCS2_+	HMGCS2	119	56	59	67	111	31	89
chr1:120302548-120302567_HMGCS2_+	HMGCS2	698	237	394	316	137	440	357
chr1:120307098-120307117_HMGCS2_-	HMGCS2	120	72	48	51	73	52	13
chr1:1203328-1203347_UBE2J2_-	UBE2J2	477	74	175	266	142	115	228
chr1:120342350-120342369_REG4_-	REG4	258	61	69	99	110	87	123
chr1:120342434-120342453_REG4_+	REG4	371	171	140	158	108	81	87
chr1:120345693-120345712_REG4_-	REG4	443	214	200	131	103	176	150
chr1:120351311-120351330_REG4_+	REG4	353	146	90	121	60	17	49
chr1:120436891-120436910_ADAM30_+	ADAM30	51	32	3	40	36	6	25
chr1:120437038-120437057_ADAM30_-	ADAM30	397	193	300	280	247	249	243
chr1:120437762-120437781_ADAM30_+	ADAM30	433	120	185	343	171	182	384
chr1:120437946-120437965_ADAM30_+	ADAM30	897	176	193	300	351	221	321
chr1:12049273-12049292_MFN2_+	MFN2	694	270	256	247	188	103	358
chr1:120510683-120510702_NOTCH2_+	NOTCH2	361	252	60	177	342	131	146
chr1:120512146-120512165_NOTCH2_-	NOTCH2	544	120	246	177	168	95	127
chr1:120529656-120529675_NOTCH2_-	NOTCH2	361	114	108	143	154	85	120
chr1:12056328-12056347_MFN2_+	MFN2	179	61	83	104	34	33	20
chr1:12058830-12058849_MFN2_-	MFN2	157	6	14	20	1	5	4
chr1:12059131-12059150_MFN2_+	MFN2	367	87	152	141	110	56	103
chr1:120611984-120612003_NOTCH2_+	NOTCH2	383	213	165	170	332	206	149
chr1:12081864-12081883_MIIP_+	MIIP	766	402	438	531	550	302	479
chr1:12082405-12082424_MIIP_+	MIIP	216	77	36	133	9	41	37
chr1:12082889-12082908_MIIP_+	MIIP	451	255	204	259	202	139	340
chr1:12089154-12089173_MIIP_+	MIIP	75	34	47	18	50	29	5
chr1:12123697-12123716_TNFRSF8_+	TNFRSF8	141	24	133	149	70	52	135
chr1:12157257-12157276_TNFRSF8_-	TNFRSF8	166	105	126	137	115	147	210
chr1:1216639-1216658_SCNN1D_-	SCNN1D	182	75	39	136	125	38	106
chr1:1216953-1216972_SCNN1D_-	SCNN1D	555	276	194	386	345	115	149
chr1:12172013-12172032_TNFRSF8_+	TNFRSF8	395	91	109	172	79	214	158
chr1:12172054-12172073_TNFRSF8_-	TNFRSF8	364	210	150	149	112	65	119
chr1:1217647-1217666_SCNN1D_+	SCNN1D	1020	366	309	480	118	167	338
chr1:1219400-1219419_SCNN1D_-	SCNN1D	995	369	269	411	573	135	359
chr1:12227183-12227202_TNFRSF1B_-	TNFRSF1B	395	207	122	233	609	173	112
chr1:12248855-12248874_TNFRSF1B_+	TNFRSF1B	122	28	67	51	38	9	30
chr1:12251047-12251066_TNFRSF1B_-	TNFRSF1B	323	115	341	231	187	352	222
chr1:12251838-12251857_TNFRSF1B_+	TNFRSF1B	358	75	143	114	113	76	64
chr1:12294398-12294417_VPS13D_-	VPS13D	398	26	6	29	0	0	59
chr1:12304457-12304476_VPS13D_+	VPS13D	509	185	221	95	134	110	28
chr1:12313837-12313856_VPS13D_+	VPS13D	965	260	223	254	205	81	166
chr1:12316489-12316508_VPS13D_-	VPS13D	275	55	68	89	56	57	157
chr1:1235948-1235967_ACAP3_-	ACAP3	401	125	61	167	148	68	110
chr1:1238344-1238363_ACAP3_-	ACAP3	386	153	202	352	154	178	261
chr1:1239507-1239526_ACAP3_-	ACAP3	731	405	516	474	365	198	222
chr1:1243169-1243188_ACAP3_+	ACAP3	49	13	30	36	46	5	55
chr1:1244491-1244510_PUSL1_-	PUSL1	317	258	198	302	305	247	172
chr1:1244930-1244949_PUSL1_-	PUSL1	724	326	336	247	307	379	261
chr1:1245093-1245112_PUSL1_-	PUSL1	655	278	260	292	202	251	346
chr1:1246407-1246426_PUSL1_-	PUSL1	520	151	214	125	326	211	148
chr1:1250221-1250240_CPSF3L_-	CPSF3L	276	26	0	56	38	0	9
chr1:1254718-1254737_CPSF3L_+	CPSF3L	329	0	19	7	0	3	0
chr1:1255849-1255868_CPSF3L_+	CPSF3L	573	99	49	83	0	87	42
chr1:1259944-1259963_CPSF3L_+	CPSF3L	681	0	13	30	10	3	45
chr1:1262662-1262681_GLTPD1_+	GLTPD1	729	293	331	254	164	122	218
chr1:1262905-1262924_GLTPD1_-	GLTPD1	586	301	329	338	442	272	473
chr1:1262996-1263015_GLTPD1_+	GLTPD1	559	283	151	161	480	162	36
chr1:1263037-1263056_GLTPD1_-	GLTPD1	905	212	345	259	315	145	272
chr1:12638833-12638852_DHRS3_-	DHRS3	740	191	203	338	258	242	235
chr1:12639342-12639361_DHRS3_+	DHRS3	174	74	84	96	122	106	129
chr1:12640568-12640587_DHRS3_-	DHRS3	408	184	107	188	303	126	75
chr1:1267111-1267130_TAS1R3_-	TAS1R3	765	151	308	271	129	142	142
chr1:1267676-1267695_TAS1R3_+	TAS1R3	5	0	1	7	6	1	0
chr1:12677261-12677280_DHRS3_+	DHRS3	85	17	23	103	7	15	20
chr1:1268315-1268334_TAS1R3_+	TAS1R3	466	233	270	167	313	100	64
chr1:1268653-1268672_TAS1R3_+	TAS1R3	527	278	253	339	102	201	411
chr1:12704577-12704596_AADACL4_-	AADACL4	1020	397	457	707	331	492	585
chr1:12704578-12704597_AADACL4_-	AADACL4	214	162	71	181	55	131	298
chr1:12711307-12711326_AADACL4_-	AADACL4	1000	260	344	385	456	162	306
chr1:12726098-12726117_AADACL4_+	AADACL4	840	348	347	432	222	222	433
chr1:1275820-1275839_DVL1_-	DVL1	362	164	188	179	77	61	169
chr1:1277094-1277113_DVL1_+	DVL1	1078	523	563	418	403	367	193
chr1:1277467-1277486_DVL1_-	DVL1	749	178	223	351	178	75	158
chr1:12779648-12779667_AADACL3_+	AADACL3	393	159	99	110	128	74	142
chr1:12780895-12780914_AADACL3_-	AADACL3	236	43	78	90	10	55	45
chr1:12780933-12780952_AADACL3_-	AADACL3	289	161	110	195	308	76	214
chr1:12785305-12785324_AADACL3_+	AADACL3	332	175	142	182	102	123	113
chr1:12806442-12806461_C1orf158_+	C1orf158	168	100	102	52	215	123	25
chr1:12815720-12815739_C1orf158_+	C1orf158	272	99	67	150	129	31	191
chr1:12819367-12819386_C1orf158_+	C1orf158	377	158	292	178	206	137	180
chr1:12820740-12820759_C1orf158_+	C1orf158	421	280	123	345	442	141	203
chr1:12835058-12835077_PRAMEF12_+	PRAMEF12	559	335	481	704	481	364	650
chr1:12835790-12835809_PRAMEF12_+	PRAMEF12	177	131	114	128	111	27	262
chr1:12835832-12835851_PRAMEF12_-	PRAMEF12	194	224	133	226	167	137	132
chr1:12836037-12836056_PRAMEF12_-	PRAMEF12	878	366	315	372	489	258	285
chr1:1284425-1284444_DVL1_+	DVL1	591	140	131	167	67	88	89
chr1:1290485-1290504_MXRA8_-	MXRA8	588	185	216	208	206	176	49
chr1:1290629-1290648_MXRA8_-	MXRA8	249	68	47	210	40	16	83
chr1:1290849-1290868_MXRA8_+	MXRA8	329	42	269	194	82	294	82
chr1:12921258-12921277_PRAMEF2_-	PRAMEF2	272	76	83	76	33	25	29
chr1:12921270-12921289_PRAMEF2_-	PRAMEF2	147	55	39	145	138	80	134
chr1:12921271-12921290_PRAMEF2_-	PRAMEF2	669	391	324	349	378	235	447
chr1:1293864-1293883_MXRA8_+	MXRA8	242	85	76	179	73	92	126
chr1:12952785-12952804_PRAMEF10_+	PRAMEF10	371	258	76	276	145	171	131
chr1:12952786-12952805_PRAMEF10_-	PRAMEF10	699	531	406	552	694	422	793
chr1:1309262-1309281_AURKAIP1_-	AURKAIP1	299	129	126	142	5	10	8
chr1:1309416-1309435_AURKAIP1_-	AURKAIP1	906	247	229	278	172	70	93
chr1:1309473-1309492_AURKAIP1_-	AURKAIP1	859	391	286	403	46	136	45
chr1:1309639-1309658_AURKAIP1_+	AURKAIP1	540	172	160	161	128	39	118
chr1:1325678-1325697_CCNL2_-	CCNL2	189	44	110	90	56	100	40
chr1:1326205-1326224_CCNL2_+	CCNL2	416	386	201	264	207	214	245
chr1:1333962-1333981_CCNL2_+	CCNL2	198	255	95	131	371	93	231
chr1:1334522-1334541_CCNL2_+	CCNL2	384	172	120	150	170	175	233
chr1:1337447-1337466_MRPL20_+	MRPL20	448	215	157	258	309	73	136
chr1:1337464-1337483_MRPL20_-	MRPL20	230	87	204	144	90	117	111
chr1:13387507-13387526_PRAMEF8_+	PRAMEF8	153	153	36	192	97	41	117
chr1:13387510-13387529_PRAMEF8_+	PRAMEF8	187	18	66	64	8	19	37
chr1:13388910-13388929_PRAMEF8_-	PRAMEF8	268	114	87	164	54	82	72
chr1:13388948-13388967_PRAMEF8_-	PRAMEF8	545	98	272	186	65	141	245
chr1:1341193-1341212_MRPL20_+	MRPL20	209	66	67	106	74	33	21
chr1:1342568-1342587_MRPL20_-	MRPL20	1118	336	301	365	115	41	9
chr1:1354627-1354646_ANKRD65_-	ANKRD65	308	121	243	242	96	164	117
chr1:1354629-1354648_ANKRD65_-	ANKRD65	355	50	156	170	41	130	188
chr1:1356307-1356326_ANKRD65_-	ANKRD65	97	49	47	21	39	77	12
chr1:1356329-1356348_ANKRD65_-	ANKRD65	456	102	155	181	232	115	282
chr1:1361695-1361714_TMEM88B_-	TMEM88B	249	83	82	67	37	159	21
chr1:1362955-1362974_TMEM88B_-	TMEM88B	403	168	248	241	215	181	130
chr1:1363027-1363046_TMEM88B_-	TMEM88B	380	136	147	110	52	138	131
chr1:1363140-1363159_TMEM88B_+	TMEM88B	426	369	289	260	339	249	201
chr1:1372496-1372515_VWA1_-	VWA1	412	295	167	329	281	80	250
chr1:1372551-1372570_VWA1_-	VWA1	391	153	139	124	82	225	93
chr1:1374606-1374625_VWA1_+	VWA1	128	55	41	106	59	35	34
chr1:1374908-1374927_VWA1_-	VWA1	439	311	118	299	311	204	345
chr1:13802401-13802420_LRRC38_+	LRRC38	319	139	148	233	186	69	249
chr1:13802538-13802557_LRRC38_-	LRRC38	696	461	379	494	365	207	402
chr1:13839460-13839479_LRRC38_-	LRRC38	218	137	72	156	208	128	82
chr1:13839668-13839687_LRRC38_-	LRRC38	148	70	71	100	47	83	183
chr1:1386051-1386070_ATAD3C_+	ATAD3C	219	192	82	268	169	105	187
chr1:1386065-1386084_ATAD3C_-	ATAD3C	285	255	107	176	149	170	310
chr1:1387466-1387485_ATAD3C_-	ATAD3C	208	256	92	134	538	96	182
chr1:13910313-13910332_PDPN_-	PDPN	533	161	281	209	259	138	263
chr1:13910369-13910388_PDPN_+	PDPN	719	221	414	343	275	529	114
chr1:13933697-13933716_PDPN_+	PDPN	403	179	176	139	117	205	81
chr1:13936971-13936990_PDPN_+	PDPN	501	156	257	247	186	181	345
chr1:1398052-1398071_ATAD3C_+	ATAD3C	706	147	180	334	294	189	233
chr1:14057515-14057534_PRDM2_+	PRDM2	448	289	206	218	205	129	106
chr1:14057548-14057567_PRDM2_+	PRDM2	953	311	321	477	358	230	387
chr1:14107222-14107241_PRDM2_-	PRDM2	222	54	84	171	22	47	97
chr1:14142931-14142950_PRDM2_-	PRDM2	734	192	249	352	117	110	311
chr1:1424624-1424643_ATAD3B_-	ATAD3B	112	146	79	92	184	133	112
chr1:1430941-1430960_ATAD3B_+	ATAD3B	232	137	111	39	62	126	18
chr1:1431010-1431029_ATAD3B_-	ATAD3B	339	57	152	235	141	167	150
chr1:1431017-1431036_ATAD3B_-	ATAD3B	362	216	216	328	386	186	524
chr1:144906093-144906112_PDE4DIP_-	PDE4DIP	82	26	19	18	13	36	51
chr1:144911926-144911945_PDE4DIP_+	PDE4DIP	127	86	22	64	66	14	49
chr1:144916642-144916661_PDE4DIP_-	PDE4DIP	539	198	245	162	224	101	120
chr1:144931642-144931661_PDE4DIP_-	PDE4DIP	203	111	63	64	102	71	138
chr1:145281961-145281980_NOTCH2NL_+	NOTCH2NL	458	108	106	152	105	31	42
chr1:145415353-145415372_HFE2_+	HFE2	356	132	110	257	119	59	229
chr1:145415831-145415850_HFE2_-	HFE2	656	131	61	115	96	2	125
chr1:145416412-145416431_HFE2_+	HFE2	547	156	125	166	385	149	138
chr1:145416759-145416778_HFE2_+	HFE2	515	167	83	263	108	66	136
chr1:145439012-145439031_TXNIP_-	TXNIP	266	104	118	256	121	224	181
chr1:145439644-145439663_TXNIP_+	TXNIP	755	424	421	531	404	408	445
chr1:145439782-145439801_TXNIP_-	TXNIP	664	172	268	315	216	195	304
chr1:145440680-145440699_TXNIP_-	TXNIP	257	42	121	116	79	32	114
chr1:145457259-145457278_POLR3GL_-	POLR3GL	66	31	8	27	54	14	19
chr1:145457937-145457956_POLR3GL_-	POLR3GL	534	138	134	231	218	118	168
chr1:145459745-145459764_POLR3GL_-	POLR3GL	679	342	313	395	312	414	374
chr1:145460168-145460187_POLR3GL_-	POLR3GL	301	113	107	265	168	90	136
chr1:145473603-145473622_ANKRD34A_-	ANKRD34A	777	203	199	296	449	300	255
chr1:145474232-145474251_ANKRD34A_+	ANKRD34A	420	117	180	150	157	141	42
chr1:145474315-145474334_ANKRD34A_+	ANKRD34A	225	77	87	86	179	148	77
chr1:145474640-145474659_ANKRD34A_+	ANKRD34A	278	125	111	88	234	40	86
chr1:145477160-145477179_LIX1L_+	LIX1L	487	256	280	297	228	196	257
chr1:145487413-145487432_LIX1L_-	LIX1L	105	42	22	40	25	32	39
chr1:145492313-145492332_LIX1L_-	LIX1L	431	252	132	310	342	122	445
chr1:145497383-145497402_LIX1L_+	LIX1L	165	103	85	115	111	7	98
chr1:145507672-145507691_RBM8A_+	RBM8A	0	0	0	0	0	0	0
chr1:145508936-145508955_RBM8A_+	RBM8A	265	0	0	10	0	0	10
chr1:145508963-145508982_RBM8A_+	RBM8A	526	286	307	336	286	191	475
chr1:145509177-145509196_RBM8A_+	RBM8A	94	54	38	32	49	47	52
chr1:145517278-145517297_PEX11B_-	PEX11B	305	86	92	89	47	97	1
chr1:145518188-145518207_PEX11B_+	PEX11B	886	122	221	298	202	88	150
chr1:145522803-145522822_PEX11B_-	PEX11B	951	204	302	281	188	92	251
chr1:145522899-145522918_PEX11B_-	PEX11B	669	306	311	475	194	205	429
chr1:145525102-145525121_ITGA10_-	ITGA10	271	184	106	124	156	90	169
chr1:145527650-145527669_ITGA10_-	ITGA10	516	228	261	256	745	95	235
chr1:145527951-145527970_ITGA10_+	ITGA10	578	145	218	123	184	164	98
chr1:145528264-145528283_ITGA10_-	ITGA10	442	214	140	96	118	135	90
chr1:145555774-145555793_ANKRD35_-	ANKRD35	214	111	92	184	80	48	147
chr1:145558493-145558512_ANKRD35_-	ANKRD35	61	62	50	53	150	24	54
chr1:145560132-145560151_ANKRD35_+	ANKRD35	84	112	59	82	78	28	64
chr1:145561179-145561198_ANKRD35_+	ANKRD35	513	76	176	197	134	63	193
chr1:145578136-145578155_PIAS3_+	PIAS3	350	248	190	343	298	179	518
chr1:145578653-145578672_PIAS3_-	PIAS3	571	191	256	224	94	127	310
chr1:145579326-145579345_PIAS3_-	PIAS3	387	158	67	156	301	71	180
chr1:145580291-145580310_PIAS3_-	PIAS3	98	71	15	42	58	39	18
chr1:145588396-145588415_NUDT17_+	NUDT17	440	174	170	133	305	113	202
chr1:145588615-145588634_NUDT17_-	NUDT17	165	71	43	38	69	23	40
chr1:145588918-145588937_NUDT17_-	NUDT17	203	68	67	122	16	15	114
chr1:145589236-145589255_NUDT17_+	NUDT17	120	59	31	55	27	10	38
chr1:145601756-145601775_POLR3C_-	POLR3C	86	19	20	8	12	26	0
chr1:145608282-145608301_POLR3C_-	POLR3C	401	131	69	121	27	90	32
chr1:145608520-145608539_POLR3C_+	POLR3C	573	17	11	30	0	0	0
chr1:145609209-145609228_POLR3C_-	POLR3C	599	143	84	124	77	37	33
chr1:145663207-145663226_RNF115_-	RNF115	58	19	19	38	12	3	18
chr1:145683581-145683600_RNF115_+	RNF115	495	250	219	198	197	91	122
chr1:145687060-145687079_RNF115_+	RNF115	574	366	341	348	517	183	719
chr1:145688189-145688208_RNF115_+	RNF115	193	76	60	234	207	135	300
chr1:145699070-145699089_CD160_-	CD160	225	204	125	68	263	120	50
chr1:145704097-145704116_CD160_-	CD160	416	202	296	167	188	159	126
chr1:145706688-145706707_CD160_-	CD160	505	202	148	164	86	200	153
chr1:145706705-145706724_CD160_+	CD160	328	196	218	176	173	131	150
chr1:145747176-145747195_PDZK1_+	PDZK1	80	70	15	64	87	54	32
chr1:145748527-145748546_PDZK1_-	PDZK1	423	188	115	104	50	17	101
chr1:145761205-145761224_PDZK1_+	PDZK1	224	90	79	144	149	96	145
chr1:145762244-145762263_PDZK1_-	PDZK1	182	47	44	94	27	28	48
chr1:1458176-1458195_ATAD3A_-	ATAD3A	257	255	135	127	169	72	103
chr1:1458180-1458199_ATAD3A_+	ATAD3A	811	309	640	478	298	389	268
chr1:1463135-1463154_ATAD3A_-	ATAD3A	447	153	168	164	141	166	147
chr1:146638469-146638488_PRKAB2_+	PRKAB2	737	235	348	281	356	260	235
chr1:146639414-146639433_PRKAB2_+	PRKAB2	196	97	110	65	124	70	66
chr1:146643659-146643678_PRKAB2_-	PRKAB2	432	194	140	243	278	83	75
chr1:146643703-146643722_PRKAB2_+	PRKAB2	157	63	88	106	38	67	143
chr1:146680416-146680435_FMO5_-	FMO5	153	38	64	84	27	47	59
chr1:146684050-146684069_FMO5_-	FMO5	133	59	69	56	50	37	36
chr1:146684871-146684890_FMO5_+	FMO5	248	44	46	94	62	50	111
chr1:146696506-146696525_FMO5_-	FMO5	172	108	91	105	190	10	50
chr1:146714448-146714467_CHD1L_+	CHD1L	735	197	299	333	173	222	287
chr1:146731551-146731570_CHD1L_+	CHD1L	499	252	224	351	98	119	330
chr1:146737691-146737710_CHD1L_-	CHD1L	310	103	166	174	73	184	108
chr1:146740463-146740482_CHD1L_+	CHD1L	554	243	405	362	238	565	394
chr1:1470813-1470832_TMEM240_-	TMEM240	0	0	0	0	0	0	0
chr1:147083640-147083659_BCL9_+	BCL9	547	251	212	120	314	153	115
chr1:147084765-147084784_BCL9_+	BCL9	0	0	0	0	0	0	0
chr1:147090988-147091007_BCL9_+	BCL9	81	44	52	91	114	61	78
chr1:147094108-147094127_BCL9_-	BCL9	326	126	161	201	138	120	93
chr1:1470979-1470998_TMEM240_-	TMEM240	230	91	95	121	72	53	106
chr1:1471102-1471121_TMEM240_+	TMEM240	599	270	243	244	390	159	249
chr1:147124289-147124308_ACP6_-	ACP6	317	164	120	108	271	122	66
chr1:147131518-147131537_ACP6_-	ACP6	210	65	36	104	118	31	89
chr1:147131817-147131836_ACP6_-	ACP6	672	282	241	242	297	176	230
chr1:147142096-147142115_ACP6_+	ACP6	399	222	264	350	243	253	282
chr1:147230843-147230862_GJA5_+	GJA5	626	253	185	178	217	96	95
chr1:147230968-147230987_GJA5_-	GJA5	350	230	206	222	130	90	121
chr1:147231019-147231038_GJA5_-	GJA5	144	32	64	65	7	80	84
chr1:147231289-147231308_GJA5_-	GJA5	843	281	370	395	255	491	514
chr1:147380084-147380103_GJA8_+	GJA8	568	128	231	353	168	199	224
chr1:147381096-147381115_GJA8_+	GJA8	342	219	243	245	239	166	158
chr1:147381138-147381157_GJA8_+	GJA8	699	313	270	218	330	211	135
chr1:147381165-147381184_GJA8_+	GJA8	507	180	206	186	120	108	51
chr1:1475147-1475166_TMEM240_+	TMEM240	124	48	31	68	20	24	47
chr1:1477529-1477548_SSU72_-	SSU72	134	20	8	6	2	0	0
chr1:1479296-1479315_SSU72_-	SSU72	248	15	4	19	0	0	0
chr1:1480252-1480271_SSU72_-	SSU72	568	17	8	27	0	0	30
chr1:148202412-148202431_PPIAL4D_-	PPIAL4D	217	109	125	154	50	58	225
chr1:14925599-14925618_KAZN_+	KAZN	977	329	514	452	524	344	450
chr1:149761795-149761814_FCGR1A_+	FCGR1A	79	19	35	20	14	2	15
chr1:149761824-149761843_FCGR1A_+	FCGR1A	920	35	159	195	116	75	52
chr1:149761841-149761860_FCGR1A_-	FCGR1A	708	75	104	33	17	32	35
chr1:149761872-149761891_FCGR1A_-	FCGR1A	215	50	17	36	6	3	21
chr1:149783802-149783821_HIST2H2BF_-	HIST2H2BF	97	34	17	28	20	17	20
chr1:149783806-149783825_HIST2H2BF_-	HIST2H2BF	108	32	23	32	19	12	47
chr1:149858863-149858882_HIST2H2AC_-	HIST2H2AC	295	146	109	170	125	105	202
chr1:149859109-149859128_HIST2H2AB_+	HIST2H2AB	433	139	286	123	284	152	116
chr1:149859172-149859191_HIST2H2AB_-	HIST2H2AB	322	67	112	66	38	38	16
chr1:149859205-149859224_HIST2H2AB_+	HIST2H2AB	659	407	215	435	423	172	315
chr1:149859271-149859290_HIST2H2AB_-	HIST2H2AB	321	80	84	92	26	17	112
chr1:149871760-149871779_BOLA1_+	BOLA1	403	185	124	117	215	168	54
chr1:149871796-149871815_BOLA1_-	BOLA1	488	140	145	123	86	124	53
chr1:149871819-149871838_BOLA1_-	BOLA1	452	214	207	98	313	203	143
chr1:149871944-149871963_BOLA1_-	BOLA1	1145	383	397	526	305	320	412
chr1:149882118-149882137_SV2A_+	SV2A	142	89	33	79	40	20	65
chr1:149882465-149882484_SV2A_-	SV2A	176	70	53	75	98	52	81
chr1:149883377-149883396_SV2A_+	SV2A	615	299	260	316	281	150	279
chr1:149885305-149885324_SV2A_-	SV2A	356	163	108	100	224	195	89
chr1:149897749-149897768_SF3B4_-	SF3B4	356	18	31	57	15	43	12
chr1:149898414-149898433_SF3B4_-	SF3B4	310	37	11	157	0	0	111
chr1:149899134-149899153_SF3B4_-	SF3B4	1087	16	19	18	23	0	0
chr1:149899631-149899650_SF3B4_+	SF3B4	410	20	45	54	13	12	0
chr1:149905810-149905829_MTMR11_+	MTMR11	323	80	114	99	60	101	47
chr1:149907199-149907218_MTMR11_+	MTMR11	295	270	143	348	269	162	346
chr1:149907496-149907515_MTMR11_-	MTMR11	600	219	169	242	132	123	212
chr1:149908032-149908051_MTMR11_+	MTMR11	422	173	291	196	166	334	216
chr1:149937685-149937704_OTUD7B_+	OTUD7B	198	94	62	106	159	122	164
chr1:149939320-149939339_OTUD7B_+	OTUD7B	409	162	132	210	134	102	297
chr1:149942994-149943013_OTUD7B_+	OTUD7B	631	323	309	271	362	158	218
chr1:149949363-149949382_OTUD7B_-	OTUD7B	110	59	24	75	79	41	53
chr1:150040713-150040732_VPS45_+	VPS45	70	22	13	31	17	5	10
chr1:150049258-150049277_VPS45_+	VPS45	666	191	187	149	187	22	83
chr1:150049785-150049804_VPS45_-	VPS45	297	182	77	226	105	176	67
chr1:150053420-150053439_VPS45_+	VPS45	383	185	184	127	26	35	56
chr1:150122455-150122474_PLEKHO1_+	PLEKHO1	464	201	131	252	110	50	380
chr1:150123135-150123154_PLEKHO1_-	PLEKHO1	508	204	262	219	144	189	153
chr1:150131300-150131319_PLEKHO1_-	PLEKHO1	596	126	188	185	100	80	163
chr1:150131506-150131525_PLEKHO1_-	PLEKHO1	206	54	48	37	25	12	0
chr1:150193015-150193034_ANP32E_-	ANP32E	193	72	84	121	185	86	82
chr1:150199076-150199095_ANP32E_-	ANP32E	309	221	87	152	166	107	157
chr1:150201432-150201451_ANP32E_-	ANP32E	674	230	256	200	483	149	91
chr1:150208069-150208088_ANP32E_+	ANP32E	397	138	153	111	136	21	67
chr1:150230537-150230556_CA14_-	CA14	172	58	30	58	79	15	106
chr1:150233982-150234001_CA14_-	CA14	787	257	310	310	241	266	477
chr1:150234678-150234697_CA14_+	CA14	458	213	178	208	155	256	128
chr1:150235571-150235590_CA14_+	CA14	87	33	45	66	76	49	35
chr1:150238940-150238959_APH1A_+	APH1A	123	62	49	83	75	57	95
chr1:150239023-150239042_APH1A_+	APH1A	392	103	88	139	54	25	111
chr1:150240473-150240492_APH1A_+	APH1A	301	80	84	98	45	36	92
chr1:150240478-150240497_APH1A_+	APH1A	645	170	263	286	123	148	249
chr1:150246565-150246584_C1orf54_-	C1orf54	376	108	102	132	119	55	93
chr1:150246566-150246585_C1orf54_-	C1orf54	375	92	107	104	56	82	231
chr1:150252103-150252122_C1orf54_-	C1orf54	214	107	143	115	90	233	176
chr1:150252107-150252126_C1orf54_-	C1orf54	245	77	82	115	71	48	172
chr1:150255690-150255709_C1orf51_-	C1orf51	60	27	29	28	56	40	64
chr1:150255984-150256003_C1orf51_+	C1orf51	101	45	57	41	6	87	40
chr1:150256242-150256261_C1orf51_+	C1orf51	103	51	22	89	34	28	22
chr1:150258856-150258875_C1orf51_-	C1orf51	423	180	259	153	113	153	291
chr1:150280562-150280581_MRPS21_+	MRPS21	575	81	161	114	61	41	12
chr1:150280575-150280594_MRPS21_+	MRPS21	185	83	71	135	43	14	25
chr1:150280628-150280647_MRPS21_+	MRPS21	400	89	80	104	33	43	7
chr1:150280633-150280652_MRPS21_+	MRPS21	523	308	183	314	68	62	226
chr1:150297469-150297488_PRPF3_+	PRPF3	215	31	17	16	136	1	25
chr1:150305226-150305245_PRPF3_-	PRPF3	401	19	54	53	25	24	2
chr1:150305611-150305630_PRPF3_+	PRPF3	382	83	74	75	109	26	76
chr1:150310723-150310742_PRPF3_+	PRPF3	92	5	0	2	0	0	44
chr1:150414399-150414418_RPRD2_+	RPRD2	141	74	37	39	92	15	50
chr1:150416795-150416814_RPRD2_+	RPRD2	400	53	69	34	14	7	29
chr1:150430000-150430019_RPRD2_+	RPRD2	565	185	105	144	153	55	78
chr1:150432704-150432723_RPRD2_-	RPRD2	186	41	26	45	2	18	9
chr1:150459959-150459978_TARS2_-	TARS2	321	91	59	57	0	56	63
chr1:150461508-150461527_TARS2_-	TARS2	245	59	81	56	11	53	10
chr1:150463110-150463129_TARS2_+	TARS2	178	31	23	75	65	42	31
chr1:150463926-150463945_TARS2_+	TARS2	1142	77	126	246	17	7	12
chr1:150480711-150480730_ECM1_-	ECM1	455	251	142	267	262	102	239
chr1:150482036-150482055_ECM1_+	ECM1	121	58	52	33	64	29	49
chr1:150482203-150482222_ECM1_-	ECM1	593	157	284	298	113	116	194
chr1:150483471-150483490_ECM1_-	ECM1	602	150	297	183	218	254	80
chr1:150525052-150525071_ADAMTSL4_-	ADAMTSL4	254	101	31	78	109	68	71
chr1:150525700-150525719_ADAMTSL4_+	ADAMTSL4	151	32	76	78	52	60	40
chr1:150526273-150526292_ADAMTSL4_-	ADAMTSL4	215	161	79	125	202	132	117
chr1:150527945-150527964_ADAMTSL4_-	ADAMTSL4	260	131	90	158	93	29	85
chr1:150533611-150533630_ADAMTSL4-AS1_+	ADAMTSL4-AS1	1019	422	363	325	535	260	307
chr1:150533673-150533692_ADAMTSL4-AS1_+	ADAMTSL4-AS1	259	119	124	83	299	106	48
chr1:150533701-150533720_ADAMTSL4-AS1_-	ADAMTSL4-AS1	318	62	73	258	63	76	158
chr1:150533781-150533800_ADAMTSL4-AS1_+	ADAMTSL4-AS1	461	61	197	199	69	116	131
chr1:150549927-150549946_MCL1_-	MCL1	460	129	125	166	176	77	65
chr1:150551365-150551384_MCL1_-	MCL1	229	96	74	112	157	58	205
chr1:150551792-150551811_MCL1_+	MCL1	337	106	234	110	78	253	22
chr1:150551827-150551846_MCL1_+	MCL1	323	220	153	199	252	84	180
chr1:150598123-150598142_ENSA_+	ENSA	591	256	254	246	226	171	143
chr1:150598136-150598155_ENSA_+	ENSA	394	71	91	88	33	24	41
chr1:150601897-150601916_ENSA_+	ENSA	1065	184	158	224	45	148	245
chr1:150601913-150601932_ENSA_-	ENSA	361	55	57	37	34	2	0
chr1:150621025-150621044_GOLPH3L_-	GOLPH3L	683	280	225	340	373	115	174
chr1:150634292-150634311_GOLPH3L_-	GOLPH3L	341	147	164	118	181	153	136
chr1:150636193-150636212_GOLPH3L_-	GOLPH3L	808	138	100	261	212	59	211
chr1:150667269-150667288_GOLPH3L_+	GOLPH3L	236	359	214	368	335	134	363
chr1:150679257-150679276_HORMAD1_+	HORMAD1	455	172	189	203	108	227	97
chr1:150691951-150691970_HORMAD1_-	HORMAD1	377	225	154	148	177	163	196
chr1:150691955-150691974_HORMAD1_+	HORMAD1	719	202	376	237	105	207	199
chr1:150691961-150691980_HORMAD1_-	HORMAD1	698	358	205	381	234	138	191
chr1:150724342-150724361_CTSS_-	CTSS	107	53	33	115	49	48	83
chr1:150730327-150730346_CTSS_+	CTSS	565	75	95	144	30	53	140
chr1:150737150-150737169_CTSS_+	CTSS	278	190	94	153	210	180	188
chr1:150737170-150737189_CTSS_-	CTSS	280	125	122	193	144	107	181
chr1:150772139-150772158_CTSK_-	CTSK	135	63	84	99	20	58	80
chr1:150776585-150776604_CTSK_-	CTSK	645	393	349	369	424	215	281
chr1:150778586-150778605_CTSK_-	CTSK	399	172	114	197	113	103	122
chr1:150779232-150779251_CTSK_+	CTSK	235	111	106	48	349	85	17
chr1:150801552-150801571_ARNT_+	ARNT	466	107	100	78	121	32	12
chr1:150812106-150812125_ARNT_-	ARNT	325	74	139	111	158	34	14
chr1:150830848-150830867_ARNT_-	ARNT	395	92	198	205	226	116	129
chr1:150849023-150849042_ARNT_+	ARNT	569	277	209	422	421	295	288
chr1:150900206-150900225_SETDB1_-	SETDB1	245	55	54	88	57	10	48
chr1:150902470-150902489_SETDB1_+	SETDB1	378	121	69	81	118	47	46
chr1:150915108-150915127_SETDB1_+	SETDB1	152	28	56	47	29	62	54
chr1:150915364-150915383_SETDB1_+	SETDB1	642	91	169	245	53	63	23
chr1:150939537-150939556_CERS2_+	CERS2	362	35	97	169	68	85	27
chr1:150939895-150939914_CERS2_+	CERS2	256	53	41	151	13	36	86
chr1:150940890-150940909_CERS2_-	CERS2	470	58	58	110	7	31	20
chr1:150941503-150941522_CERS2_-	CERS2	613	78	177	137	16	37	17
chr1:150955602-150955621_ANXA9_+	ANXA9	444	149	135	209	146	133	300
chr1:150955863-150955882_ANXA9_+	ANXA9	287	121	99	68	57	81	65
chr1:150956469-150956488_ANXA9_-	ANXA9	114	107	87	94	157	141	105
chr1:150957058-150957077_ANXA9_+	ANXA9	721	243	320	324	204	120	231
chr1:150972935-150972954_FAM63A_+	FAM63A	285	86	99	144	257	88	99
chr1:150973745-150973764_FAM63A_+	FAM63A	1549	518	460	659	389	694	378
chr1:150974227-150974246_FAM63A_+	FAM63A	1054	181	228	140	171	246	90
chr1:150974860-150974879_FAM63A_-	FAM63A	717	385	347	189	359	185	162
chr1:1509880-1509899_SSU72_-	SSU72	333	6	29	84	0	72	56
chr1:150991003-150991022_PRUNE_-	PRUNE	587	76	242	185	98	193	232
chr1:150997206-150997225_PRUNE_+	PRUNE	441	196	218	157	137	174	120
chr1:151001285-151001304_PRUNE_-	PRUNE	347	66	35	20	54	8	0
chr1:151006620-151006639_PRUNE_+	PRUNE	594	210	170	181	252	226	50
chr1:151010117-151010136_BNIPL_+	BNIPL	0	0	0	0	0	0	0
chr1:151011460-151011479_BNIPL_+	BNIPL	619	214	179	392	282	73	237
chr1:151015470-151015489_BNIPL_+	BNIPL	391	106	358	273	162	306	87
chr1:151016160-151016179_BNIPL_-	BNIPL	415	194	114	104	82	87	95
chr1:151020586-151020605_C1orf56_-	C1orf56	322	164	153	212	180	41	112
chr1:151020796-151020815_C1orf56_-	C1orf56	664	201	173	173	389	127	161
chr1:151022909-151022928_C1orf56_+	C1orf56	275	62	77	156	53	22	143
chr1:151022928-151022947_C1orf56_-	C1orf56	224	189	51	73	149	17	22
chr1:151026734-151026753_CDC42SE1_-	CDC42SE1	119	64	48	75	54	49	53
chr1:151026747-151026766_CDC42SE1_-	CDC42SE1	320	141	32	139	140	107	286
chr1:151027494-151027513_CDC42SE1_-	CDC42SE1	218	167	96	197	156	126	218
chr1:151027566-151027585_CDC42SE1_-	CDC42SE1	398	150	112	172	161	64	129
chr1:151039815-151039834_MLLT11_+	MLLT11	1041	307	356	261	474	263	279
chr1:151039898-151039917_MLLT11_-	MLLT11	365	104	110	86	199	49	51
chr1:151039949-151039968_MLLT11_-	MLLT11	272	178	136	225	245	91	311
chr1:151039954-151039973_MLLT11_-	MLLT11	307	157	115	281	132	296	527
chr1:151062933-151062952_GABPB2_+	GABPB2	179	67	82	87	72	108	53
chr1:151065739-151065758_GABPB2_-	GABPB2	57	57	29	59	91	41	69
chr1:151070388-151070407_GABPB2_-	GABPB2	397	110	114	129	115	18	204
chr1:151076083-151076102_GABPB2_-	GABPB2	451	215	266	184	234	373	154
chr1:151110541-151110560_SEMA6C_+	SEMA6C	675	215	205	316	370	104	310
chr1:151111146-151111165_SEMA6C_-	SEMA6C	1063	442	363	429	497	373	660
chr1:151112448-151112467_SEMA6C_+	SEMA6C	592	371	314	477	408	229	428
chr1:151114982-151115001_SEMA6C_+	SEMA6C	263	186	122	98	154	170	96
chr1:151131362-151131381_TNFAIP8L2_+	TNFAIP8L2	344	176	103	109	188	134	62
chr1:151131381-151131400_TNFAIP8L2_+	TNFAIP8L2	377	182	81	186	250	144	118
chr1:151131416-151131435_TNFAIP8L2_-	TNFAIP8L2	687	444	280	498	1047	247	487
chr1:151131608-151131627_TNFAIP8L2_-	TNFAIP8L2	538	160	126	224	73	72	106
chr1:151134298-151134317_LYSMD1_+	LYSMD1	1047	599	364	447	563	285	466
chr1:151134356-151134375_LYSMD1_-	LYSMD1	430	196	115	177	219	260	142
chr1:151134473-151134492_LYSMD1_-	LYSMD1	236	82	41	66	40	24	39
chr1:151137565-151137584_LYSMD1_-	LYSMD1	79	56	33	83	63	68	90
chr1:151138992-151139011_SCNM1_+	SCNM1	259	111	86	99	162	52	33
chr1:151139473-151139492_SCNM1_-	SCNM1	805	142	302	224	185	91	188
chr1:151139808-151139827_SCNM1_-	SCNM1	392	135	126	117	106	51	195
chr1:151140666-151140685_SCNM1_+	SCNM1	211	58	95	79	23	38	28
chr1:151156847-151156866_VPS72_-	VPS72	324	103	73	54	43	44	41
chr1:151158057-151158076_VPS72_-	VPS72	214	93	64	69	70	76	82
chr1:151158285-151158304_VPS72_-	VPS72	264	56	108	147	144	77	64
chr1:151162586-151162605_VPS72_-	VPS72	1047	145	246	325	295	62	214
chr1:151171489-151171508_PIP5K1A_-	PIP5K1A	171	77	45	119	21	19	39
chr1:151204179-151204198_PIP5K1A_+	PIP5K1A	371	124	43	86	95	13	4
chr1:151206815-151206834_PIP5K1A_+	PIP5K1A	246	82	55	93	53	26	39
chr1:151214708-151214727_PIP5K1A_+	PIP5K1A	111	71	15	64	48	34	29
chr1:151227258-151227277_PSMD4_+	PSMD4	119	0	0	2	0	1	0
chr1:151236444-151236463_PSMD4_+	PSMD4	193	2	4	12	6	0	0
chr1:151237957-151237976_PSMD4_-	PSMD4	440	63	47	1	7	3	0
chr1:151238485-151238504_PSMD4_-	PSMD4	89	36	10	19	25	26	0
chr1:151276060-151276079_PI4KB_-	PI4KB	513	255	423	246	258	254	432
chr1:151278768-151278787_PI4KB_+	PI4KB	657	83	26	71	13	1	70
chr1:151280101-151280120_PI4KB_+	PI4KB	270	91	74	49	103	35	49
chr1:151288601-151288620_PI4KB_-	PI4KB	585	101	161	278	101	52	166
chr1:151316227-151316246_RFX5_+	RFX5	409	159	123	96	279	58	168
chr1:151316686-151316705_RFX5_+	RFX5	833	428	398	294	364	351	406
chr1:151316905-151316924_RFX5_-	RFX5	506	317	118	186	251	80	217
chr1:151317203-151317222_RFX5_-	RFX5	594	388	373	352	332	589	233
chr1:151339287-151339306_SELENBP1_+	SELENBP1	246	101	110	143	136	77	158
chr1:151340701-151340720_SELENBP1_-	SELENBP1	508	173	273	195	121	415	134
chr1:151341638-151341657_SELENBP1_+	SELENBP1	271	88	189	162	129	69	129
chr1:151341977-151341996_SELENBP1_-	SELENBP1	412	176	126	95	506	70	232
chr1:151372084-151372103_PSMB4_+	PSMB4	468	28	61	115	8	43	52
chr1:151372549-151372568_PSMB4_-	PSMB4	292	0	2	28	0	2	10
chr1:151372986-151373005_PSMB4_-	PSMB4	354	0	0	6	0	0	27
chr1:151373246-151373265_PSMB4_-	PSMB4	473	8	1	0	0	0	0
chr1:151400753-151400772_POGZ_+	POGZ	537	250	296	324	87	350	465
chr1:151402114-151402133_POGZ_-	POGZ	342	117	64	304	180	76	379
chr1:151403293-151403312_POGZ_-	POGZ	203	39	65	64	55	67	64
chr1:151413494-151413513_POGZ_+	POGZ	173	57	55	75	154	76	40
chr1:151491086-151491105_CGN_+	CGN	481	156	174	219	228	182	186
chr1:151492690-151492709_CGN_-	CGN	918	358	373	302	406	281	525
chr1:151492898-151492917_CGN_+	CGN	306	93	126	148	117	42	74
chr1:151496732-151496751_CGN_-	CGN	726	237	236	257	307	132	242
chr1:151512869-151512888_TUFT1_+	TUFT1	446	169	186	156	142	291	245
chr1:151535063-151535082_TUFT1_+	TUFT1	227	203	150	256	272	206	129
chr1:151537009-151537028_TUFT1_+	TUFT1	742	190	198	338	253	198	312
chr1:151538679-151538698_TUFT1_-	TUFT1	856	395	571	685	498	597	602
chr1:151584801-151584820_SNX27_-	SNX27	1105	270	309	465	443	203	303
chr1:151611364-151611383_SNX27_+	SNX27	231	104	84	106	109	34	33
chr1:151634669-151634688_SNX27_+	SNX27	121	92	86	85	67	83	76
chr1:151641087-151641106_SNX27_-	SNX27	196	101	82	126	41	87	280
chr1:151681525-151681544_CELF3_+	CELF3	222	96	88	114	134	134	88
chr1:151681730-151681749_CELF3_+	CELF3	420	245	181	229	179	113	208
chr1:151687072-151687091_CELF3_-	CELF3	653	127	141	122	103	116	156
chr1:151688354-151688373_CELF3_-	CELF3	338	229	178	243	412	177	203
chr1:151694031-151694050_RIIAD1_+	RIIAD1	786	385	283	467	408	191	362
chr1:151694053-151694072_RIIAD1_-	RIIAD1	242	65	55	140	18	35	69
chr1:151694596-151694615_RIIAD1_+	RIIAD1	63	48	14	19	77	10	3
chr1:151694603-151694622_RIIAD1_-	RIIAD1	595	300	331	363	403	471	351
chr1:151732558-151732577_MRPL9_-	MRPL9	436	152	124	164	149	131	172
chr1:151734595-151734614_MRPL9_-	MRPL9	431	205	158	287	129	276	213
chr1:151734896-151734915_MRPL9_+	MRPL9	327	110	53	64	48	45	9
chr1:151735821-151735840_MRPL9_+	MRPL9	736	266	435	377	209	122	157
chr1:151739704-151739723_OAZ3_+	OAZ3	290	130	95	198	103	86	173
chr1:151740625-151740644_OAZ3_-	OAZ3	481	187	217	89	151	136	3
chr1:151740644-151740663_OAZ3_-	OAZ3	192	60	53	46	113	40	113
chr1:151743559-151743578_OAZ3_-	OAZ3	395	162	187	356	138	279	430
chr1:151751358-151751377_TDRKH_-	TDRKH	349	81	205	133	84	78	73
chr1:151752543-151752562_TDRKH_-	TDRKH	500	244	291	236	363	251	237
chr1:151753985-151754004_TDRKH_-	TDRKH	156	90	68	87	103	25	53
chr1:151755394-151755413_TDRKH_-	TDRKH	536	252	250	230	524	221	281
chr1:151773561-151773580_LINGO4_+	LINGO4	332	223	114	233	298	85	232
chr1:151773671-151773690_LINGO4_-	LINGO4	343	57	64	66	15	18	28
chr1:151774299-151774318_LINGO4_-	LINGO4	46	21	17	19	40	3	60
chr1:151774661-151774680_LINGO4_+	LINGO4	157	52	83	78	40	114	13
chr1:151787122-151787141_RORC_-	RORC	1206	316	318	441	489	314	410
chr1:151787626-151787645_RORC_-	RORC	456	269	166	181	420	77	124
chr1:151789158-151789177_RORC_-	RORC	227	99	145	183	97	89	223
chr1:151804205-151804224_RORC_-	RORC	332	141	134	431	124	69	562
chr1:151810410-151810429_C2CD4D_+	C2CD4D	369	184	90	287	113	75	180
chr1:151810531-151810550_C2CD4D_-	C2CD4D	372	165	122	143	247	79	82
chr1:151810742-151810761_C2CD4D_-	C2CD4D	165	23	69	90	22	74	137
chr1:151811141-151811160_C2CD4D_+	C2CD4D	140	65	64	63	81	46	61
chr1:151823513-151823532_THEM5_+	THEM5	1419	529	533	482	376	446	693
chr1:151824772-151824791_THEM5_-	THEM5	871	288	335	365	296	209	426
chr1:151825928-151825947_THEM5_+	THEM5	514	143	235	212	141	208	285
chr1:151825995-151826014_THEM5_-	THEM5	616	208	225	240	237	63	99
chr1:151861760-151861779_THEM4_+	THEM4	585	107	220	171	50	149	98
chr1:151867598-151867617_THEM4_+	THEM4	840	269	270	159	232	186	112
chr1:151881821-151881840_THEM4_+	THEM4	424	156	229	149	229	288	23
chr1:151881914-151881933_THEM4_+	THEM4	358	192	215	291	100	322	136
chr1:151955652-151955671_S100A10_-	S100A10	45	27	15	12	13	20	17
chr1:151955742-151955761_S100A10_-	S100A10	137	99	26	95	64	33	88
chr1:151958681-151958700_S100A10_+	S100A10	324	215	134	233	181	129	260
chr1:151958682-151958701_S100A10_-	S100A10	153	100	73	138	94	71	44
chr1:152005228-152005247_S100A11_+	S100A11	801	318	281	239	387	336	99
chr1:152006112-152006131_S100A11_+	S100A11	315	212	100	241	287	127	139
chr1:152058245-152058264_TCHHL1_-	TCHHL1	243	75	94	244	43	98	256
chr1:152058291-152058310_TCHHL1_-	TCHHL1	348	152	190	188	143	70	126
chr1:152059792-152059811_TCHHL1_+	TCHHL1	1131	425	423	472	553	335	583
chr1:152060574-152060593_TCHHL1_+	TCHHL1	159	87	48	40	71	10	38
chr1:152082092-152082111_TCHH_-	TCHH	442	196	158	239	154	149	188
chr1:152082179-152082198_TCHH_-	TCHH	462	200	268	273	371	111	137
chr1:152082539-152082558_TCHH_-	TCHH	342	121	114	242	64	40	205
chr1:152084126-152084145_TCHH_-	TCHH	317	145	121	204	159	58	183
chr1:152128287-152128306_RPTN_+	RPTN	454	157	171	133	430	118	193
chr1:152128307-152128326_RPTN_-	RPTN	298	134	170	259	291	220	322
chr1:152128349-152128368_RPTN_-	RPTN	252	279	108	263	407	226	285
chr1:152129138-152129157_RPTN_-	RPTN	678	472	263	484	906	327	364
chr1:152190858-152190877_HRNR_+	HRNR	557	329	291	383	362	313	522
chr1:152191561-152191580_HRNR_-	HRNR	124	30	22	23	6	18	57
chr1:152192197-152192216_HRNR_+	HRNR	323	98	229	150	77	226	119
chr1:152192451-152192470_HRNR_+	HRNR	395	336	154	152	287	127	80
chr1:152277626-152277645_FLG_+	FLG	48	52	39	117	111	64	49
chr1:152280588-152280607_FLG_-	FLG	181	73	82	86	48	116	26
chr1:152282226-152282245_FLG_-	FLG	171	76	54	80	178	66	116
chr1:152284561-152284580_FLG_-	FLG	112	73	61	91	60	38	97
chr1:152323691-152323710_FLG2_-	FLG2	583	208	216	237	183	137	90
chr1:152324797-152324816_FLG2_-	FLG2	505	256	233	238	424	231	240
chr1:152325379-152325398_FLG2_-	FLG2	215	76	65	65	68	38	38
chr1:152327809-152327828_FLG2_-	FLG2	900	306	393	472	572	384	461
chr1:152382292-152382311_CRNN_-	CRNN	372	98	58	155	121	41	138
chr1:152382740-152382759_CRNN_-	CRNN	120	79	53	232	144	99	138
chr1:152382761-152382780_CRNN_-	CRNN	276	192	94	110	245	125	103
chr1:152384646-152384665_CRNN_-	CRNN	806	277	392	284	173	228	152
chr1:152484235-152484254_LCE5A_-	LCE5A	401	146	140	188	371	36	158
chr1:152484243-152484262_LCE5A_-	LCE5A	317	122	111	261	132	174	185
chr1:152484244-152484263_LCE5A_-	LCE5A	982	325	430	446	734	271	367
chr1:152484247-152484266_LCE5A_-	LCE5A	935	402	291	553	720	253	613
chr1:152487867-152487886_CRCT1_-	CRCT1	464	138	102	134	130	112	324
chr1:152487872-152487891_CRCT1_+	CRCT1	437	310	226	378	187	294	487
chr1:152488032-152488051_CRCT1_+	CRCT1	900	504	257	523	481	207	376
chr1:152488152-152488171_CRCT1_-	CRCT1	391	264	204	395	660	95	345
chr1:152573246-152573265_LCE3C_-	LCE3C	225	158	158	95	183	116	139
chr1:152573310-152573329_LCE3C_+	LCE3C	555	212	327	281	359	295	460
chr1:152573313-152573332_LCE3C_+	LCE3C	116	148	176	69	214	142	26
chr1:152573378-152573397_LCE3C_-	LCE3C	451	306	227	503	240	175	566
chr1:152586390-152586409_LCE3B_-	LCE3B	603	256	397	335	296	551	239
chr1:152586398-152586417_LCE3B_+	LCE3B	659	400	603	216	506	487	230
chr1:152586533-152586552_LCE3B_+	LCE3B	502	353	288	383	566	220	335
chr1:152586540-152586559_LCE3B_-	LCE3B	529	578	367	470	906	277	455
chr1:152595338-152595357_LCE3A_-	LCE3A	847	221	141	130	164	48	59
chr1:152595415-152595434_LCE3A_-	LCE3A	804	250	469	249	343	469	200
chr1:152595436-152595455_LCE3A_+	LCE3A	300	202	149	141	159	100	124
chr1:152595524-152595543_LCE3A_+	LCE3A	1183	657	528	658	702	288	713
chr1:152681630-152681649_LCE4A_-	LCE4A	269	172	103	186	223	113	151
chr1:152681740-152681759_LCE4A_-	LCE4A	707	364	454	326	669	346	420
chr1:152681774-152681793_LCE4A_+	LCE4A	722	263	201	279	306	172	208
chr1:152692031-152692050_C1orf68_-	C1orf68	180	103	80	101	157	60	128
chr1:152692086-152692105_C1orf68_-	C1orf68	478	164	104	251	270	116	104
chr1:152692260-152692279_C1orf68_-	C1orf68	183	66	144	199	38	165	231
chr1:152692402-152692421_C1orf68_-	C1orf68	325	163	158	222	68	137	133
chr1:152732722-152732741_KPRP_-	KPRP	352	183	176	306	291	169	239
chr1:152732825-152732844_KPRP_+	KPRP	1078	173	317	183	149	38	70
chr1:152732961-152732980_KPRP_-	KPRP	1181	267	638	521	183	380	719
chr1:152733250-152733269_KPRP_-	KPRP	538	64	198	308	29	80	247
chr1:152816071-152816090_LCE6A_-	LCE6A	1088	617	442	654	963	276	635
chr1:152816118-152816137_LCE6A_+	LCE6A	114	71	60	80	61	49	94
chr1:152816143-152816162_LCE6A_+	LCE6A	215	155	97	195	237	104	249
chr1:152816174-152816193_LCE6A_+	LCE6A	430	135	184	171	205	213	206
chr1:152856962-152856981_SMCP_-	SMCP	1020	518	422	322	594	403	280
chr1:152857016-152857035_SMCP_+	SMCP	149	116	30	122	345	79	84
chr1:152857162-152857181_SMCP_+	SMCP	101	51	81	144	67	74	132
chr1:152857169-152857188_SMCP_+	SMCP	240	148	153	250	189	185	299
chr1:15287271-15287290_KAZN_+	KAZN	400	317	273	267	493	387	408
chr1:152882621-152882640_IVL_+	IVL	235	104	67	69	120	39	54
chr1:152883119-152883138_IVL_+	IVL	255	114	85	87	176	85	55
chr1:152883416-152883435_IVL_+	IVL	313	150	146	148	70	194	57
chr1:152883483-152883502_IVL_+	IVL	222	252	120	104	298	90	139
chr1:152944512-152944531_SPRR4_-	SPRR4	584	345	311	254	455	306	192
chr1:152944517-152944536_SPRR4_+	SPRR4	227	91	62	98	160	70	66
chr1:152944531-152944550_SPRR4_-	SPRR4	975	481	422	277	619	302	164
chr1:152944532-152944551_SPRR4_-	SPRR4	424	204	175	155	325	134	226
chr1:152975584-152975603_SPRR3_-	SPRR3	119	27	42	69	41	34	36
chr1:152975607-152975626_SPRR3_+	SPRR3	256	261	104	155	380	211	171
chr1:152975655-152975674_SPRR3_+	SPRR3	473	435	298	589	584	360	750
chr1:152975850-152975869_SPRR3_-	SPRR3	603	491	294	450	517	367	510
chr1:153122399-153122418_SPRR2G_+	SPRR2G	247	99	154	168	45	99	260
chr1:153122400-153122419_SPRR2G_+	SPRR2G	144	90	109	146	167	202	126
chr1:153122417-153122436_SPRR2G_+	SPRR2G	176	96	158	82	216	215	91
chr1:153122438-153122457_SPRR2G_+	SPRR2G	360	99	140	182	119	163	161
chr1:153177370-153177389_LELP1_-	LELP1	140	53	31	66	67	65	46
chr1:153177371-153177390_LELP1_-	LELP1	155	100	30	89	121	26	49
chr1:153177421-153177440_LELP1_-	LELP1	369	66	138	115	55	132	25
chr1:153177444-153177463_LELP1_-	LELP1	637	295	470	465	394	385	429
chr1:153190689-153190708_PRR9_+	PRR9	461	131	178	245	159	307	238
chr1:153190740-153190759_PRR9_-	PRR9	856	226	567	454	320	447	382
chr1:153190770-153190789_PRR9_-	PRR9	211	79	65	138	143	142	105
chr1:153190956-153190975_PRR9_-	PRR9	355	222	107	274	230	300	117
chr1:153233760-153233779_LOR_-	LOR	291	184	77	172	115	122	181
chr1:153233978-153233997_LOR_+	LOR	38	17	50	36	59	2	38
chr1:153233981-153234000_LOR_+	LOR	567	304	344	530	310	164	591
chr1:153234195-153234214_LOR_-	LOR	348	108	148	205	134	176	70
chr1:153271700-153271719_PGLYRP3_-	PGLYRP3	653	157	209	239	325	107	172
chr1:153274984-153275003_PGLYRP3_-	PGLYRP3	527	224	169	222	94	307	96
chr1:153276423-153276442_PGLYRP3_-	PGLYRP3	162	63	30	84	42	78	60
chr1:153279655-153279674_PGLYRP3_+	PGLYRP3	229	102	136	88	111	111	49
chr1:153309768-153309787_PGLYRP4_-	PGLYRP4	50	29	29	4	52	40	2
chr1:153312952-153312971_PGLYRP4_-	PGLYRP4	756	386	244	329	402	168	251
chr1:153314108-153314127_PGLYRP4_+	PGLYRP4	821	318	259	462	293	215	418
chr1:153317835-153317854_PGLYRP4_-	PGLYRP4	476	281	165	320	449	285	178
chr1:153330841-153330860_S100A9_+	S100A9	649	363	186	328	351	256	353
chr1:153330842-153330861_S100A9_+	S100A9	492	229	85	147	172	40	104
chr1:153333140-153333159_S100A9_+	S100A9	319	150	63	86	181	51	126
chr1:153333237-153333256_S100A9_+	S100A9	154	99	48	185	165	55	63
chr1:153346305-153346324_S100A12_-	S100A12	146	62	67	63	94	37	41
chr1:153346933-153346952_S100A12_-	S100A12	102	52	35	122	18	46	151
chr1:153346954-153346973_S100A12_-	S100A12	145	50	81	99	36	95	149
chr1:153347043-153347062_S100A12_-	S100A12	92	43	52	44	47	30	52
chr1:153362673-153362692_S100A8_-	S100A8	91	50	61	84	42	72	111
chr1:153362689-153362708_S100A8_-	S100A8	47	17	4	0	13	0	0
chr1:153362921-153362940_S100A8_-	S100A8	309	259	165	265	262	130	219
chr1:153362982-153363001_S100A8_+	S100A8	621	378	285	430	412	296	364
chr1:153409547-153409566_S100A7L2_-	S100A7L2	464	156	162	166	124	57	229
chr1:153409548-153409567_S100A7L2_-	S100A7L2	849	321	293	466	510	275	291
chr1:153410744-153410763_S100A7L2_-	S100A7L2	228	106	58	121	97	47	175
chr1:153410792-153410811_S100A7L2_-	S100A7L2	245	117	82	132	121	104	155
chr1:153431339-153431358_S100A7_+	S100A7	175	113	60	87	166	53	69
chr1:1534843-1534862_C1orf233_-	C1orf233	540	104	256	228	125	283	133
chr1:1534967-1534986_C1orf233_+	C1orf233	523	369	216	496	330	93	359
chr1:1535060-1535079_C1orf233_+	C1orf233	413	382	290	185	374	296	112
chr1:1535071-1535090_C1orf233_+	C1orf233	0	0	0	0	0	0	0
chr1:153507213-153507232_S100A6_-	S100A6	378	129	83	57	303	112	45
chr1:153507214-153507233_S100A6_-	S100A6	441	169	106	180	314	111	194
chr1:153507666-153507685_S100A6_+	S100A6	265	93	43	123	119	47	118
chr1:153507783-153507802_S100A6_+	S100A6	114	86	72	101	114	238	149
chr1:153509799-153509818_S100A5_+	S100A5	214	181	113	230	267	152	301
chr1:153509858-153509877_S100A5_-	S100A5	295	116	125	141	76	51	104
chr1:153512634-153512653_S100A5_-	S100A5	183	85	60	81	157	57	67
chr1:153512636-153512655_S100A5_+	S100A5	763	222	249	221	124	257	104
chr1:153516247-153516266_S100A4_-	S100A4	434	221	182	208	152	261	129
chr1:153516333-153516352_S100A4_-	S100A4	229	129	98	113	131	112	164
chr1:153517226-153517245_S100A4_+	S100A4	129	94	45	121	127	45	113
chr1:153517246-153517265_S100A4_-	S100A4	157	71	94	95	98	110	83
chr1:153520151-153520170_S100A3_+	S100A3	666	274	192	196	139	180	263
chr1:153520256-153520275_S100A3_-	S100A3	465	62	294	169	80	133	58
chr1:153520823-153520842_S100A3_-	S100A3	269	64	79	163	69	20	61
chr1:153520908-153520927_S100A3_+	S100A3	268	138	144	225	208	176	441
chr1:153536233-153536252_S100A2_-	S100A2	250	294	99	272	237	131	226
chr1:153536257-153536276_S100A2_-	S100A2	540	94	174	193	81	93	103
chr1:153536284-153536303_S100A2_-	S100A2	422	130	145	171	161	148	261
chr1:153536285-153536304_S100A2_+	S100A2	411	347	150	299	407	238	393
chr1:153580110-153580129_S100A16_-	S100A16	138	57	30	120	79	54	127
chr1:153580147-153580166_S100A16_-	S100A16	619	234	257	325	275	247	199
chr1:153580582-153580601_S100A16_-	S100A16	534	168	150	209	60	94	301
chr1:153580585-153580604_S100A16_-	S100A16	367	48	90	251	141	50	154
chr1:153587370-153587389_S100A14_-	S100A14	561	133	266	212	214	334	180
chr1:153587788-153587807_S100A14_-	S100A14	349	146	246	159	187	210	299
chr1:153588293-153588312_S100A14_+	S100A14	670	298	277	290	587	87	92
chr1:153588307-153588326_S100A14_-	S100A14	464	146	146	208	262	177	205
chr1:153591427-153591446_S100A13_-	S100A13	490	176	201	273	422	279	248
chr1:153591481-153591500_S100A13_-	S100A13	327	191	201	152	147	128	244
chr1:153598828-153598847_S100A13_-	S100A13	346	163	123	148	192	173	117
chr1:153598861-153598880_S100A13_-	S100A13	261	204	115	152	326	207	264
chr1:153603032-153603051_S100A1_-	S100A1	76	30	51	62	43	61	36
chr1:153603072-153603091_S100A1_+	S100A1	91	61	99	83	49	134	40
chr1:153604213-153604232_S100A1_+	S100A1	73	33	51	26	34	69	10
chr1:153604263-153604282_S100A1_+	S100A1	642	211	226	301	228	133	394
chr1:153614718-153614737_CHTOP_+	CHTOP	247	63	130	47	31	63	30
chr1:153614719-153614738_CHTOP_+	CHTOP	234	38	37	106	73	77	101
chr1:153614824-153614843_CHTOP_+	CHTOP	662	163	204	294	76	181	234
chr1:153615719-153615738_CHTOP_-	CHTOP	418	169	275	243	200	173	228
chr1:153631207-153631226_SNAPIN_+	SNAPIN	883	113	262	262	154	203	108
chr1:153631639-153631658_SNAPIN_+	SNAPIN	661	183	227	345	301	95	154
chr1:153632000-153632019_SNAPIN_-	SNAPIN	503	132	222	238	146	86	143
chr1:153633704-153633723_SNAPIN_+	SNAPIN	627	278	379	363	300	270	156
chr1:153636895-153636914_ILF2_+	ILF2	279	40	18	35	163	3	11
chr1:153640015-153640034_ILF2_+	ILF2	303	16	25	65	0	6	31
chr1:153640996-153641015_ILF2_+	ILF2	1223	95	79	117	15	7	49
chr1:153642672-153642691_ILF2_+	ILF2	688	313	206	388	334	152	406
chr1:153652009-153652028_NPR1_-	NPR1	363	126	146	210	242	112	194
chr1:153653081-153653100_NPR1_+	NPR1	366	134	118	127	70	69	72
chr1:153653739-153653758_NPR1_+	NPR1	553	112	222	227	240	71	150
chr1:153654189-153654208_NPR1_+	NPR1	473	283	227	321	381	140	352
chr1:153701239-153701258_INTS3_+	INTS3	349	35	59	63	2	2	32
chr1:15370547-15370566_KAZN_+	KAZN	110	80	25	123	53	41	164
chr1:153719432-153719451_INTS3_+	INTS3	491	38	48	39	5	14	4
chr1:153723586-153723605_INTS3_+	INTS3	397	152	20	46	89	63	19
chr1:153727178-153727197_INTS3_-	INTS3	732	316	310	303	249	94	161
chr1:153747955-153747974_SLC27A3_+	SLC27A3	304	235	155	102	174	169	30
chr1:153749062-153749081_SLC27A3_+	SLC27A3	432	183	210	244	246	329	253
chr1:153749587-153749606_SLC27A3_-	SLC27A3	156	65	116	79	45	93	30
chr1:153752328-153752347_SLC27A3_+	SLC27A3	139	111	52	101	133	64	188
chr1:153785906-153785925_GATAD2B_-	GATAD2B	535	333	250	266	227	389	339
chr1:153789005-153789024_GATAD2B_+	GATAD2B	572	223	170	298	493	172	387
chr1:153790578-153790597_GATAD2B_+	GATAD2B	447	505	249	325	621	367	399
chr1:153800545-153800564_GATAD2B_-	GATAD2B	247	139	155	115	219	281	176
chr1:15382717-15382736_KAZN_-	KAZN	296	269	166	355	205	234	208
chr1:153914769-153914788_DENND4B_+	DENND4B	789	349	399	427	449	315	544
chr1:153915047-153915066_DENND4B_-	DENND4B	209	56	79	206	81	59	75
chr1:153915480-153915499_DENND4B_-	DENND4B	457	221	309	217	486	175	294
chr1:153916772-153916791_DENND4B_-	DENND4B	650	278	176	262	162	149	134
chr1:153925062-153925081_CRTC2_-	CRTC2	264	183	160	170	346	145	169
chr1:153925264-153925283_CRTC2_+	CRTC2	336	131	202	185	224	151	122
chr1:153927419-153927438_CRTC2_-	CRTC2	13	0	0	0	0	0	0
chr1:153930961-153930980_CRTC2_-	CRTC2	545	188	453	321	199	356	323
chr1:153933197-153933216_SLC39A1_-	SLC39A1	244	189	95	106	288	75	131
chr1:153934785-153934804_SLC39A1_-	SLC39A1	563	260	143	129	291	229	58
chr1:153935027-153935046_SLC39A1_+	SLC39A1	212	75	76	90	116	124	169
chr1:153935129-153935148_SLC39A1_+	SLC39A1	422	376	280	297	1118	341	331
chr1:153941100-153941119_CREB3L4_-	CREB3L4	356	108	183	297	297	249	281
chr1:153941543-153941562_CREB3L4_-	CREB3L4	877	398	419	466	649	321	321
chr1:153945305-153945324_CREB3L4_-	CREB3L4	346	206	138	279	286	120	244
chr1:153945500-153945519_CREB3L4_+	CREB3L4	617	333	459	440	643	326	475
chr1:153947196-153947215_JTB_-	JTB	136	148	59	132	152	78	150
chr1:153949167-153949186_JTB_+	JTB	244	235	175	186	279	170	138
chr1:153949451-153949470_JTB_-	JTB	611	190	222	186	32	155	199
chr1:153949482-153949501_JTB_-	JTB	573	192	207	264	293	105	282
chr1:153954888-153954907_RAB13_+	RAB13	363	148	245	391	222	295	144
chr1:153956007-153956026_RAB13_-	RAB13	728	287	322	256	323	322	222
chr1:153957234-153957253_RAB13_-	RAB13	603	288	207	293	264	157	187
chr1:153958572-153958591_RAB13_+	RAB13	414	181	215	193	203	105	261
chr1:153964535-153964554_RPS27_+	RPS27	380	70	1	49	38	10	0
chr1:154099855-154099874_NUP210L_-	NUP210L	376	77	161	122	85	123	70
chr1:154113950-154113969_NUP210L_-	NUP210L	628	211	306	164	309	228	139
chr1:154125221-154125240_NUP210L_+	NUP210L	277	96	107	193	241	144	270
chr1:154127430-154127449_NUP210L_+	NUP210L	135	45	7	21	28	0	37
chr1:154141818-154141837_TPM3_-	TPM3	732	159	249	303	196	125	257
chr1:154148721-154148740_TPM3_-	TPM3	863	247	289	374	474	318	386
chr1:154163700-154163719_TPM3_-	TPM3	464	301	252	229	246	187	232
chr1:154164488-154164507_TPM3_-	TPM3	675	385	217	419	428	167	430
chr1:154171935-154171954_C1orf189_-	C1orf189	51	29	21	43	47	16	39
chr1:154172970-154172989_C1orf189_-	C1orf189	350	123	193	116	170	154	55
chr1:154172977-154172996_C1orf189_+	C1orf189	350	57	110	76	84	166	79
chr1:154172992-154173011_C1orf189_-	C1orf189	321	222	103	197	378	87	288
chr1:154184821-154184840_C1orf43_-	C1orf43	411	146	98	159	116	68	59
chr1:154186352-154186371_C1orf43_+	C1orf43	820	461	379	222	568	402	144
chr1:154186997-154187016_C1orf43_+	C1orf43	475	158	169	206	188	104	302
chr1:154192351-154192370_C1orf43_-	C1orf43	35	40	18	15	89	25	13
chr1:154197612-154197631_UBAP2L_+	UBAP2L	385	284	139	260	290	136	171
chr1:154201180-154201199_UBAP2L_+	UBAP2L	78	28	40	62	31	47	14
chr1:154207188-154207207_UBAP2L_+	UBAP2L	404	68	46	132	8	36	90
chr1:154207754-154207773_UBAP2L_-	UBAP2L	576	310	259	281	497	178	364
chr1:154245931-154245950_HAX1_-	HAX1	190	98	54	81	99	31	36
chr1:154246071-154246090_HAX1_-	HAX1	308	38	58	82	19	43	34
chr1:154246276-154246295_HAX1_+	HAX1	333	126	132	129	50	79	40
chr1:154247871-154247890_HAX1_+	HAX1	647	168	208	470	668	226	587
chr1:154293651-154293670_AQP10_-	AQP10	324	60	259	207	26	132	107
chr1:154294400-154294419_AQP10_+	AQP10	120	32	31	62	6	9	46
chr1:154295491-154295510_AQP10_-	AQP10	227	222	106	172	163	183	160
chr1:154295719-154295738_AQP10_+	AQP10	187	137	65	85	163	63	28
chr1:154300590-154300609_ATP8B2_-	ATP8B2	130	48	37	29	38	65	11
chr1:154303331-154303350_ATP8B2_-	ATP8B2	400	152	202	148	199	137	131
chr1:154303572-154303591_ATP8B2_-	ATP8B2	68	22	13	42	21	56	10
chr1:154303955-154303974_ATP8B2_-	ATP8B2	527	115	255	232	226	185	200
chr1:154378097-154378116_IL6R_+	IL6R	429	107	263	149	45	217	168
chr1:154401895-154401914_IL6R_+	IL6R	1070	229	348	704	567	348	642
chr1:154403005-154403024_IL6R_-	IL6R	369	144	197	197	126	71	206
chr1:154407061-154407080_IL6R_+	IL6R	604	184	165	192	106	51	87
chr1:154459124-154459143_SHE_-	SHE	533	161	209	200	115	138	159
chr1:154461783-154461802_SHE_+	SHE	499	236	172	146	171	85	89
chr1:154471629-154471648_SHE_-	SHE	132	64	40	42	43	54	36
chr1:154474247-154474266_SHE_-	SHE	212	91	34	116	82	30	161
chr1:154493924-154493943_TDRD10_-	TDRD10	292	105	96	135	69	52	151
chr1:154493952-154493971_TDRD10_-	TDRD10	326	115	88	124	170	46	37
chr1:154516927-154516946_TDRD10_-	TDRD10	362	150	139	90	67	193	60
chr1:154517300-154517319_TDRD10_-	TDRD10	800	192	323	289	355	215	320
chr1:154524400-154524419_UBE2Q1_-	UBE2Q1	461	139	207	189	255	219	51
chr1:154527213-154527232_UBE2Q1_-	UBE2Q1	541	268	238	281	422	114	300
chr1:154527954-154527973_UBE2Q1_+	UBE2Q1	123	55	33	45	23	1	34
chr1:154530849-154530868_UBE2Q1_+	UBE2Q1	1009	394	199	629	251	121	418
chr1:154540543-154540562_CHRNB2_-	CHRNB2	263	156	145	211	107	244	135
chr1:154542062-154542081_CHRNB2_+	CHRNB2	570	435	337	388	711	276	392
chr1:154544299-154544318_CHRNB2_-	CHRNB2	546	170	121	360	247	233	576
chr1:154548375-154548394_CHRNB2_-	CHRNB2	589	152	181	327	301	189	306
chr1:154569596-154569615_ADAR_+	ADAR	300	86	69	67	72	84	46
chr1:154570937-154570956_ADAR_-	ADAR	130	64	45	76	71	57	67
chr1:154574318-154574337_ADAR_-	ADAR	463	220	174	245	181	199	319
chr1:154580474-154580493_ADAR_-	ADAR	566	106	139	156	116	323	111
chr1:154698442-154698461_KCNN3_-	KCNN3	194	101	78	89	90	104	58
chr1:154705557-154705576_KCNN3_+	KCNN3	203	184	59	155	150	34	199
chr1:154744503-154744522_KCNN3_+	KCNN3	396	140	158	197	167	160	92
chr1:154841773-154841792_KCNN3_+	KCNN3	213	93	74	164	125	43	115
chr1:154897672-154897691_PMVK_-	PMVK	46	49	5	9	0	10	0
chr1:154898850-154898869_PMVK_-	PMVK	431	71	152	125	0	0	11
chr1:154901604-154901623_PMVK_-	PMVK	257	101	56	40	8	9	0
chr1:154909120-154909139_PMVK_+	PMVK	552	133	201	137	49	137	83
chr1:154919934-154919953_PBXIP1_-	PBXIP1	469	210	193	173	292	227	182
chr1:154920706-154920725_PBXIP1_+	PBXIP1	417	314	199	323	485	184	490
chr1:154923772-154923791_PBXIP1_+	PBXIP1	549	227	239	229	202	243	419
chr1:154924361-154924380_PBXIP1_-	PBXIP1	108	36	61	57	22	49	21
chr1:154931392-154931411_PYGO2_+	PYGO2	761	161	146	209	130	138	82
chr1:154931486-154931505_PYGO2_+	PYGO2	630	178	274	213	289	204	90
chr1:154931987-154932006_PYGO2_+	PYGO2	216	170	180	247	90	142	140
chr1:154934009-154934028_PYGO2_+	PYGO2	1357	498	500	638	513	451	800
chr1:154940188-154940207_SHC1_+	SHC1	87	74	94	121	44	196	227
chr1:154940458-154940477_SHC1_-	SHC1	156	49	53	73	8	79	60
chr1:154940690-154940709_SHC1_-	SHC1	655	132	230	133	21	107	170
chr1:154942780-154942799_SHC1_-	SHC1	514	273	157	327	269	148	155
chr1:15495130-15495149_C1orf195_-	C1orf195	121	46	39	48	105	29	49
chr1:15495181-15495200_C1orf195_+	C1orf195	513	224	221	360	429	200	316
chr1:15495182-15495201_C1orf195_+	C1orf195	356	245	284	375	387	370	544
chr1:15495258-15495277_C1orf195_-	C1orf195	1072	352	424	490	466	226	553
chr1:154956472-154956491_FLAD1_+	FLAD1	269	98	134	207	217	139	121
chr1:154960951-154960970_FLAD1_-	FLAD1	218	139	76	81	56	53	37
chr1:154962153-154962172_FLAD1_-	FLAD1	203	28	38	83	0	21	29
chr1:154962888-154962907_FLAD1_-	FLAD1	757	320	421	407	96	259	290
chr1:154966106-154966125_LENEP_-	LENEP	367	337	193	362	285	212	355
chr1:154966114-154966133_LENEP_+	LENEP	525	180	98	322	89	126	468
chr1:154966158-154966177_LENEP_+	LENEP	130	74	53	111	57	120	108
chr1:154966169-154966188_LENEP_+	LENEP	571	155	318	270	29	174	359
chr1:154987644-154987663_ZBTB7B_+	ZBTB7B	54	12	6	17	0	3	4
chr1:154988172-154988191_ZBTB7B_-	ZBTB7B	922	276	236	212	152	54	107
chr1:154988843-154988862_ZBTB7B_+	ZBTB7B	326	198	167	192	132	291	71
chr1:154988983-154989002_ZBTB7B_-	ZBTB7B	325	97	41	101	28	7	51
chr1:155004083-155004102_DCST2_+	DCST2	217	92	70	64	38	52	89
chr1:155005200-155005219_DCST2_-	DCST2	233	77	41	52	88	32	41
chr1:155005591-155005610_DCST2_-	DCST2	202	73	105	103	62	80	200
chr1:155006064-155006083_DCST2_+	DCST2	292	78	109	142	86	93	45
chr1:155006913-155006932_DCST1_+	DCST1	580	210	193	196	423	153	64
chr1:155011990-155012009_DCST1_-	DCST1	351	315	126	260	514	81	315
chr1:155014000-155014019_DCST1_-	DCST1	866	446	517	436	686	595	292
chr1:155014221-155014240_DCST1_-	DCST1	97	44	48	88	95	44	57
chr1:155025214-155025233_ADAM15_-	ADAM15	299	238	177	224	548	159	238
chr1:155026422-155026441_ADAM15_+	ADAM15	464	119	222	261	139	177	196
chr1:155026816-155026835_ADAM15_+	ADAM15	567	189	158	237	122	50	275
chr1:155028277-155028296_ADAM15_+	ADAM15	280	136	55	101	223	65	76
chr1:155036315-155036334_EFNA4_-	EFNA4	1006	274	322	433	482	173	222
chr1:155036380-155036399_EFNA4_-	EFNA4	667	120	277	229	179	112	137
chr1:155039452-155039471_EFNA4_-	EFNA4	492	243	225	205	172	172	75
chr1:155041571-155041590_EFNA4_+	EFNA4	501	134	143	262	158	92	203
chr1:155058972-155058991_EFNA3_-	EFNA3	859	201	275	319	233	135	239
chr1:155058973-155058992_EFNA3_-	EFNA3	412	339	139	234	288	193	339
chr1:155058974-155058993_EFNA3_-	EFNA3	433	127	200	107	97	152	213
chr1:155058979-155058998_EFNA3_-	EFNA3	219	99	59	120	91	65	28
chr1:1550881-1550900_MIB2_-	MIB2	154	57	85	21	61	84	15
chr1:155100473-155100492_EFNA1_-	EFNA1	328	138	92	153	238	76	127
chr1:155103917-155103936_EFNA1_+	EFNA1	304	113	131	119	109	69	170
chr1:155106235-155106254_EFNA1_+	EFNA1	872	368	386	532	755	507	514
chr1:155106442-155106461_EFNA1_+	EFNA1	315	130	190	202	114	198	264
chr1:155108446-155108465_SLC50A1_-	SLC50A1	152	69	100	44	31	103	44
chr1:155109421-155109440_SLC50A1_-	SLC50A1	106	16	39	57	9	77	169
chr1:155110050-155110069_SLC50A1_+	SLC50A1	304	162	116	136	53	123	300
chr1:155110531-155110550_SLC50A1_-	SLC50A1	226	81	103	78	115	136	140
chr1:155112456-155112475_DPM3_-	DPM3	940	276	476	438	218	193	177
chr1:155112648-155112667_DPM3_+	DPM3	478	148	151	172	45	81	188
chr1:155112649-155112668_DPM3_-	DPM3	427	99	107	186	180	110	56
chr1:155112699-155112718_DPM3_-	DPM3	587	144	189	212	125	105	146
chr1:155142268-155142287_KRTCAP2_+	KRTCAP2	224	55	36	38	102	59	33
chr1:155145070-155145089_KRTCAP2_-	KRTCAP2	186	170	95	224	203	96	278
chr1:155145331-155145350_KRTCAP2_+	KRTCAP2	333	70	113	174	38	45	196
chr1:155145710-155145729_KRTCAP2_-	KRTCAP2	473	106	140	152	99	235	57
chr1:155146430-155146449_TRIM46_+	TRIM46	456	189	194	129	367	71	138
chr1:155148101-155148120_TRIM46_-	TRIM46	625	268	302	342	218	285	244
chr1:155148381-155148400_TRIM46_-	TRIM46	673	302	285	300	144	189	377
chr1:155149464-155149483_TRIM46_-	TRIM46	982	530	384	478	515	217	401
chr1:155159814-155159833_MUC1_+	MUC1	336	88	157	73	165	103	46
chr1:155160692-155160711_MUC1_+	MUC1	181	81	91	115	93	54	124
chr1:155160915-155160934_MUC1_+	MUC1	837	293	213	330	469	302	228
chr1:155161023-155161042_MUC1_+	MUC1	1339	716	493	713	749	460	357
chr1:155173065-155173084_THBS3_+	THBS3	393	157	138	163	171	150	180
chr1:155174671-155174690_THBS3_+	THBS3	352	74	154	122	148	176	115
chr1:155174939-155174958_THBS3_-	THBS3	427	129	105	187	296	140	111
chr1:155176061-155176080_THBS3_+	THBS3	619	213	277	251	275	214	184
chr1:155179056-155179075_MTX1_-	MTX1	343	134	48	106	35	37	15
chr1:155180191-155180210_MTX1_-	MTX1	312	62	75	123	2	9	32
chr1:155182298-155182317_MTX1_+	MTX1	1081	102	191	209	28	107	71
chr1:155183036-155183055_MTX1_-	MTX1	230	27	29	26	0	8	13
chr1:1551944-1551963_MIB2_+	MIB2	257	77	76	129	106	88	81
chr1:155208392-155208411_GBA_+	GBA	355	194	141	192	182	135	156
chr1:155209497-155209516_GBA_-	GBA	308	56	66	90	53	34	108
chr1:155209726-155209745_GBA_-	GBA	318	254	139	114	394	115	101
chr1:155210474-155210493_GBA_+	GBA	75	94	42	91	153	61	86
chr1:155223433-155223452_FAM189B_-	FAM189B	374	145	84	113	184	58	74
chr1:155223663-155223682_FAM189B_-	FAM189B	705	328	346	346	232	264	484
chr1:155224193-155224212_FAM189B_-	FAM189B	278	120	79	130	94	17	80
chr1:155224562-155224581_FAM189B_+	FAM189B	357	193	119	250	140	169	156
chr1:155227376-155227395_SCAMP3_-	SCAMP3	326	149	120	84	159	105	99
chr1:155230184-155230203_SCAMP3_-	SCAMP3	197	146	92	94	137	150	133
chr1:155231463-155231482_SCAMP3_+	SCAMP3	589	176	276	419	182	203	219
chr1:155231862-155231881_SCAMP3_+	SCAMP3	85	97	61	77	117	64	90
chr1:155238127-155238146_CLK2_-	CLK2	291	149	154	134	124	70	141
chr1:155238544-155238563_CLK2_-	CLK2	726	256	228	336	518	218	214
chr1:155239315-155239334_CLK2_-	CLK2	483	182	117	213	278	99	289
chr1:155240640-155240659_CLK2_-	CLK2	365	92	83	226	14	57	80
chr1:155247606-155247625_HCN3_+	HCN3	682	171	203	353	271	134	289
chr1:155252294-155252313_HCN3_-	HCN3	741	193	227	261	156	218	210
chr1:155253793-155253812_HCN3_-	HCN3	523	123	245	142	145	263	114
chr1:155255719-155255738_HCN3_+	HCN3	522	131	123	208	125	113	82
chr1:155264964-155264983_PKLR_-	PKLR	919	785	387	583	751	289	576
chr1:155265264-155265283_PKLR_+	PKLR	315	138	323	224	260	358	286
chr1:155265469-155265488_PKLR_-	PKLR	345	166	107	238	181	130	188
chr1:155269872-155269891_PKLR_+	PKLR	258	138	109	214	251	174	170
chr1:155279647-155279666_FDPS_-	FDPS	704	212	145	196	65	7	148
chr1:155279654-155279673_FDPS_+	FDPS	393	99	204	188	105	67	92
chr1:155279727-155279746_FDPS_+	FDPS	1084	422	479	398	627	352	259
chr1:155282147-155282166_FDPS_+	FDPS	7	0	0	0	0	0	0
chr1:155292809-155292828_RUSC1_+	RUSC1	733	238	249	339	115	104	211
chr1:155294635-155294654_RUSC1_-	RUSC1	187	82	48	71	99	82	80
chr1:155294950-155294969_RUSC1_-	RUSC1	428	139	142	208	197	175	239
chr1:155295196-155295215_RUSC1_+	RUSC1	360	193	192	328	165	198	325
chr1:155408146-155408165_ASH1L_-	ASH1L	427	138	197	231	264	176	181
chr1:15541718-15541737_TMEM51_+	TMEM51	684	390	364	360	680	320	551
chr1:15541757-15541776_TMEM51_+	TMEM51	536	155	183	179	141	78	56
chr1:155429658-155429677_ASH1L_-	ASH1L	460	174	104	344	217	120	211
chr1:155448706-155448725_ASH1L_+	ASH1L	262	138	126	92	261	150	24
chr1:15546004-15546023_TMEM51_-	TMEM51	354	126	216	184	263	307	201
chr1:15546162-15546181_TMEM51_-	TMEM51	126	111	96	168	188	97	192
chr1:155491264-155491283_ASH1L_-	ASH1L	207	131	77	208	341	124	206
chr1:155580028-155580047_MSTO1_+	MSTO1	405	44	35	101	19	0	35
chr1:155580227-155580246_MSTO1_+	MSTO1	130	14	21	15	0	4	21
chr1:155581367-155581386_MSTO1_+	MSTO1	82	36	28	29	45	51	10
chr1:155581596-155581615_MSTO1_+	MSTO1	124	72	26	44	36	23	30
chr1:155630072-155630091_YY1AP1_+	YY1AP1	465	191	133	237	104	104	366
chr1:155646394-155646413_YY1AP1_+	YY1AP1	561	309	223	338	297	338	330
chr1:155646488-155646507_YY1AP1_-	YY1AP1	22	0	3	0	0	3	0
chr1:155657864-155657883_YY1AP1_-	YY1AP1	358	185	218	181	72	129	184
chr1:155691381-155691400_DAP3_-	DAP3	403	162	184	180	94	95	159
chr1:155695181-155695200_DAP3_+	DAP3	415	250	138	104	126	54	43
chr1:155698893-155698912_DAP3_-	DAP3	816	161	218	206	22	0	12
chr1:155698994-155699013_DAP3_+	DAP3	653	226	160	135	117	127	26
chr1:155785649-155785668_GON4L_+	GON4L	243	67	12	77	17	22	83
chr1:155790420-155790439_GON4L_-	GON4L	147	18	34	19	12	13	12
chr1:155796706-155796725_GON4L_+	GON4L	254	35	134	140	41	114	48
chr1:155823508-155823527_GON4L_-	GON4L	83	47	39	36	30	37	36
chr1:155838277-155838296_SYT11_+	SYT11	217	127	58	73	67	50	47
chr1:155838462-155838481_SYT11_-	SYT11	371	196	217	176	147	186	127
chr1:155850338-155850357_SYT11_+	SYT11	177	69	65	50	96	23	16
chr1:155851257-155851276_SYT11_-	SYT11	556	176	216	133	177	160	152
chr1:155870262-155870281_RIT1_-	RIT1	333	154	188	253	247	157	299
chr1:155874146-155874165_RIT1_-	RIT1	571	211	161	121	324	254	118
chr1:155880224-155880243_RIT1_+	RIT1	161	172	29	71	110	31	28
chr1:155880487-155880506_RIT1_+	RIT1	372	132	106	171	183	121	188
chr1:155899112-155899131_KIAA0907_-	KIAA0907	457	194	95	161	247	94	124
chr1:155899505-155899524_KIAA0907_-	KIAA0907	87	53	34	46	92	25	95
chr1:1559010-1559029_MIB2_+	MIB2	369	91	217	173	211	149	123
chr1:155903503-155903522_KIAA0907_+	KIAA0907	119	90	33	23	47	15	28
chr1:155904156-155904175_KIAA0907_-	KIAA0907	793	326	355	457	376	495	585
chr1:155911556-155911575_RXFP4_-	RXFP4	1167	470	387	721	327	398	455
chr1:155912502-155912521_RXFP4_-	RXFP4	888	496	417	519	370	370	399
chr1:155912568-155912587_RXFP4_-	RXFP4	800	245	217	412	382	356	404
chr1:155912569-155912588_RXFP4_-	RXFP4	607	183	99	239	240	80	148
chr1:1559184-1559203_MIB2_+	MIB2	453	125	179	195	116	110	404
chr1:155936217-155936236_ARHGEF2_+	ARHGEF2	567	155	167	148	288	136	222
chr1:155936634-155936653_ARHGEF2_+	ARHGEF2	631	295	295	360	140	321	393
chr1:155938968-155938987_ARHGEF2_-	ARHGEF2	328	236	141	172	215	156	85
chr1:155948194-155948213_ARHGEF2_-	ARHGEF2	416	126	55	155	52	21	64
chr1:155979370-155979389_SSR2_+	SSR2	151	62	75	95	26	16	31
chr1:155984737-155984756_SSR2_+	SSR2	153	77	70	100	36	114	115
chr1:15598939-15598958_FHAD1_+	FHAD1	329	98	98	190	51	32	101
chr1:155989853-155989872_SSR2_-	SSR2	655	145	88	172	86	169	212
chr1:155989856-155989875_SSR2_-	SSR2	319	59	125	83	100	75	48
chr1:156020193-156020212_UBQLN4_+	UBQLN4	466	178	177	202	259	138	124
chr1:156020971-156020990_UBQLN4_-	UBQLN4	568	261	254	157	146	197	218
chr1:156021628-156021647_UBQLN4_-	UBQLN4	367	102	62	113	86	35	31
chr1:156023440-156023459_UBQLN4_+	UBQLN4	533	176	147	118	274	29	108
chr1:156025122-156025141_LAMTOR2_-	LAMTOR2	617	111	172	253	125	130	109
chr1:156027813-156027832_LAMTOR2_+	LAMTOR2	514	145	107	138	114	30	44
chr1:156028110-156028129_LAMTOR2_-	LAMTOR2	185	104	145	79	142	63	110
chr1:156028141-156028160_LAMTOR2_-	LAMTOR2	1177	458	550	696	749	593	561
chr1:156035834-156035853_RAB25_-	RAB25	561	282	213	265	179	225	160
chr1:156038106-156038125_RAB25_+	RAB25	787	269	235	347	263	199	314
chr1:156039492-156039511_RAB25_-	RAB25	821	294	299	448	274	144	167
chr1:156039943-156039962_RAB25_+	RAB25	216	172	110	126	85	104	184
chr1:156046778-156046797_MEX3A_-	MEX3A	449	214	86	141	135	77	40
chr1:156047358-156047377_MEX3A_-	MEX3A	316	135	115	114	115	63	155
chr1:156051373-156051392_MEX3A_+	MEX3A	191	49	152	109	46	82	37
chr1:156051722-156051741_MEX3A_-	MEX3A	112	31	34	35	24	18	33
chr1:156084907-156084926_LMNA_+	LMNA	670	282	273	341	666	96	231
chr1:156100504-156100523_LMNA_+	LMNA	0	0	0	0	0	0	0
chr1:156104228-156104247_LMNA_+	LMNA	735	240	227	326	214	109	302
chr1:156104745-156104764_LMNA_+	LMNA	178	93	47	101	224	25	141
chr1:156124441-156124460_SEMA4A_+	SEMA4A	567	215	138	145	547	121	104
chr1:156128240-156128259_SEMA4A_-	SEMA4A	418	208	238	354	166	165	504
chr1:156128524-156128543_SEMA4A_+	SEMA4A	944	262	338	509	271	149	199
chr1:156130321-156130340_SEMA4A_+	SEMA4A	829	419	474	465	464	225	264
chr1:15616023-15616042_FHAD1_+	FHAD1	373	117	177	113	36	95	33
chr1:156169843-156169862_SLC25A44_+	SLC25A44	320	217	161	145	162	51	125
chr1:156169997-156170016_SLC25A44_-	SLC25A44	357	93	120	175	98	105	35
chr1:156180146-156180165_SLC25A44_-	SLC25A44	96	73	11	24	36	16	80
chr1:156180189-156180208_SLC25A44_-	SLC25A44	914	444	420	301	517	251	179
chr1:156206085-156206104_PMF1_-	PMF1	1016	80	131	60	61	50	22
chr1:156209337-156209356_PMF1_+	PMF1	6	6	5	1	6	1	5
chr1:156209359-156209378_PMF1_+	PMF1	308	188	83	396	83	117	378
chr1:156209387-156209406_PMF1_-	PMF1	316	155	184	253	104	192	132
chr1:156212037-156212056_BGLAP_+	BGLAP	3299	1249	871	1228	2196	613	816
chr1:156212043-156212062_BGLAP_-	BGLAP	521	232	141	209	292	176	142
chr1:156212057-156212076_BGLAP_-	BGLAP	437	156	146	175	93	162	206
chr1:156212058-156212077_BGLAP_-	BGLAP	389	246	167	141	287	115	42
chr1:156214971-156214990_PAQR6_+	PAQR6	1026	204	386	269	198	251	141
chr1:156215352-156215371_PAQR6_+	PAQR6	277	54	71	111	53	59	108
chr1:156215652-156215671_PAQR6_+	PAQR6	199	115	42	146	42	55	162
chr1:156215979-156215998_PAQR6_+	PAQR6	835	188	423	225	188	320	268
chr1:15623246-15623265_FHAD1_-	FHAD1	409	142	137	133	152	109	141
chr1:156243153-156243172_SMG5_+	SMG5	242	12	2	42	0	13	3
chr1:156244434-156244453_SMG5_+	SMG5	933	63	70	128	66	92	99
chr1:156246864-156246883_SMG5_+	SMG5	205	39	33	28	94	4	10
chr1:156252464-156252483_SMG5_-	SMG5	294	89	107	175	133	122	180
chr1:156255142-156255161_TMEM79_-	TMEM79	577	203	501	239	62	376	119
chr1:156255683-156255702_TMEM79_-	TMEM79	97	33	83	77	136	22	72
chr1:156256133-156256152_TMEM79_-	TMEM79	666	186	217	300	369	205	136
chr1:156261196-156261215_TMEM79_-	TMEM79	175	141	47	89	106	84	60
chr1:156263879-156263898_C1orf85_-	C1orf85	412	229	174	255	428	277	194
chr1:156264289-156264308_C1orf85_+	C1orf85	176	42	33	96	21	16	41
chr1:156264677-156264696_C1orf85_+	C1orf85	549	115	131	187	92	162	98
chr1:156265355-156265374_C1orf85_+	C1orf85	207	65	41	146	19	99	119
chr1:156268773-156268792_VHLL_+	VHLL	494	240	96	334	243	69	260
chr1:156268881-156268900_VHLL_-	VHLL	483	137	59	133	97	32	69
chr1:156268884-156268903_VHLL_-	VHLL	1094	563	479	675	711	614	680
chr1:156268938-156268957_VHLL_-	VHLL	191	105	99	60	105	147	105
chr1:156290710-156290729_CCT3_-	CCT3	446	59	1	23	10	0	2
chr1:156294824-156294843_CCT3_-	CCT3	401	7	19	36	1	4	22
chr1:156303416-156303435_CCT3_-	CCT3	318	2	10	14	0	0	0
chr1:156307945-156307964_CCT3_+	CCT3	482	155	45	79	34	37	15
chr1:156316554-156316573_TSACC_+	TSACC	339	179	71	113	235	74	78
chr1:156316614-156316633_TSACC_-	TSACC	898	115	217	145	55	160	104
chr1:156316626-156316645_TSACC_+	TSACC	96	90	45	107	111	38	78
chr1:156339117-156339136_RHBG_-	RHBG	228	42	87	60	29	36	96
chr1:156347200-156347219_RHBG_-	RHBG	473	162	82	205	166	42	106
chr1:156351252-156351271_RHBG_-	RHBG	266	142	138	129	123	112	80
chr1:156352542-156352561_RHBG_-	RHBG	365	109	134	123	103	68	147
chr1:156374330-156374349_C1orf61_+	C1orf61	462	95	170	265	82	96	222
chr1:156377642-156377661_C1orf61_+	C1orf61	453	209	213	204	139	230	285
chr1:156384463-156384482_C1orf61_-	C1orf61	385	197	201	398	207	188	426
chr1:156384475-156384494_C1orf61_+	C1orf61	482	118	155	246	210	137	146
chr1:15639662-15639681_FHAD1_-	FHAD1	204	131	45	129	250	40	129
chr1:156449067-156449086_MEF2D_+	MEF2D	113	67	46	46	113	71	124
chr1:156449506-156449525_MEF2D_-	MEF2D	382	237	169	156	396	135	134
chr1:156450641-156450660_MEF2D_+	MEF2D	410	277	295	231	351	513	311
chr1:156452228-156452247_MEF2D_-	MEF2D	242	162	70	150	157	13	40
chr1:156534416-156534435_IQGAP3_+	IQGAP3	474	106	59	113	223	47	186
chr1:156535802-156535821_IQGAP3_+	IQGAP3	170	109	99	52	117	191	30
chr1:156536259-156536278_IQGAP3_+	IQGAP3	253	168	75	178	99	95	125
chr1:156539238-156539257_IQGAP3_-	IQGAP3	589	138	165	237	57	124	101
chr1:156551818-156551837_TTC24_+	TTC24	145	27	49	27	29	36	50
chr1:156552138-156552157_TTC24_+	TTC24	150	58	55	145	69	49	92
chr1:156554727-156554746_TTC24_-	TTC24	785	260	258	350	262	300	228
chr1:156555599-156555618_TTC24_-	TTC24	484	127	113	177	130	66	193
chr1:156561743-156561762_APOA1BP_+	APOA1BP	621	160	266	249	96	195	170
chr1:156561929-156561948_APOA1BP_+	APOA1BP	475	326	326	313	472	502	491
chr1:156562189-156562208_APOA1BP_-	APOA1BP	408	97	180	210	134	131	78
chr1:156562425-156562444_APOA1BP_+	APOA1BP	351	131	172	97	90	97	185
chr1:156568093-156568112_GPATCH4_-	GPATCH4	274	137	81	194	19	32	130
chr1:156568215-156568234_GPATCH4_-	GPATCH4	600	94	120	88	34	24	87
chr1:156568793-156568812_GPATCH4_-	GPATCH4	720	212	212	222	51	112	91
chr1:156571203-156571222_GPATCH4_+	GPATCH4	1486	615	775	623	623	670	718
chr1:156593802-156593821_HAPLN2_-	HAPLN2	754	201	190	126	252	198	89
chr1:156594151-156594170_HAPLN2_+	HAPLN2	721	189	184	166	83	98	115
chr1:156594402-156594421_HAPLN2_-	HAPLN2	418	135	51	119	81	33	128
chr1:156595055-156595074_HAPLN2_+	HAPLN2	340	68	136	217	26	29	158
chr1:156615904-156615923_BCAN_+	BCAN	129	103	49	150	85	60	124
chr1:156616705-156616724_BCAN_-	BCAN	270	104	86	132	135	140	139
chr1:156617399-156617418_BCAN_-	BCAN	198	39	57	83	18	2	15
chr1:156618536-156618555_BCAN_+	BCAN	596	162	240	270	231	122	160
chr1:156642526-156642545_NES_-	NES	141	61	36	84	75	12	65
chr1:156643275-156643294_NES_-	NES	897	209	287	510	393	254	316
chr1:156645021-156645040_NES_-	NES	365	61	86	61	72	95	124
chr1:156646901-156646920_NES_-	NES	824	309	310	564	347	244	376
chr1:156669838-156669857_CRABP2_-	CRABP2	361	247	116	67	166	79	96
chr1:156669859-156669878_CRABP2_-	CRABP2	691	196	130	260	338	143	341
chr1:156670775-156670794_CRABP2_-	CRABP2	121	44	45	50	147	49	70
chr1:156670776-156670795_CRABP2_-	CRABP2	286	90	77	138	66	37	117
chr1:156693230-156693249_ISG20L2_-	ISG20L2	672	38	56	109	36	7	42
chr1:156694108-156694127_ISG20L2_-	ISG20L2	756	21	35	69	54	24	149
chr1:156696761-156696780_ISG20L2_-	ISG20L2	340	15	4	4	0	0	0
chr1:156697152-156697171_ISG20L2_+	ISG20L2	920	223	206	275	97	175	280
chr1:156698988-156699007_RRNAD1_-	RRNAD1	73	53	37	66	44	41	93
chr1:156702117-156702136_RRNAD1_-	RRNAD1	426	183	168	130	356	75	145
chr1:156703291-156703310_RRNAD1_+	RRNAD1	406	90	140	279	130	101	230
chr1:156703866-156703885_RRNAD1_-	RRNAD1	487	256	220	251	237	80	349
chr1:156707207-156707226_MRPL24_-	MRPL24	9	3	6	7	0	1	5
chr1:156707892-156707911_MRPL24_-	MRPL24	57	21	41	17	0	12	1
chr1:156708158-156708177_MRPL24_-	MRPL24	294	125	84	127	52	26	52
chr1:156708366-156708385_MRPL24_+	MRPL24	354	241	246	220	442	228	250
chr1:156713590-156713609_HDGF_+	HDGF	218	72	96	66	87	39	49
chr1:156713969-156713988_HDGF_-	HDGF	338	120	133	134	130	13	160
chr1:156714852-156714871_HDGF_-	HDGF	351	88	107	185	35	309	141
chr1:156721185-156721204_HDGF_-	HDGF	406	195	194	285	113	166	272
chr1:156737693-156737712_PRCC_-	PRCC	694	397	207	273	445	133	207
chr1:156756648-156756667_PRCC_+	PRCC	208	40	57	42	32	5	20
chr1:156761480-156761499_PRCC_+	PRCC	318	156	137	180	199	114	176
chr1:156764467-156764486_PRCC_+	PRCC	293	122	78	83	143	64	53
chr1:1567668-1567687_MMP23B_-	MMP23B	329	95	268	242	110	87	84
chr1:156779573-156779592_SH2D2A_-	SH2D2A	646	299	262	351	469	238	203
chr1:156783993-156784012_SH2D2A_+	SH2D2A	254	209	112	163	177	46	74
chr1:156784840-156784859_SH2D2A_+	SH2D2A	266	137	120	112	210	62	139
chr1:156785800-156785819_SH2D2A_-	SH2D2A	765	271	428	405	411	324	315
chr1:156821423-156821442_INSRR_+	INSRR	485	171	217	270	271	325	164
chr1:156821711-156821730_INSRR_+	INSRR	284	163	125	57	328	122	29
chr1:1568227-1568246_MMP23B_-	MMP23B	631	332	470	440	209	303	215
chr1:156823847-156823866_INSRR_+	INSRR	714	325	290	263	264	222	187
chr1:156828336-156828355_INSRR_+	INSRR	84	67	26	34	160	28	44
chr1:156830863-156830882_NTRK1_-	NTRK1	315	85	101	89	70	65	86
chr1:156834525-156834544_NTRK1_-	NTRK1	219	208	107	150	392	50	110
chr1:156837915-156837934_NTRK1_-	NTRK1	360	154	72	150	124	35	80
chr1:156838306-156838325_NTRK1_-	NTRK1	280	147	158	253	204	116	209
chr1:1568473-1568492_MMP23B_-	MMP23B	574	265	280	237	297	233	133
chr1:1568662-1568681_MMP23B_-	MMP23B	491	163	219	262	93	211	227
chr1:156873763-156873782_PEAR1_-	PEAR1	1044	423	452	372	405	295	806
chr1:156874551-156874570_PEAR1_-	PEAR1	781	278	241	268	344	179	202
chr1:156875161-156875180_PEAR1_-	PEAR1	1023	271	276	167	336	163	102
chr1:156876093-156876112_PEAR1_-	PEAR1	492	211	139	464	256	133	381
chr1:156890598-156890617_LRRC71_+	LRRC71	208	60	52	103	94	53	287
chr1:156893739-156893758_LRRC71_+	LRRC71	445	85	129	218	142	158	389
chr1:156894323-156894342_LRRC71_+	LRRC71	217	103	91	61	69	13	43
chr1:156897310-156897329_LRRC71_+	LRRC71	381	189	155	196	304	76	233
chr1:156946792-156946811_ARHGEF11_+	ARHGEF11	652	211	240	374	368	111	266
chr1:156948130-156948149_ARHGEF11_+	ARHGEF11	441	126	225	186	168	67	134
chr1:156949066-156949085_ARHGEF11_-	ARHGEF11	705	272	280	610	269	399	750
chr1:156955876-156955895_ARHGEF11_+	ARHGEF11	142	123	70	107	137	149	140
chr1:157062712-157062731_ETV3L_-	ETV3L	744	380	332	282	406	202	231
chr1:157062876-157062895_ETV3L_+	ETV3L	271	161	154	156	247	106	180
chr1:157068495-157068514_ETV3L_+	ETV3L	414	359	131	297	349	133	279
chr1:157068508-157068527_ETV3L_+	ETV3L	909	281	329	368	236	322	191
chr1:157095163-157095182_ETV3_-	ETV3	440	124	191	127	61	69	70
chr1:157095413-157095432_ETV3_+	ETV3	100	13	14	49	5	22	36
chr1:157095541-157095560_ETV3_+	ETV3	318	63	93	251	92	33	111
chr1:157095561-157095580_ETV3_-	ETV3	838	120	265	423	220	90	153
chr1:15736648-15736667_EFHD2_+	EFHD2	380	251	159	408	194	89	357
chr1:157504526-157504545_FCRL5_+	FCRL5	482	160	95	279	99	89	102
chr1:157512821-157512840_FCRL5_+	FCRL5	174	86	70	77	66	46	133
chr1:157514173-157514192_FCRL5_+	FCRL5	170	71	48	120	100	50	121
chr1:157516777-157516796_FCRL5_-	FCRL5	423	278	205	294	219	192	229
chr1:15752493-15752512_EFHD2_+	EFHD2	454	344	201	304	746	124	199
chr1:15753645-15753664_EFHD2_+	EFHD2	299	175	124	181	238	197	97
chr1:15755159-15755178_EFHD2_+	EFHD2	418	160	106	145	92	34	80
chr1:157556029-157556048_FCRL4_-	FCRL4	547	252	198	238	175	183	251
chr1:157557068-157557087_FCRL4_+	FCRL4	436	442	187	357	288	145	270
chr1:157559070-157559089_FCRL4_+	FCRL4	340	195	142	75	248	163	51
chr1:157567714-157567733_FCRL4_+	FCRL4	867	380	401	410	713	741	425
chr1:15764981-15765000_CTRC_-	CTRC	287	82	186	66	166	171	122
chr1:157665159-157665178_FCRL3_-	FCRL3	702	314	275	340	407	203	240
chr1:157666075-157666094_FCRL3_-	FCRL3	936	397	386	412	279	288	511
chr1:157667051-157667070_FCRL3_+	FCRL3	361	117	172	242	133	169	427
chr1:157668218-157668237_FCRL3_-	FCRL3	387	92	176	117	57	112	113
chr1:15766999-15767018_CTRC_+	CTRC	230	151	208	139	123	194	111
chr1:15768967-15768986_CTRC_+	CTRC	365	149	107	248	110	200	186
chr1:15769953-15769972_CTRC_+	CTRC	233	110	100	117	43	54	76
chr1:157719442-157719461_FCRL2_-	FCRL2	184	25	63	76	94	54	146
chr1:157736716-157736735_FCRL2_-	FCRL2	604	348	398	361	484	312	316
chr1:157738405-157738424_FCRL2_-	FCRL2	704	320	273	292	448	234	284
chr1:157740425-157740444_FCRL2_+	FCRL2	257	230	111	122	210	113	154
chr1:157771334-157771353_FCRL1_-	FCRL1	224	50	54	34	9	37	18
chr1:157772174-157772193_FCRL1_+	FCRL1	388	264	245	120	369	308	135
chr1:157773773-157773792_FCRL1_-	FCRL1	1211	417	537	577	527	359	593
chr1:157776876-157776895_FCRL1_+	FCRL1	403	147	92	139	132	61	61
chr1:157802991-157803010_CD5L_+	CD5L	749	154	375	213	63	232	140
chr1:157804441-157804460_CD5L_-	CD5L	304	165	96	161	261	27	93
chr1:157805886-157805905_CD5L_+	CD5L	827	308	253	487	244	201	621
chr1:157805889-157805908_CD5L_+	CD5L	508	296	152	181	185	70	197
chr1:15783613-15783632_CELA2A_+	CELA2A	892	509	432	411	668	285	437
chr1:15789334-15789353_CELA2A_+	CELA2A	58	35	15	17	26	29	35
chr1:15792591-15792610_CELA2A_+	CELA2A	485	131	211	217	91	223	125
chr1:15793964-15793983_CELA2A_-	CELA2A	782	291	550	475	173	552	266
chr1:158056519-158056538_KIRREL_-	KIRREL	377	266	190	221	180	99	157
chr1:158057570-158057589_KIRREL_+	KIRREL	583	303	186	254	241	199	227
chr1:158059378-158059397_KIRREL_+	KIRREL	685	337	315	382	548	288	278
chr1:158061205-158061224_KIRREL_+	KIRREL	449	276	147	175	270	104	224
chr1:15808778-15808797_CELA2B_-	CELA2B	151	68	82	33	7	31	90
chr1:15812493-15812512_CELA2B_+	CELA2B	471	281	157	278	187	64	77
chr1:15813851-15813870_CELA2B_-	CELA2B	566	261	412	248	238	315	218
chr1:15813863-15813882_CELA2B_-	CELA2B	401	339	255	439	399	229	426
chr1:158151453-158151472_CD1D_+	CD1D	236	149	47	131	94	74	148
chr1:158152005-158152024_CD1D_+	CD1D	351	117	149	132	142	173	108
chr1:158152657-158152676_CD1D_+	CD1D	209	41	54	52	18	31	19
chr1:158153744-158153763_CD1D_-	CD1D	286	191	112	173	137	84	204
chr1:158225033-158225052_CD1A_+	CD1A	226	127	100	141	105	64	116
chr1:158226020-158226039_CD1A_-	CD1A	212	107	72	97	150	52	126
chr1:158226065-158226084_CD1A_-	CD1A	1506	537	716	842	632	319	486
chr1:158227207-158227226_CD1A_+	CD1A	594	150	201	322	251	100	386
chr1:158260984-158261003_CD1C_-	CD1C	1124	420	566	445	823	668	230
chr1:158262103-158262122_CD1C_-	CD1C	71	63	43	50	67	36	144
chr1:158262423-158262442_CD1C_-	CD1C	413	303	198	230	409	159	231
chr1:158263032-158263051_CD1C_-	CD1C	140	70	73	161	121	132	154
chr1:158299675-158299694_CD1B_+	CD1B	442	135	75	199	89	62	270
chr1:158300774-158300793_CD1B_-	CD1B	275	101	114	162	215	137	106
chr1:158300815-158300834_CD1B_+	CD1B	167	47	106	80	97	92	61
chr1:158301170-158301189_CD1B_-	CD1B	881	367	261	454	429	110	474
chr1:158323799-158323818_CD1E_-	CD1E	214	66	136	128	158	199	73
chr1:158324218-158324237_CD1E_-	CD1E	205	202	121	91	184	113	112
chr1:15832495-15832514_CASP9_-	CASP9	227	259	116	143	572	142	154
chr1:158325338-158325357_CD1E_+	CD1E	32	22	14	4	16	7	12
chr1:158326287-158326306_CD1E_-	CD1E	246	88	44	125	54	74	115
chr1:15833396-15833415_CASP9_-	CASP9	331	284	162	259	455	221	232
chr1:158368405-158368424_OR10T2_+	OR10T2	743	300	405	498	361	246	482
chr1:158368656-158368675_OR10T2_+	OR10T2	200	198	171	229	235	105	219
chr1:158368920-158368939_OR10T2_+	OR10T2	213	166	100	125	122	98	164
chr1:158369215-158369234_OR10T2_+	OR10T2	195	74	93	52	16	78	72
chr1:158389871-158389890_OR10K2_+	OR10K2	97	44	30	17	111	25	33
chr1:158389903-158389922_OR10K2_+	OR10K2	308	146	124	106	229	116	127
chr1:158389964-158389983_OR10K2_+	OR10K2	86	45	20	70	96	27	61
chr1:158389972-158389991_OR10K2_+	OR10K2	337	155	158	150	337	212	307
chr1:158435354-158435373_OR10K1_+	OR10K1	176	74	79	110	57	48	96
chr1:158435833-158435852_OR10K1_-	OR10K1	159	62	67	94	72	60	88
chr1:158435982-158436001_OR10K1_-	OR10K1	198	93	177	120	181	102	93
chr1:158436083-158436102_OR10K1_-	OR10K1	37	39	20	25	48	34	26
chr1:15844638-15844657_CASP9_-	CASP9	529	221	276	313	381	231	197
chr1:158449787-158449806_OR10R2_-	OR10R2	161	189	58	171	298	191	127
chr1:158450170-158450189_OR10R2_-	OR10R2	255	167	130	150	118	155	251
chr1:158450416-158450435_OR10R2_-	OR10R2	1268	373	564	527	363	397	843
chr1:158450590-158450609_OR10R2_-	OR10R2	103	72	29	46	95	53	26
chr1:15850678-15850697_CASP9_-	CASP9	770	333	364	546	297	296	306
chr1:158517375-158517394_OR6Y1_-	OR6Y1	377	105	156	187	139	115	251
chr1:158517459-158517478_OR6Y1_-	OR6Y1	487	197	251	165	150	271	83
chr1:158517542-158517561_OR6Y1_+	OR6Y1	178	117	65	146	83	93	321
chr1:158517712-158517731_OR6Y1_+	OR6Y1	730	311	227	281	361	138	253
chr1:158532458-158532477_OR6P1_-	OR6P1	128	93	43	166	218	88	142
chr1:158532702-158532721_OR6P1_+	OR6P1	187	113	35	107	94	13	187
chr1:158532765-158532784_OR6P1_+	OR6P1	281	183	122	143	164	84	135
chr1:158533187-158533206_OR6P1_+	OR6P1	801	296	359	455	290	283	376
chr1:158548829-158548848_OR10X1_+	OR10X1	857	295	241	421	401	103	418
chr1:158549183-158549202_OR10X1_+	OR10X1	361	129	149	90	352	125	116
chr1:158549223-158549242_OR10X1_+	OR10X1	394	195	222	267	397	186	435
chr1:158549614-158549633_OR10X1_-	OR10X1	54	33	13	39	22	11	48
chr1:158576236-158576255_OR10Z1_+	OR10Z1	645	192	184	173	256	137	168
chr1:158576656-158576675_OR10Z1_-	OR10Z1	302	74	147	111	58	96	148
chr1:158576800-158576819_OR10Z1_+	OR10Z1	737	361	386	387	745	359	243
chr1:158576998-158577017_OR10Z1_-	OR10Z1	97	55	31	140	42	59	147
chr1:15863238-15863257_DNAJC16_-	DNAJC16	365	109	97	207	91	64	173
chr1:158648237-158648256_SPTA1_+	SPTA1	271	109	173	226	138	206	118
chr1:158650375-158650394_SPTA1_-	SPTA1	843	220	376	320	457	301	230
chr1:158651431-158651450_SPTA1_-	SPTA1	728	369	293	394	259	188	459
chr1:158653190-158653209_SPTA1_-	SPTA1	112	97	30	127	82	43	138
chr1:158669702-158669721_OR6K2_+	OR6K2	488	167	227	234	243	172	255
chr1:158670107-158670126_OR6K2_+	OR6K2	674	255	340	351	298	375	185
chr1:158670301-158670320_OR6K2_-	OR6K2	190	62	101	106	32	259	64
chr1:158670362-158670381_OR6K2_+	OR6K2	220	122	91	56	110	213	31
chr1:158686965-158686984_OR6K3_-	OR6K3	388	112	129	197	77	139	211
chr1:158687258-158687277_OR6K3_+	OR6K3	168	94	101	111	100	174	142
chr1:158687337-158687356_OR6K3_+	OR6K3	536	243	178	338	109	210	158
chr1:158687534-158687553_OR6K3_+	OR6K3	276	157	121	277	263	144	270
chr1:15870929-15870948_DNAJC16_+	DNAJC16	62	20	48	14	6	13	2
chr1:158724728-158724747_OR6K6_-	OR6K6	160	69	32	35	22	19	64
chr1:158725022-158725041_OR6K6_+	OR6K6	122	110	60	68	94	28	47
chr1:158725315-158725334_OR6K6_-	OR6K6	393	77	92	183	235	80	235
chr1:158725318-158725337_OR6K6_-	OR6K6	91	52	18	34	9	15	16
chr1:15873327-15873346_DNAJC16_-	DNAJC16	129	65	71	108	46	62	134
chr1:158735633-158735652_OR6N1_+	OR6N1	346	137	161	245	99	164	246
chr1:158735653-158735672_OR6N1_-	OR6N1	381	205	274	166	129	292	138
chr1:158736095-158736114_OR6N1_+	OR6N1	435	102	176	82	232	197	166
chr1:158736134-158736153_OR6N1_+	OR6N1	339	183	109	152	107	150	178
chr1:158746503-158746522_OR6N2_-	OR6N2	77	81	62	39	89	58	50
chr1:158747054-158747073_OR6N2_+	OR6N2	414	238	185	353	378	177	372
chr1:158747204-158747223_OR6N2_+	OR6N2	75	25	10	55	24	11	81
chr1:158747380-158747399_OR6N2_+	OR6N2	411	79	125	149	81	81	107
chr1:15874826-15874845_DNAJC16_+	DNAJC16	211	59	64	99	41	40	35
chr1:158813153-158813172_MNDA_-	MNDA	1978	719	831	871	715	569	902
chr1:158813168-158813187_MNDA_+	MNDA	379	166	172	196	134	130	114
chr1:158815430-158815449_MNDA_+	MNDA	501	209	262	407	171	116	322
chr1:158815550-158815569_MNDA_-	MNDA	30	26	20	45	19	17	43
chr1:158908303-158908322_PYHIN1_+	PYHIN1	225	101	118	93	158	27	94
chr1:158911820-158911839_PYHIN1_+	PYHIN1	102	59	42	49	26	59	43
chr1:158943434-158943453_PYHIN1_+	PYHIN1	515	215	409	298	204	454	172
chr1:158943509-158943528_PYHIN1_-	PYHIN1	133	58	67	58	32	67	58
chr1:158985748-158985767_IFI16_+	IFI16	346	123	60	71	135	22	100
chr1:158986378-158986397_IFI16_-	IFI16	215	120	87	201	193	202	253
chr1:159002414-159002433_IFI16_-	IFI16	451	140	162	231	122	329	118
chr1:159015126-159015145_IFI16_+	IFI16	106	85	21	32	50	22	21
chr1:159033275-159033294_AIM2_-	AIM2	121	40	42	35	16	44	5
chr1:159033418-159033437_AIM2_-	AIM2	196	76	89	41	41	80	21
chr1:159035869-159035888_AIM2_-	AIM2	358	117	209	186	238	160	175
chr1:159036104-159036123_AIM2_-	AIM2	50	16	13	32	19	4	26
chr1:15905470-15905489_AGMAT_-	AGMAT	489	137	160	183	91	25	71
chr1:15906599-15906618_AGMAT_-	AGMAT	198	74	41	123	123	2	130
chr1:15909671-15909690_AGMAT_+	AGMAT	269	149	64	131	100	125	219
chr1:15911206-15911225_AGMAT_+	AGMAT	452	172	105	188	119	155	143
chr1:159161801-159161820_CADM3_+	CADM3	237	126	77	189	110	139	168
[truncated: 69,089 more rows]

## Sheet: FBXko_readcount
sgRNA	Gene	FBX_T0	FBX_T12A	FBX_T12B	FBX_T12C	FBX_T24A	FBX_T24B	FBX_T24C
chr1:100133208-100133227_PALMD_-	PALMD	213	305	368	451	360	682	290
chr1:100133210-100133229_PALMD_+	PALMD	57	33	74	53	121	182	57
chr1:100152265-100152284_PALMD_+	PALMD	72	34	104	68	15	408	98
chr1:100154492-100154511_PALMD_+	PALMD	100	210	238	258	323	310	230
chr1:100203726-100203745_FRRS1_+	FRRS1	94	47	58	94	45	169	27
chr1:100206368-100206387_FRRS1_+	FRRS1	361	381	328	344	690	270	325
chr1:100212897-100212916_FRRS1_+	FRRS1	124	57	132	223	168	129	302
chr1:100214227-100214246_FRRS1_-	FRRS1	178	100	316	250	110	352	191
chr1:10032153-10032172_NMNAT1_+	NMNAT1	362	419	779	442	301	301	237
chr1:10032167-10032186_NMNAT1_-	NMNAT1	141	78	142	133	120	55	32
chr1:100327889-100327908_AGL_-	AGL	81	56	188	172	2	240	56
chr1:100329968-100329987_AGL_-	AGL	126	117	88	81	129	91	18
chr1:100340944-100340963_AGL_+	AGL	83	134	462	341	187	784	460
chr1:100342032-100342051_AGL_+	AGL	83	121	195	221	148	288	180
chr1:10035804-10035823_NMNAT1_+	NMNAT1	31	27	28	92	24	2	43
chr1:10042534-10042553_NMNAT1_+	NMNAT1	265	165	134	227	109	31	121
chr1:100459216-100459235_SLC35A3_-	SLC35A3	150	66	121	128	100	121	115
chr1:100464900-100464919_SLC35A3_-	SLC35A3	144	102	368	172	257	246	134
chr1:100472667-100472686_SLC35A3_-	SLC35A3	277	426	343	462	975	209	697
chr1:100476942-100476961_SLC35A3_+	SLC35A3	144	93	86	245	214	70	198
chr1:100503846-100503865_HIAT1_+	HIAT1	302	399	804	299	374	4673	248
chr1:100515553-100515572_HIAT1_-	HIAT1	102	172	115	334	82	203	197
chr1:100525459-100525478_HIAT1_-	HIAT1	186	182	524	448	396	765	459
chr1:100534057-100534076_HIAT1_-	HIAT1	91	91	148	103	164	96	30
chr1:100550908-100550927_SASS6_+	SASS6	130	122	178	199	186	117	123
chr1:100568592-100568611_SASS6_+	SASS6	88	12	32	68	0	32	52
chr1:100568611-100568630_SASS6_-	SASS6	377	301	260	366	456	470	241
chr1:10057331-10057350_RBP7_-	RBP7	287	112	353	218	107	243	552
chr1:10057349-10057368_RBP7_+	RBP7	127	298	381	334	289	389	503
chr1:100598308-100598327_SASS6_-	SASS6	335	87	39	65	40	13	27
chr1:100598799-100598818_TRMT13_+	TRMT13	75	51	82	153	123	108	116
chr1:100613646-100613665_TRMT13_-	TRMT13	282	428	181	245	431	313	231
chr1:100613700-100613719_TRMT13_-	TRMT13	139	98	368	200	71	421	83
chr1:100613861-100613880_TRMT13_+	TRMT13	170	232	344	489	216	721	358
chr1:100620609-100620628_LRRC39_-	LRRC39	202	217	221	229	495	94	121
chr1:100621792-100621811_LRRC39_+	LRRC39	45	32	53	83	41	108	52
chr1:100624822-100624841_LRRC39_-	LRRC39	213	161	439	452	157	305	500
chr1:100633976-100633995_LRRC39_-	LRRC39	87	62	68	199	157	29	156
chr1:100676298-100676317_DBT_+	DBT	37	12	73	116	6	81	69
chr1:10067767-10067786_RBP7_+	RBP7	207	98	229	465	28	297	367
chr1:100680410-100680429_DBT_-	DBT	395	701	1000	603	610	1349	452
chr1:100681559-100681578_DBT_+	DBT	225	155	64	283	72	66	207
chr1:10068286-10068305_RBP7_+	RBP7	247	317	328	303	296	364	418
chr1:100701041-100701060_DBT_+	DBT	176	132	196	301	427	136	297
chr1:100731944-100731963_RTCA_-	RTCA	619	885	960	576	1110	773	766
chr1:100733799-100733818_RTCA_+	RTCA	28	25	37	70	34	29	62
chr1:100742831-100742850_RTCA_-	RTCA	382	375	454	238	437	436	95
chr1:100742834-100742853_RTCA_-	RTCA	205	162	223	198	83	155	120
chr1:1007588-1007607_RNF223_+	RNF223	298	251	205	554	113	169	1420
chr1:1007653-1007672_RNF223_+	RNF223	236	385	351	377	719	353	265
chr1:1007655-1007674_RNF223_+	RNF223	255	520	419	540	424	571	437
chr1:1007785-1007804_RNF223_+	RNF223	146	53	185	72	36	74	39
chr1:100818498-100818517_CDC14A_+	CDC14A	159	244	278	318	208	225	216
chr1:100819384-100819403_CDC14A_-	CDC14A	212	193	271	300	224	201	205
chr1:100843117-100843136_CDC14A_+	CDC14A	153	66	370	265	101	463	158
chr1:100928363-100928382_CDC14A_+	CDC14A	357	208	602	690	183	430	245
chr1:101004668-101004687_GPR88_-	GPR88	343	321	570	446	179	803	659
chr1:101004978-101004997_GPR88_+	GPR88	228	394	468	372	221	563	651
chr1:101005423-101005442_GPR88_+	GPR88	248	131	51	192	71	37	139
chr1:101005554-101005573_GPR88_-	GPR88	185	290	260	285	247	309	457
chr1:101186294-101186313_VCAM1_-	VCAM1	179	244	255	310	250	371	185
chr1:101194783-101194802_VCAM1_+	VCAM1	81	150	211	115	95	267	95
chr1:101197024-101197043_VCAM1_+	VCAM1	26	44	26	57	35	21	37
chr1:101198039-101198058_VCAM1_+	VCAM1	301	358	755	580	691	1174	558
chr1:10132209-10132228_UBE4B_-	UBE4B	34	61	87	100	70	19	24
chr1:101339642-101339661_EXTL2_-	EXTL2	447	357	569	385	221	432	191
chr1:101339863-101339882_EXTL2_-	EXTL2	89	51	133	123	86	159	36
chr1:101343015-101343034_EXTL2_+	EXTL2	174	124	229	139	48	314	201
chr1:101343278-101343297_EXTL2_-	EXTL2	243	177	375	373	96	494	378
chr1:101361871-101361890_SLC30A7_+	SLC30A7	140	73	490	253	43	593	326
chr1:101376623-101376642_SLC30A7_+	SLC30A7	47	164	214	116	148	79	6
chr1:101377697-101377716_SLC30A7_-	SLC30A7	81	64	130	104	33	48	80
chr1:101379223-101379242_SLC30A7_-	SLC30A7	388	291	265	526	179	207	583
chr1:101456038-101456057_DPH5_-	DPH5	127	12	81	117	2	0	16
chr1:101458252-101458271_DPH5_+	DPH5	48	16	7	30	0	0	0
chr1:101458255-101458274_DPH5_+	DPH5	252	83	219	154	21	128	4
chr1:101487198-101487217_DPH5_+	DPH5	57	25	163	182	10	94	11
chr1:10161244-10161263_UBE4B_-	UBE4B	211	69	117	226	181	9	274
chr1:10163032-10163051_UBE4B_+	UBE4B	273	225	355	217	188	360	186
chr1:10165781-10165800_UBE4B_-	UBE4B	378	251	409	678	307	365	450
chr1:101704686-101704705_S1PR1_-	S1PR1	161	227	124	432	506	254	986
chr1:101704932-101704951_S1PR1_-	S1PR1	33	115	66	137	25	13	587
chr1:101705118-101705137_S1PR1_-	S1PR1	221	123	162	69	69	146	6
chr1:101705248-101705267_S1PR1_+	S1PR1	82	40	59	81	47	19	26
chr1:102270163-102270182_OLFM3_-	OLFM3	179	329	422	333	366	464	393
chr1:102270401-102270420_OLFM3_-	OLFM3	474	471	859	828	507	1380	1107
chr1:1022912-1022931_C1orf159_+	C1orf159	169	173	98	106	164	64	76
chr1:102312467-102312486_OLFM3_+	OLFM3	218	179	399	403	359	427	275
chr1:102312498-102312517_OLFM3_+	OLFM3	215	201	170	252	109	118	150
chr1:1025736-1025755_C1orf159_+	C1orf159	246	184	445	75	15	456	100
chr1:1026324-1026343_C1orf159_-	C1orf159	228	186	297	141	100	419	144
chr1:1026881-1026900_C1orf159_+	C1orf159	127	393	475	342	226	454	143
chr1:10292386-10292405_KIF1B_+	KIF1B	261	252	507	549	134	336	411
chr1:10316347-10316366_KIF1B_-	KIF1B	102	84	329	210	125	245	182
chr1:10318583-10318602_KIF1B_+	KIF1B	275	273	400	237	633	579	141
chr1:10328254-10328273_KIF1B_-	KIF1B	131	60	35	64	66	18	134
chr1:103491081-103491100_COL11A1_+	COL11A1	138	102	133	130	109	127	213
chr1:103491774-103491793_COL11A1_-	COL11A1	210	269	570	365	374	634	171
chr1:103540314-103540333_COL11A1_-	COL11A1	211	124	274	311	51	226	379
chr1:103573651-103573670_COL11A1_+	COL11A1	92	201	150	193	617	106	64
chr1:104077458-104077477_RNPC3_+	RNPC3	133	36	74	178	0	133	379
chr1:104078035-104078054_RNPC3_-	RNPC3	154	21	0	12	25	0	0
chr1:104079982-104080001_RNPC3_-	RNPC3	3	0	0	7	0	0	0
chr1:104085952-104085971_RNPC3_+	RNPC3	103	85	78	61	161	18	54
chr1:10459176-10459195_PGD_-	PGD	204	11	21	68	0	18	1
chr1:10459752-10459771_PGD_-	PGD	193	0	18	0	1	0	0
chr1:10460570-10460589_PGD_-	PGD	174	20	0	0	0	0	0
chr1:10463146-10463165_PGD_+	PGD	123	33	76	13	8	10	0
chr1:10510363-10510382_CORT_-	CORT	214	241	690	473	133	498	289
chr1:10510366-10510385_CORT_-	CORT	242	96	405	91	130	249	33
chr1:10523201-10523220_DFFA_-	DFFA	145	48	178	109	23	317	66
chr1:10523612-10523631_DFFA_-	DFFA	416	320	241	328	204	290	180
chr1:10527335-10527354_DFFA_-	DFFA	59	168	75	136	357	107	44
chr1:10532416-10532435_DFFA_-	DFFA	147	124	64	234	260	91	204
chr1:10596277-10596296_PEX14_-	PEX14	171	455	229	234	296	269	128
chr1:10659402-10659421_PEX14_-	PEX14	603	309	340	704	175	174	597
chr1:10678386-10678405_PEX14_+	PEX14	194	287	105	350	198	8	157
chr1:10689943-10689962_PEX14_+	PEX14	113	348	202	49	154	312	24
chr1:10715758-10715777_CASZ1_+	CASZ1	137	179	418	374	31	943	160
chr1:10716711-10716730_CASZ1_+	CASZ1	439	508	271	375	397	207	435
chr1:10720406-10720425_CASZ1_+	CASZ1	225	125	116	58	309	49	34
chr1:10725236-10725255_CASZ1_-	CASZ1	154	122	95	217	101	227	154
chr1:107600048-107600067_PRMT6_+	PRMT6	513	390	365	547	379	185	678
chr1:107600251-107600270_PRMT6_-	PRMT6	251	265	440	410	424	262	328
chr1:107600396-107600415_PRMT6_-	PRMT6	238	250	425	249	561	516	111
chr1:107600435-107600454_PRMT6_+	PRMT6	169	179	160	235	239	83	221
chr1:107691417-107691436_NTNG1_-	NTNG1	0	0	0	0	0	0	0
chr1:107867368-107867387_NTNG1_-	NTNG1	288	346	266	382	226	484	478
chr1:107937799-107937818_NTNG1_-	NTNG1	30	43	94	87	32	176	20
chr1:108023450-108023469_NTNG1_-	NTNG1	48	78	95	48	44	123	10
chr1:108291668-108291687_VAV3_-	VAV3	141	107	101	273	87	189	240
chr1:108293787-108293806_VAV3_-	VAV3	174	123	347	408	305	396	727
chr1:108315374-108315393_VAV3_-	VAV3	232	199	362	313	119	361	341
chr1:108507376-108507395_VAV3_-	VAV3	350	195	490	319	163	581	318
chr1:108681713-108681732_SLC25A24_-	SLC25A24	152	562	244	258	876	346	274
chr1:108697677-108697696_SLC25A24_-	SLC25A24	140	270	434	433	266	558	550
chr1:108703890-108703909_SLC25A24_-	SLC25A24	157	186	187	252	308	221	226
chr1:108735120-108735139_SLC25A24_-	SLC25A24	156	121	48	119	120	74	45
chr1:108766338-108766357_NBPF4_-	NBPF4	124	92	193	132	272	270	67
chr1:109007865-109007884_NBPF6_-	NBPF6	256	138	227	337	87	188	595
chr1:109103141-109103160_FAM102B_+	FAM102B	373	722	708	566	550	665	1037
chr1:109143265-109143284_FAM102B_-	FAM102B	190	251	177	404	224	189	310
chr1:109154859-109154878_FAM102B_-	FAM102B	110	94	149	112	54	219	103
chr1:109167271-109167290_FAM102B_-	FAM102B	297	400	318	353	910	260	327
chr1:109191324-109191343_HENMT1_+	HENMT1	315	287	440	377	245	362	531
chr1:109193703-109193722_HENMT1_+	HENMT1	133	277	292	232	369	721	144
chr1:109197373-109197392_HENMT1_+	HENMT1	74	86	130	177	89	95	111
chr1:109197394-109197413_HENMT1_+	HENMT1	67	40	168	74	234	131	42
chr1:109235444-109235463_PRPF38B_+	PRPF38B	490	16	8	79	0	0	151
chr1:109238369-109238388_PRPF38B_+	PRPF38B	110	71	23	2	3	9	0
chr1:109241223-109241242_PRPF38B_+	PRPF38B	166	8	29	30	0	6	0
chr1:109241951-109241970_PRPF38B_+	PRPF38B	179	41	36	56	23	0	77
chr1:109261564-109261583_FNDC7_-	FNDC7	152	225	370	291	197	290	372
chr1:109264969-109264988_FNDC7_-	FNDC7	315	164	411	387	109	604	492
chr1:109268415-109268434_FNDC7_-	FNDC7	129	168	121	129	179	77	171
chr1:109270576-109270595_FNDC7_-	FNDC7	266	329	252	219	575	137	386
chr1:109294907-109294926_STXBP3_+	STXBP3	147	153	155	395	201	111	227
chr1:109302696-109302715_STXBP3_-	STXBP3	162	116	113	138	64	140	80
chr1:109325098-109325117_STXBP3_-	STXBP3	107	100	84	130	45	53	143
chr1:109340772-109340791_STXBP3_+	STXBP3	27	20	80	73	33	192	7
chr1:109380216-109380235_AKNAD1_+	AKNAD1	92	89	112	72	271	96	79
chr1:109385832-109385851_AKNAD1_-	AKNAD1	217	330	320	332	634	240	275
chr1:109392161-109392180_AKNAD1_-	AKNAD1	73	175	133	117	278	193	123
chr1:109394535-109394554_AKNAD1_-	AKNAD1	202	65	109	288	74	237	428
chr1:109439535-109439554_GPSM2_+	GPSM2	339	542	588	317	1082	861	64
chr1:109440611-109440630_GPSM2_+	GPSM2	37	64	35	176	64	41	147
chr1:109441604-109441623_GPSM2_-	GPSM2	61	161	16	98	297	20	177
chr1:109445835-109445854_GPSM2_+	GPSM2	42	62	84	89	10	71	94
chr1:109479713-109479732_CLCC1_-	CLCC1	108	53	174	113	110	98	41
chr1:109484084-109484103_CLCC1_-	CLCC1	98	116	128	159	275	57	62
chr1:109486481-109486500_CLCC1_-	CLCC1	133	198	105	157	163	85	14
chr1:109493020-109493039_CLCC1_+	CLCC1	53	17	199	87	26	172	38
chr1:109538395-109538414_WDR47_+	WDR47	165	101	183	80	84	233	42
chr1:109544891-109544910_WDR47_-	WDR47	0	0	0	0	0	0	0
chr1:109553703-109553722_WDR47_-	WDR47	397	509	630	298	607	231	668
chr1:109566015-109566034_WDR47_+	WDR47	105	100	54	176	68	28	79
chr1:109607205-109607224_TAF13_+	TAF13	201	47	90	72	22	13	0
chr1:109607225-109607244_TAF13_-	TAF13	214	19	37	59	0	0	6
chr1:109617647-109617666_TAF13_-	TAF13	239	103	234	190	41	69	28
chr1:109617650-109617669_TAF13_-	TAF13	158	46	161	127	68	214	108
chr1:109633496-109633515_TMEM167B_-	TMEM167B	153	155	469	111	231	478	59
chr1:109635521-109635540_TMEM167B_-	TMEM167B	217	183	313	282	129	346	147
chr1:109637042-109637061_TMEM167B_-	TMEM167B	167	198	176	155	218	106	68
chr1:109637052-109637071_TMEM167B_+	TMEM167B	97	251	165	130	97	39	224
chr1:109649216-109649235_C1orf194_+	C1orf194	254	494	227	415	824	129	488
chr1:109649264-109649283_C1orf194_-	C1orf194	133	44	146	46	56	95	34
chr1:109650592-109650611_C1orf194_+	C1orf194	126	131	425	302	159	375	482
chr1:109655272-109655291_C1orf194_+	C1orf194	244	312	291	204	480	253	133
chr1:109656855-109656874_KIAA1324_+	KIAA1324	212	150	352	186	255	373	165
chr1:109704544-109704563_KIAA1324_+	KIAA1324	184	154	121	124	65	244	137
chr1:109707298-109707317_KIAA1324_-	KIAA1324	365	436	268	204	748	556	331
chr1:109714547-109714566_KIAA1324_-	KIAA1324	424	467	371	403	482	352	538
chr1:109770986-109771005_SARS_-	SARS	164	66	72	44	155	5	12
chr1:109772143-109772162_SARS_-	SARS	132	0	1	5	0	0	0
chr1:109773622-109773641_SARS_+	SARS	47	8	36	6	93	4	1
chr1:109774348-109774367_SARS_+	SARS	191	4	0	3	0	0	20
chr1:109793415-109793434_CELSR2_+	CELSR2	256	352	223	196	404	146	159
chr1:109801498-109801517_CELSR2_-	CELSR2	131	180	163	88	80	50	10
chr1:109803854-109803873_CELSR2_-	CELSR2	197	190	648	395	51	366	368
chr1:109804136-109804155_CELSR2_+	CELSR2	26	71	57	115	113	56	123
chr1:109823028-109823047_PSRC1_+	PSRC1	408	452	764	394	477	865	334
chr1:109823479-109823498_PSRC1_+	PSRC1	141	160	160	122	174	198	85
chr1:109823845-109823864_PSRC1_+	PSRC1	329	268	348	315	407	261	505
chr1:109824458-109824477_PSRC1_-	PSRC1	237	162	222	383	416	192	628
chr1:109839778-109839797_MYBPHL_+	MYBPHL	153	20	184	99	9	350	106
chr1:109840107-109840126_MYBPHL_+	MYBPHL	101	156	235	123	136	396	37
chr1:109840829-109840848_MYBPHL_-	MYBPHL	129	29	139	107	11	156	271
chr1:109849582-109849601_MYBPHL_-	MYBPHL	298	302	220	299	229	67	218
chr1:109897138-109897157_SORT1_-	SORT1	191	501	404	280	298	1083	341
chr1:109910032-109910051_SORT1_-	SORT1	97	42	96	117	16	116	86
chr1:109912192-109912211_SORT1_-	SORT1	300	330	162	359	482	220	470
chr1:109940411-109940430_SORT1_+	SORT1	478	437	576	354	362	870	319
chr1:109944686-109944705_PSMA5_+	PSMA5	457	0	8	9	0	0	0
chr1:109953690-109953709_PSMA5_+	PSMA5	273	0	23	4	0	0	0
chr1:109954773-109954792_PSMA5_-	PSMA5	207	28	3	0	68	5	0
chr1:109957861-109957880_PSMA5_-	PSMA5	199	17	13	4	12	0	0
chr1:110009466-110009485_SYPL2_+	SYPL2	233	144	210	220	23	109	139
chr1:110009733-110009752_SYPL2_+	SYPL2	107	135	82	174	73	57	132
chr1:110018222-110018241_SYPL2_-	SYPL2	170	108	200	202	86	182	181
chr1:110019487-110019506_SYPL2_-	SYPL2	74	103	222	62	100	445	7
chr1:110026694-110026713_ATXN7L2_-	ATXN7L2	221	101	178	196	138	341	216
chr1:110029647-110029666_ATXN7L2_-	ATXN7L2	275	66	175	210	91	164	62
chr1:110030413-110030432_ATXN7L2_-	ATXN7L2	420	539	321	340	450	231	242
chr1:110031540-110031559_ATXN7L2_+	ATXN7L2	179	216	130	289	100	162	281
chr1:110036771-110036790_CYB561D1_-	CYB561D1	146	95	235	210	114	391	321
chr1:110036802-110036821_CYB561D1_+	CYB561D1	52	117	68	129	70	140	144
chr1:110037798-110037817_CYB561D1_-	CYB561D1	107	62	252	264	161	230	293
chr1:110038823-110038842_CYB561D1_-	CYB561D1	55	85	106	172	41	84	127
chr1:110050199-110050218_AMIGO1_+	AMIGO1	327	410	363	401	453	397	217
chr1:110050370-110050389_AMIGO1_+	AMIGO1	64	118	294	252	135	623	391
chr1:110050389-110050408_AMIGO1_+	AMIGO1	118	114	133	90	95	64	73
chr1:110051090-110051109_AMIGO1_-	AMIGO1	404	354	621	381	425	562	312
chr1:110086142-110086161_GPR61_+	GPR61	211	75	287	116	4	111	72
chr1:110086178-110086197_GPR61_+	GPR61	178	52	108	87	10	106	18
chr1:110086418-110086437_GPR61_+	GPR61	36	65	1	19	129	2	16
chr1:110086745-110086764_GPR61_+	GPR61	27	82	28	68	96	27	214
chr1:110116524-110116543_GNAI3_+	GNAI3	238	399	495	557	477	729	628
chr1:110116655-110116674_GNAI3_-	GNAI3	327	258	322	441	348	557	379
chr1:110121850-110121869_GNAI3_+	GNAI3	250	59	192	211	170	489	88
chr1:110128928-110128947_GNAI3_-	GNAI3	130	199	133	80	354	105	33
chr1:110145963-110145982_GNAT2_+	GNAT2	92	90	31	106	133	50	73
chr1:110151254-110151273_GNAT2_+	GNAT2	76	134	174	149	29	147	135
chr1:110152789-110152808_GNAT2_-	GNAT2	185	183	163	208	212	229	56
chr1:110155485-110155504_GNAT2_-	GNAT2	145	192	124	336	253	54	317
chr1:110163633-110163652_AMPD2_+	AMPD2	213	191	348	652	506	306	920
chr1:110167951-110167970_AMPD2_-	AMPD2	273	497	581	445	418	510	869
chr1:110169013-110169032_AMPD2_+	AMPD2	187	311	613	502	361	797	541
chr1:110169486-110169505_AMPD2_-	AMPD2	328	285	293	208	450	225	146
chr1:110200488-110200507_GSTM4_-	GSTM4	28	48	102	71	11	49	31
chr1:110201482-110201501_GSTM4_+	GSTM4	202	242	319	324	546	321	217
chr1:110203841-110203860_GSTM4_-	GSTM4	254	222	447	374	311	477	635
chr1:110203844-110203863_GSTM4_+	GSTM4	444	857	880	583	670	905	435
chr1:110212145-110212164_GSTM2_+	GSTM2	197	306	768	651	366	1016	417
chr1:110213932-110213951_GSTM2_-	GSTM2	364	146	315	212	359	262	210
chr1:110213977-110213996_GSTM2_+	GSTM2	69	226	188	176	369	148	156
chr1:110214142-110214161_GSTM2_+	GSTM2	301	199	561	244	119	479	164
chr1:110256329-110256348_GSTM5_+	GSTM5	32	43	32	99	24	61	51
chr1:110256335-110256354_GSTM5_+	GSTM5	167	160	214	152	206	198	60
chr1:110256347-110256366_GSTM5_-	GSTM5	314	536	698	542	689	420	322
chr1:110279717-110279736_GSTM3_-	GSTM3	401	264	401	303	268	379	273
chr1:110280286-110280305_GSTM3_-	GSTM3	218	163	238	480	86	346	364
chr1:110282461-110282480_GSTM3_-	GSTM3	275	595	293	159	1159	252	215
chr1:110282463-110282482_GSTM3_-	GSTM3	155	257	171	145	167	99	40
chr1:110300660-110300679_EPS8L3_-	EPS8L3	168	163	262	156	207	197	130
chr1:110300963-110300982_EPS8L3_+	EPS8L3	153	237	321	285	16	398	366
chr1:110301215-110301234_EPS8L3_-	EPS8L3	173	225	447	289	160	435	229
chr1:110302386-110302405_EPS8L3_-	EPS8L3	130	137	219	244	173	84	91
chr1:110456919-110456938_CSF1_+	CSF1	125	110	24	87	123	1	185
chr1:110459950-110459969_CSF1_+	CSF1	139	104	261	143	120	221	73
chr1:110466778-110466797_CSF1_-	CSF1	96	107	164	290	321	106	463
chr1:110467412-110467431_CSF1_+	CSF1	221	633	408	396	452	631	209
chr1:110527686-110527705_AHCYL1_+	AHCYL1	552	371	335	319	342	281	170
chr1:110551747-110551766_AHCYL1_-	AHCYL1	429	103	395	155	52	212	115
chr1:110553882-110553901_AHCYL1_+	AHCYL1	65	35	19	47	7	6	18
chr1:110555063-110555082_AHCYL1_+	AHCYL1	451	97	111	84	19	86	32
chr1:110577424-110577443_STRIP1_-	STRIP1	250	87	176	177	15	45	50
chr1:110580544-110580563_STRIP1_+	STRIP1	124	148	199	130	492	560	180
chr1:110581358-110581377_STRIP1_+	STRIP1	151	131	420	116	423	245	48
chr1:110581861-110581880_STRIP1_+	STRIP1	143	166	158	169	254	172	116
chr1:110603536-110603555_ALX3_+	ALX3	201	111	184	342	134	112	443
chr1:110604125-110604144_ALX3_-	ALX3	64	73	93	46	30	49	34
chr1:110607371-110607390_ALX3_+	ALX3	286	83	54	15	0	17	0
chr1:110612946-110612965_ALX3_+	ALX3	179	309	223	85	790	38	27
chr1:110655230-110655249_UBL4B_-	UBL4B	150	301	188	406	376	134	195
chr1:110655378-110655397_UBL4B_+	UBL4B	101	100	103	177	45	197	213
chr1:110655567-110655586_UBL4B_-	UBL4B	372	460	567	631	357	731	614
chr1:110655600-110655619_UBL4B_+	UBL4B	213	80	178	335	32	247	277
chr1:110709683-110709702_SLC6A17_+	SLC6A17	403	412	341	353	445	395	207
chr1:110714770-110714789_SLC6A17_-	SLC6A17	307	342	383	310	372	446	83
chr1:110716676-110716695_SLC6A17_-	SLC6A17	158	272	404	392	282	275	414
chr1:110717507-110717526_SLC6A17_+	SLC6A17	174	124	405	230	93	351	164
chr1:11073833-11073852_TARDBP_+	TARDBP	70	2	49	43	0	43	0
chr1:11073838-11073857_TARDBP_+	TARDBP	96	1	1	12	0	0	0
chr1:11073853-11073872_TARDBP_+	TARDBP	288	50	94	39	24	0	0
chr1:110754135-110754154_KCNC4_+	KCNC4	691	875	713	977	1218	563	884
chr1:110754205-110754224_KCNC4_+	KCNC4	67	44	104	10	15	172	8
chr1:110765676-110765695_KCNC4_+	KCNC4	346	383	362	587	114	389	929
chr1:110766379-110766398_KCNC4_+	KCNC4	127	130	326	149	277	269	11
chr1:11076979-11076998_TARDBP_+	TARDBP	278	152	69	92	252	16	3
chr1:110882184-110882203_RBM15_+	RBM15	145	120	186	156	30	85	154
chr1:110882280-110882299_RBM15_+	RBM15	153	86	142	136	41	42	261
chr1:110883107-110883126_RBM15_+	RBM15	102	111	97	329	188	30	352
chr1:110883420-110883439_RBM15_-	RBM15	111	43	38	83	19	25	52
chr1:110921793-110921812_SLC16A4_-	SLC16A4	178	122	326	305	161	380	230
chr1:110923721-110923740_SLC16A4_+	SLC16A4	233	259	528	353	134	823	410
chr1:110925490-110925509_SLC16A4_+	SLC16A4	174	495	440	347	791	602	182
chr1:110931936-110931955_SLC16A4_-	SLC16A4	41	39	47	46	187	6	11
chr1:110944171-110944190_LAMTOR5_-	LAMTOR5	131	63	122	131	23	62	38
chr1:110946547-110946566_LAMTOR5_+	LAMTOR5	247	124	301	146	155	330	114
chr1:110946635-110946654_LAMTOR5_+	LAMTOR5	104	230	37	141	85	26	46
chr1:110948965-110948984_LAMTOR5_+	LAMTOR5	169	72	190	93	135	107	44
chr1:110993874-110993893_PROK1_-	PROK1	168	216	279	433	373	517	562
chr1:110993889-110993908_PROK1_+	PROK1	115	131	157	294	64	137	256
chr1:110996586-110996605_PROK1_+	PROK1	358	559	801	436	719	602	638
chr1:110996676-110996695_PROK1_+	PROK1	178	279	154	311	384	192	331
chr1:11105513-11105532_MASP2_+	MASP2	157	363	467	484	451	615	621
chr1:111060540-111060559_KCNA10_+	KCNA10	87	64	92	131	14	304	67
chr1:111060683-111060702_KCNA10_-	KCNA10	62	60	58	47	96	76	6
chr1:111061248-111061267_KCNA10_+	KCNA10	123	210	160	175	108	108	112
chr1:111061373-111061392_KCNA10_-	KCNA10	183	165	245	148	188	217	159
chr1:11106704-11106723_MASP2_+	MASP2	273	172	387	299	169	205	199
chr1:11106950-11106969_MASP2_+	MASP2	138	216	402	153	411	220	162
chr1:11107244-11107263_MASP2_+	MASP2	57	148	196	100	64	196	28
chr1:111146470-111146489_KCNA2_-	KCNA2	113	85	60	105	236	58	73
chr1:111146507-111146526_KCNA2_+	KCNA2	189	302	144	347	431	184	421
chr1:111147002-111147021_KCNA2_-	KCNA2	84	46	53	118	18	19	67
chr1:111147038-111147057_KCNA2_-	KCNA2	88	37	156	174	102	120	391
chr1:11116644-11116663_SRM_+	SRM	146	165	169	192	29	104	77
chr1:11118872-11118891_SRM_+	SRM	200	190	167	148	20	58	28
chr1:11119383-11119402_SRM_-	SRM	259	220	279	158	149	246	132
chr1:11119935-11119954_SRM_+	SRM	105	112	134	145	36	71	267
chr1:111216016-111216035_KCNA3_+	KCNA3	151	222	113	211	421	65	291
chr1:111216547-111216566_KCNA3_+	KCNA3	164	48	101	80	23	54	30
chr1:111217126-111217145_KCNA3_+	KCNA3	133	260	277	71	179	121	6
chr1:111217269-111217288_KCNA3_-	KCNA3	232	286	263	277	181	209	293
chr1:111435052-111435071_CD53_-	CD53	89	86	286	145	65	376	145
chr1:111436992-111437011_CD53_-	CD53	195	122	449	123	137	477	93
chr1:111437623-111437642_CD53_-	CD53	286	501	365	380	576	239	172
chr1:111439296-111439315_CD53_+	CD53	241	50	61	62	10	23	12
chr1:1114672-1114691_TTLL10_+	TTLL10	318	276	244	194	157	82	110
chr1:111490672-111490691_LRIF1_+	LRIF1	213	212	215	160	89	182	50
chr1:111492545-111492564_LRIF1_+	LRIF1	296	269	623	173	140	872	220
chr1:111494834-111494853_LRIF1_+	LRIF1	123	165	102	217	104	45	238
chr1:1115048-1115067_TTLL10_-	TTLL10	140	277	446	184	207	266	269
chr1:111506245-111506264_LRIF1_-	LRIF1	295	287	475	337	192	349	342
chr1:11151075-11151094_EXOSC10_+	EXOSC10	256	254	182	395	147	158	187
chr1:1115574-1115593_TTLL10_-	TTLL10	290	462	688	603	104	218	718
chr1:11155915-11155934_EXOSC10_-	EXOSC10	185	104	154	76	177	139	84
chr1:11158079-11158098_EXOSC10_-	EXOSC10	251	173	134	201	9	16	218
chr1:1115914-1115933_TTLL10_-	TTLL10	57	214	84	14	97	21	0
chr1:11159827-11159846_EXOSC10_-	EXOSC10	85	13	22	57	25	5	25
chr1:111663183-111663202_DRAM2_+	DRAM2	366	278	493	746	292	308	963
chr1:111674056-111674075_DRAM2_+	DRAM2	232	277	276	354	303	265	435
chr1:111674125-111674144_DRAM2_+	DRAM2	114	115	149	133	353	89	46
chr1:111674134-111674153_DRAM2_+	DRAM2	23	67	70	39	92	25	54
chr1:111690338-111690357_CEPT1_+	CEPT1	78	52	60	252	39	1	324
chr1:111690497-111690516_CEPT1_+	CEPT1	21	29	78	54	41	55	18
chr1:111702008-111702027_CEPT1_-	CEPT1	93	197	126	208	91	76	169
chr1:111724890-111724909_CEPT1_+	CEPT1	148	315	200	318	161	42	304
chr1:111739833-111739852_DENND2D_+	DENND2D	205	75	208	214	417	281	129
chr1:111740578-111740597_DENND2D_+	DENND2D	274	92	224	110	288	604	38
chr1:111742247-111742266_DENND2D_-	DENND2D	55	69	182	35	115	59	17
chr1:111743021-111743040_DENND2D_+	DENND2D	233	88	523	166	59	355	372
chr1:111770348-111770367_CHI3L2_+	CHI3L2	84	86	158	225	94	75	88
chr1:111777535-111777554_CHI3L2_-	CHI3L2	222	174	148	187	183	106	117
chr1:111778263-111778282_CHI3L2_+	CHI3L2	160	61	214	158	154	310	94
chr1:111781520-111781539_CHI3L2_-	CHI3L2	275	39	158	220	24	295	202
chr1:111853091-111853110_CHIA_-	CHIA	106	104	252	197	460	495	173
chr1:111854962-111854981_CHIA_-	CHIA	135	32	94	105	51	161	36
chr1:111858003-111858022_CHIA_-	CHIA	54	48	60	8	206	148	6
chr1:111860338-111860357_CHIA_+	CHIA	180	142	122	163	110	141	125
chr1:111889597-111889616_PIFO_-	PIFO	43	44	42	10	189	48	2
chr1:111890373-111890392_PIFO_+	PIFO	31	29	227	68	65	751	50
chr1:111891247-111891266_PIFO_+	PIFO	319	458	349	305	571	422	217
chr1:111892731-111892750_PIFO_-	PIFO	3	0	14	25	0	3	4
chr1:111957616-111957635_OVGP1_+	OVGP1	249	319	301	283	756	305	242
chr1:111969141-111969160_OVGP1_+	OVGP1	31	28	53	83	54	43	57
chr1:111969686-111969705_OVGP1_-	OVGP1	110	34	145	71	83	38	5
chr1:111970326-111970345_OVGP1_-	OVGP1	331	390	520	779	545	294	1828
chr1:111985950-111985969_WDR77_+	WDR77	211	198	77	140	137	26	52
chr1:111989719-111989738_WDR77_-	WDR77	52	7	0	10	0	0	0
chr1:111990075-111990094_WDR77_-	WDR77	245	3	10	7	0	5	0
chr1:111991383-111991402_WDR77_+	WDR77	377	128	35	138	128	0	52
chr1:111992157-111992176_ATP5F1_+	ATP5F1	178	153	62	146	146	10	244
chr1:111992174-111992193_ATP5F1_-	ATP5F1	96	86	49	63	80	12	63
chr1:111996878-111996897_ATP5F1_-	ATP5F1	169	168	485	216	187	732	69
chr1:111996917-111996936_ATP5F1_+	ATP5F1	442	373	564	517	137	530	322
chr1:112020308-112020327_C1orf162_-	C1orf162	100	84	469	152	90	1743	73
chr1:112020376-112020395_C1orf162_+	C1orf162	441	459	682	688	428	408	771
chr1:112020600-112020619_C1orf162_+	C1orf162	111	129	126	183	397	76	133
chr1:112020601-112020620_C1orf162_+	C1orf162	242	84	163	205	79	103	321
chr1:112042941-112042960_ADORA3_+	ADORA3	183	99	132	134	94	60	128
chr1:112042943-112042962_ADORA3_+	ADORA3	101	100	77	120	96	45	99
chr1:112045647-112045666_ADORA3_+	ADORA3	370	186	143	285	115	73	127
chr1:112045756-112045775_ADORA3_+	ADORA3	26	1	29	0	25	17	0
chr1:112234009-112234028_RAP1A_-	RAP1A	319	484	893	445	406	1062	265
chr1:112246043-112246062_RAP1A_+	RAP1A	307	326	374	221	181	529	232
chr1:112246044-112246063_RAP1A_+	RAP1A	160	60	109	88	22	38	35
chr1:112247032-112247051_RAP1A_+	RAP1A	137	174	133	100	197	140	47
chr1:112269720-112269739_FAM212B_-	FAM212B	38	2	40	43	0	31	20
chr1:112269778-112269797_FAM212B_-	FAM212B	70	40	73	97	28	84	56
chr1:112270308-112270327_FAM212B_-	FAM212B	97	76	86	81	70	83	6
chr1:112281858-112281877_FAM212B_-	FAM212B	113	96	163	225	66	138	101
chr1:112298531-112298550_DDX20_+	DDX20	236	330	730	480	315	1034	595
chr1:112303136-112303155_DDX20_-	DDX20	18	6	6	24	0	0	57
chr1:112305360-112305379_DDX20_+	DDX20	231	3	21	11	0	0	0
chr1:112305542-112305561_DDX20_+	DDX20	362	93	50	76	23	3	36
chr1:112319761-112319780_KCND3_+	KCND3	345	336	485	487	211	541	429
chr1:112323329-112323348_KCND3_-	KCND3	191	446	419	347	698	508	228
chr1:112329577-112329596_KCND3_-	KCND3	154	97	125	286	79	203	336
chr1:11249846-11249865_ANGPTL7_+	ANGPTL7	248	79	185	235	75	179	458
chr1:11252333-11252352_ANGPTL7_-	ANGPTL7	98	205	273	231	649	85	105
chr1:112524634-112524653_KCND3_-	KCND3	176	422	166	137	346	8	62
chr1:11253646-11253665_ANGPTL7_+	ANGPTL7	245	496	513	457	374	652	369
chr1:11254695-11254714_ANGPTL7_+	ANGPTL7	173	96	241	152	233	321	26
chr1:112958841-112958860_CTTNBP2NL_+	CTTNBP2NL	119	153	290	233	148	308	180
chr1:112991725-112991744_CTTNBP2NL_+	CTTNBP2NL	54	17	63	42	0	133	8
chr1:112991746-112991765_CTTNBP2NL_+	CTTNBP2NL	134	78	104	141	82	87	80
chr1:112999254-112999273_CTTNBP2NL_+	CTTNBP2NL	73	146	131	198	174	246	82
chr1:113052063-113052082_WNT2B_-	WNT2B	292	133	213	147	45	163	65
chr1:113057541-113057560_WNT2B_-	WNT2B	89	227	256	161	201	231	95
chr1:113058783-113058802_WNT2B_+	WNT2B	171	130	356	120	12	416	61
chr1:113059945-113059964_WNT2B_-	WNT2B	155	94	127	85	97	143	154
chr1:113084652-113084671_ST7L_+	ST7L	26	30	26	45	43	2	16
chr1:113119655-113119674_ST7L_-	ST7L	151	204	143	140	72	181	45
chr1:113126721-113126740_ST7L_+	ST7L	0	0	0	0	0	0	0
chr1:11316096-11316115_MTOR_+	MTOR	113	12	21	34	0	0	0
chr1:113161534-113161553_ST7L_-	ST7L	151	183	365	247	244	336	503
chr1:11317085-11317104_MTOR_-	MTOR	257	75	103	229	42	116	213
chr1:11318525-11318544_MTOR_+	MTOR	81	33	54	39	0	41	10
chr1:11319358-11319377_MTOR_-	MTOR	47	22	19	45	32	3	31
chr1:113197093-113197112_CAPZA1_+	CAPZA1	264	379	671	338	631	1166	320
chr1:113197280-113197299_CAPZA1_-	CAPZA1	136	498	276	418	545	201	377
chr1:113209707-113209726_CAPZA1_+	CAPZA1	224	230	172	144	289	214	35
chr1:113212164-113212183_CAPZA1_+	CAPZA1	172	111	20	134	201	26	40
chr1:113231662-113231681_MOV10_-	MOV10	176	135	112	198	152	74	118
chr1:113232135-113232154_MOV10_+	MOV10	193	123	578	274	180	638	199
chr1:113232498-113232517_MOV10_-	MOV10	128	236	189	229	435	102	285
chr1:113234302-113234321_MOV10_+	MOV10	144	295	216	303	448	256	264
chr1:113244227-113244246_RHOC_-	RHOC	104	72	199	146	159	292	112
chr1:113245184-113245203_RHOC_-	RHOC	49	89	70	113	69	55	96
chr1:113245658-113245677_RHOC_+	RHOC	244	259	283	250	459	434	502
chr1:113246328-113246347_RHOC_-	RHOC	224	307	783	381	273	700	230
chr1:113255040-113255059_PPM1J_-	PPM1J	165	280	457	98	275	397	123
chr1:113255427-113255446_PPM1J_+	PPM1J	347	271	465	301	569	478	224
chr1:113256126-113256145_PPM1J_-	PPM1J	130	168	272	212	61	139	398
chr1:113257899-113257918_PPM1J_-	PPM1J	96	80	189	178	104	255	206
chr1:113264867-113264886_FAM19A3_+	FAM19A3	206	239	245	219	816	488	73
chr1:113265659-113265678_FAM19A3_-	FAM19A3	88	95	250	109	74	123	48
chr1:113265762-113265781_FAM19A3_+	FAM19A3	166	180	90	61	183	79	141
chr1:113266715-113266734_FAM19A3_+	FAM19A3	194	345	729	369	529	1041	552
chr1:11333762-11333781_UBIAD1_+	UBIAD1	418	507	586	593	477	312	794
chr1:11333789-11333808_UBIAD1_-	UBIAD1	204	47	232	193	0	278	189
chr1:11345760-11345779_UBIAD1_-	UBIAD1	131	350	281	289	286	652	287
chr1:11345771-11345790_UBIAD1_+	UBIAD1	129	169	314	186	153	572	426
chr1:113459909-113459928_SLC16A1_+	SLC16A1	239	209	970	390	249	1017	254
chr1:113460418-113460437_SLC16A1_-	SLC16A1	104	242	333	222	197	188	91
chr1:113471724-113471743_SLC16A1_+	SLC16A1	190	251	192	241	400	474	138
chr1:113471823-113471842_SLC16A1_+	SLC16A1	154	47	180	226	62	157	321
chr1:113616162-113616181_LRIG2_-	LRIG2	321	304	315	360	229	475	267
chr1:113636987-113637006_LRIG2_-	LRIG2	117	240	131	122	740	58	170
chr1:113637263-113637282_LRIG2_+	LRIG2	26	22	48	91	33	60	76
chr1:113638591-113638610_LRIG2_+	LRIG2	218	237	452	328	156	414	269
chr1:113933918-113933937_MAGI3_-	MAGI3	153	104	174	138	146	125	112
chr1:1139451-1139470_TNFRSF18_+	TNFRSF18	76	195	255	127	156	197	212
chr1:1139826-1139845_TNFRSF18_-	TNFRSF18	400	263	166	428	365	194	523
chr1:1140733-1140752_TNFRSF18_+	TNFRSF18	171	260	583	398	293	775	428
chr1:1140801-1140820_TNFRSF18_+	TNFRSF18	189	223	690	392	104	446	237
chr1:114123180-114123199_MAGI3_-	MAGI3	526	466	428	495	355	592	609
chr1:114133241-114133260_MAGI3_+	MAGI3	96	99	181	177	151	208	97
chr1:114137123-114137142_MAGI3_-	MAGI3	120	131	212	94	203	411	49
chr1:114252916-114252935_PHTF1_-	PHTF1	129	30	157	131	53	96	83
chr1:114254370-114254389_PHTF1_-	PHTF1	234	157	196	242	151	118	342
chr1:114269083-114269102_PHTF1_+	PHTF1	146	199	359	212	108	289	87
chr1:114301296-114301315_PHTF1_-	PHTF1	179	256	193	223	312	98	196
chr1:114319963-114319982_RSBN1_-	RSBN1	310	209	310	170	97	362	110
chr1:114320411-114320430_RSBN1_-	RSBN1	141	120	224	299	56	79	138
chr1:114340262-114340281_RSBN1_-	RSBN1	217	190	199	158	405	44	76
chr1:114354800-114354819_RSBN1_-	RSBN1	263	312	415	159	369	205	69
chr1:114377605-114377624_PTPN22_-	PTPN22	172	155	358	268	377	212	228
chr1:114401161-114401180_PTPN22_-	PTPN22	202	313	291	388	1020	332	472
chr1:114401180-114401199_PTPN22_-	PTPN22	325	298	726	383	313	856	133
chr1:114401645-114401664_PTPN22_+	PTPN22	302	265	157	258	149	234	320
chr1:114424405-114424424_BCL2L15_-	BCL2L15	533	417	596	392	456	603	347
chr1:114424407-114424426_BCL2L15_+	BCL2L15	126	61	110	147	64	86	149
chr1:114429218-114429237_BCL2L15_+	BCL2L15	250	102	175	190	285	234	346
chr1:114429887-114429906_BCL2L15_+	BCL2L15	56	212	71	233	214	79	414
chr1:114443903-114443922_AP4B1_-	AP4B1	155	207	103	142	280	103	134
chr1:114444401-114444420_AP4B1_+	AP4B1	283	238	333	279	545	391	188
chr1:114445243-114445262_AP4B1_+	AP4B1	180	202	202	443	132	90	552
chr1:114447321-114447340_AP4B1_-	AP4B1	118	113	216	118	19	210	109
chr1:114448240-114448259_DCLRE1B_-	DCLRE1B	149	66	190	130	91	81	11
chr1:114449623-114449642_DCLRE1B_+	DCLRE1B	381	186	562	276	85	191	130
chr1:114450764-114450783_DCLRE1B_-	DCLRE1B	153	94	115	70	71	77	65
chr1:114454264-114454283_DCLRE1B_-	DCLRE1B	43	15	53	108	5	0	101
chr1:114483384-114483403_HIPK1_+	HIPK1	173	143	297	345	194	184	311
chr1:114497378-114497397_HIPK1_-	HIPK1	317	228	259	215	128	134	138
chr1:114500819-114500838_HIPK1_-	HIPK1	153	109	103	186	159	50	238
chr1:114505039-114505058_HIPK1_+	HIPK1	451	510	394	363	547	252	165
chr1:114522213-114522232_OLFML3_-	OLFML3	108	22	163	145	4	166	38
chr1:114523055-114523074_OLFML3_+	OLFML3	130	187	87	88	62	53	86
chr1:114523093-114523112_OLFML3_+	OLFML3	214	203	169	197	72	44	204
chr1:114523788-114523807_OLFML3_-	OLFML3	257	25	229	104	6	84	61
chr1:114641862-114641881_SYT6_+	SYT6	77	156	111	139	208	56	184
chr1:114646244-114646263_SYT6_-	SYT6	135	152	404	683	83	497	464
chr1:114680140-114680159_SYT6_-	SYT6	34	16	20	67	13	9	39
chr1:114682550-114682569_SYT6_+	SYT6	182	123	228	303	54	376	829
chr1:1147067-1147086_TNFRSF4_+	TNFRSF4	108	182	203	78	168	186	108
chr1:1147390-1147409_TNFRSF4_+	TNFRSF4	279	521	499	661	609	399	627
chr1:1148032-1148051_TNFRSF4_+	TNFRSF4	164	255	194	357	61	205	723
chr1:1149088-1149107_TNFRSF4_-	TNFRSF4	86	216	37	290	208	22	310
chr1:114964155-114964174_TRIM33_-	TRIM33	121	209	89	98	284	135	81
chr1:114967328-114967347_TRIM33_-	TRIM33	272	427	255	238	407	223	237
chr1:114968230-114968249_TRIM33_+	TRIM33	257	485	600	783	1042	426	708
chr1:115053199-115053218_TRIM33_-	TRIM33	548	418	382	312	300	533	141
chr1:115112643-115112662_BCAS2_-	BCAS2	229	50	120	45	90	62	0
chr1:115113340-115113359_BCAS2_-	BCAS2	138	9	24	4	0	4	0
chr1:115123940-115123959_BCAS2_-	BCAS2	281	74	102	207	40	32	206
chr1:115124116-115124135_BCAS2_+	BCAS2	188	13	143	96	19	14	13
chr1:115144179-115144198_DENND2C_-	DENND2C	376	743	467	703	742	369	845
chr1:115144773-115144792_DENND2C_-	DENND2C	230	287	372	318	424	351	154
chr1:115151426-115151445_DENND2C_-	DENND2C	142	76	123	182	57	103	132
chr1:115168169-115168188_DENND2C_+	DENND2C	109	237	112	260	154	38	112
chr1:115220019-115220038_AMPD1_+	AMPD1	75	56	62	133	99	26	202
chr1:115222314-115222333_AMPD1_-	AMPD1	162	222	210	271	158	352	217
chr1:115226899-115226918_AMPD1_-	AMPD1	127	183	291	534	516	518	699
chr1:115231198-115231217_AMPD1_+	AMPD1	70	34	52	46	27	1	6
chr1:115252309-115252328_NRAS_-	NRAS	139	190	483	247	236	323	144
chr1:115256484-115256503_NRAS_-	NRAS	323	259	671	280	507	470	195
chr1:115258659-115258678_NRAS_+	NRAS	402	255	553	245	129	227	258
chr1:115258763-115258782_NRAS_-	NRAS	157	138	212	217	253	238	69
chr1:115272972-115272991_CSDE1_+	CSDE1	326	529	490	327	441	411	78
chr1:115275326-115275345_CSDE1_+	CSDE1	110	23	91	94	0	3	99
chr1:115276441-115276460_CSDE1_-	CSDE1	265	85	272	269	93	170	194
chr1:115280662-115280681_CSDE1_-	CSDE1	218	27	57	175	10	2	49
chr1:115319017-115319036_SIKE1_-	SIKE1	277	223	203	206	143	229	463
chr1:115322812-115322831_SIKE1_-	SIKE1	97	55	287	134	79	348	236
chr1:115323096-115323115_SIKE1_-	SIKE1	214	64	99	113	54	56	134
chr1:115323196-115323215_SIKE1_+	SIKE1	113	97	225	93	134	322	141
chr1:115398168-115398187_SYCP1_-	SYCP1	144	76	236	211	46	159	124
chr1:115400074-115400093_SYCP1_+	SYCP1	45	14	150	96	4	105	119
chr1:115403350-115403369_SYCP1_+	SYCP1	177	95	294	190	180	256	112
chr1:1154170-1154189_SDF4_-	SDF4	228	126	481	445	289	666	320
chr1:115524125-115524144_SYCP1_-	SYCP1	231	284	291	310	233	254	107
chr1:115576117-115576136_TSHB_-	TSHB	421	242	338	244	298	316	305
chr1:115576123-115576142_TSHB_+	TSHB	131	88	195	152	58	157	114
chr1:115576695-115576714_TSHB_-	TSHB	248	442	341	264	332	355	320
chr1:115576696-115576715_TSHB_-	TSHB	94	198	187	135	131	568	50
chr1:115593128-115593147_TSPAN2_+	TSPAN2	275	364	329	300	333	446	287
chr1:115600178-115600197_TSPAN2_-	TSPAN2	79	126	40	42	201	43	15
chr1:115603126-115603145_TSPAN2_+	TSPAN2	114	290	170	191	263	90	191
chr1:115615524-115615543_TSPAN2_+	TSPAN2	61	57	54	98	45	65	104
chr1:11561766-11561785_PTCHD2_-	PTCHD2	247	296	601	218	470	815	230
chr1:11562880-11562899_PTCHD2_-	PTCHD2	396	515	652	742	266	417	611
chr1:11574448-11574467_PTCHD2_+	PTCHD2	137	296	542	267	294	490	172
chr1:11575540-11575559_PTCHD2_-	PTCHD2	100	84	201	132	101	341	112
chr1:115828757-115828776_NGF_-	NGF	245	332	702	454	182	1626	640
chr1:115828828-115828847_NGF_+	NGF	147	130	142	276	65	186	731
chr1:115829203-115829222_NGF_-	NGF	153	172	106	200	124	53	164
chr1:115829334-115829353_NGF_-	NGF	267	226	596	395	149	585	307
chr1:1158675-1158694_SDF4_-	SDF4	78	66	93	298	97	57	444
chr1:1159266-1159285_SDF4_-	SDF4	183	179	152	127	74	61	106
chr1:116202356-116202375_VANGL1_-	VANGL1	204	152	166	81	143	135	35
chr1:116206754-116206773_VANGL1_-	VANGL1	109	154	223	103	164	268	102
chr1:116224991-116225010_VANGL1_-	VANGL1	299	162	283	161	86	514	129
chr1:116226583-116226602_VANGL1_-	VANGL1	119	231	532	271	126	746	262
chr1:116247796-116247815_CASQ2_+	CASQ2	277	141	173	128	84	132	175
chr1:116260462-116260481_CASQ2_+	CASQ2	91	68	132	330	76	63	277
chr1:116280941-116280960_CASQ2_-	CASQ2	207	101	162	246	114	107	165
chr1:116311045-116311064_CASQ2_+	CASQ2	5	3	10	55	0	4	0
chr1:116380607-116380626_NHLH2_+	NHLH2	138	48	60	249	173	58	161
chr1:116380685-116380704_NHLH2_+	NHLH2	86	61	188	146	84	76	108
chr1:116380873-116380892_NHLH2_-	NHLH2	348	399	476	448	201	267	338
chr1:116380906-116380925_NHLH2_-	NHLH2	299	206	547	506	445	288	662
chr1:1163883-1163902_SDF4_-	SDF4	194	159	401	118	247	275	14
chr1:116519257-116519276_SLC22A15_+	SLC22A15	187	354	429	216	235	337	251
chr1:116534648-116534667_SLC22A15_+	SLC22A15	280	448	689	471	732	1330	784
chr1:116563433-116563452_SLC22A15_+	SLC22A15	301	442	385	454	523	607	625
chr1:116573989-116574008_SLC22A15_+	SLC22A15	216	303	206	318	401	127	467
chr1:116655233-116655252_MAB21L3_+	MAB21L3	176	255	251	179	313	243	77
chr1:116663561-116663580_MAB21L3_+	MAB21L3	45	96	35	82	155	20	104
chr1:116666754-116666773_MAB21L3_-	MAB21L3	270	638	578	497	692	561	323
chr1:116670192-116670211_MAB21L3_+	MAB21L3	149	220	200	144	199	198	165
chr1:1167925-1167944_B3GALT6_+	B3GALT6	334	705	593	384	1109	287	649
chr1:1168263-1168282_B3GALT6_-	B3GALT6	0	0	0	30	0	0	8
chr1:1168489-1168508_B3GALT6_+	B3GALT6	0	0	0	0	0	0	0
chr1:1168516-1168535_B3GALT6_+	B3GALT6	87	307	159	131	604	38	156
chr1:116930761-116930780_ATP1A1_-	ATP1A1	423	99	36	10	61	69	5
chr1:116931299-116931318_ATP1A1_+	ATP1A1	215	104	89	152	62	25	38
chr1:116931560-116931579_ATP1A1_-	ATP1A1	359	19	16	56	0	0	18
chr1:116932288-116932307_ATP1A1_+	ATP1A1	146	45	43	168	12	21	191
chr1:117078589-117078608_CD58_-	CD58	129	277	212	164	453	174	43
chr1:117078773-117078792_CD58_+	CD58	131	180	135	136	121	119	153
chr1:117078820-117078839_CD58_+	CD58	224	83	101	196	138	71	68
chr1:11708804-11708823_FBXO2_-	FBXO2	123	27	111	176	19	35	98
chr1:11709251-11709270_FBXO2_+	FBXO2	128	87	54	173	50	47	180
chr1:11710701-11710720_FBXO2_+	FBXO2	400	295	239	364	174	525	556
chr1:11710874-11710893_FBXO2_-	FBXO2	386	523	631	190	301	664	306
chr1:117113574-117113593_CD58_-	CD58	56	156	130	82	138	83	39
chr1:117142717-117142736_IGSF3_+	IGSF3	67	95	53	44	112	24	13
chr1:117146630-117146649_IGSF3_-	IGSF3	211	82	128	66	39	145	37
chr1:117150684-117150703_IGSF3_-	IGSF3	271	469	120	152	245	15	46
chr1:117156416-117156435_IGSF3_-	IGSF3	276	72	107	114	93	34	18
chr1:11718355-11718374_FBXO44_+	FBXO44	174	258	180	195	389	219	20
chr1:11718609-11718628_FBXO44_+	FBXO44	98	213	226	129	272	189	77
chr1:11718903-11718922_FBXO44_+	FBXO44	236	483	457	219	1223	232	284
chr1:11721226-11721245_FBXO44_+	FBXO44	285	203	218	435	201	155	321
chr1:117236798-117236817_C1orf137_+	C1orf137	314	341	186	88	334	372	30
chr1:117237450-117237469_C1orf137_-	C1orf137	471	300	567	668	616	444	787
chr1:117237456-117237475_C1orf137_+	C1orf137	87	115	114	92	129	125	182
chr1:117248605-117248624_C1orf137_+	C1orf137	43	143	59	79	189	34	58
chr1:117307158-117307177_CD2_-	CD2	144	67	140	296	55	191	224
chr1:117311202-117311221_CD2_-	CD2	396	471	556	479	452	307	570
chr1:117311241-117311260_CD2_-	CD2	260	597	648	375	655	449	385
chr1:117311295-117311314_CD2_-	CD2	142	166	300	328	386	269	380
chr1:11731366-11731385_FBXO6_-	FBXO6	98	157	207	127	86	59	54
chr1:11732003-11732022_FBXO6_+	FBXO6	97	15	168	146	72	68	129
chr1:11733390-11733409_FBXO6_-	FBXO6	134	74	566	266	75	481	323
chr1:11733812-11733831_FBXO6_+	FBXO6	303	225	480	421	183	197	373
chr1:11736954-11736973_MAD2L2_-	MAD2L2	117	76	97	74	1	52	7
chr1:11737641-11737660_MAD2L2_+	MAD2L2	180	57	137	93	0	0	1
chr1:11740499-11740518_MAD2L2_-	MAD2L2	315	99	198	140	0	5	3
chr1:11740621-11740640_MAD2L2_-	MAD2L2	493	307	465	362	129	238	267
chr1:117484572-117484591_PTGFRN_+	PTGFRN	57	65	14	53	46	4	58
chr1:117487575-117487594_PTGFRN_-	PTGFRN	100	58	121	35	5	110	3
chr1:117491997-117492016_PTGFRN_-	PTGFRN	370	508	964	576	959	1177	592
chr1:117504201-117504220_PTGFRN_+	PTGFRN	103	86	172	181	195	137	164
chr1:117552519-117552538_CD101_-	CD101	138	214	256	322	251	641	165
chr1:117554472-117554491_CD101_-	CD101	386	291	378	344	378	427	336
chr1:117556071-117556090_CD101_+	CD101	173	104	46	103	264	76	99
chr1:117559818-117559837_CD101_+	CD101	65	186	184	141	570	142	94
chr1:117603091-117603110_TTF2_+	TTF2	413	136	260	322	143	122	146
chr1:117605024-117605043_TTF2_-	TTF2	68	19	90	66	1	52	42
chr1:117616324-117616343_TTF2_+	TTF2	76	7	32	4	0	27	2
chr1:117618228-117618247_TTF2_-	TTF2	245	211	320	304	101	278	203
chr1:117656047-117656066_TRIM45_+	TRIM45	215	142	346	170	128	364	111
chr1:117658298-117658317_TRIM45_-	TRIM45	69	41	90	95	75	158	124
chr1:117660727-117660746_TRIM45_-	TRIM45	242	300	314	154	400	167	115
chr1:117663627-117663646_TRIM45_-	TRIM45	224	320	259	210	934	105	433
chr1:11766745-11766764_DRAXIN_+	DRAXIN	275	211	425	187	132	228	74
chr1:11769410-11769429_DRAXIN_-	DRAXIN	59	74	14	290	67	1	292
chr1:117695877-117695896_VTCN1_-	VTCN1	133	56	219	83	38	171	1
chr1:117695885-117695904_VTCN1_+	VTCN1	174	212	296	127	238	135	60
chr1:117695933-117695952_VTCN1_+	VTCN1	131	235	215	371	521	176	457
chr1:117699348-117699367_VTCN1_-	VTCN1	93	82	118	122	67	56	118
chr1:11771945-11771964_DRAXIN_-	DRAXIN	194	291	305	170	196	289	118
chr1:11772429-11772448_DRAXIN_+	DRAXIN	221	125	273	133	314	270	59
chr1:1178501-1178520_FAM132A_-	FAM132A	104	122	103	41	18	54	24
chr1:1178846-1178865_FAM132A_+	FAM132A	312	503	325	296	616	376	333
chr1:117910842-117910861_MAN1A2_+	MAN1A2	197	223	193	281	372	124	272
chr1:1179360-1179379_FAM132A_+	FAM132A	381	553	323	318	176	266	341
chr1:117944992-117945011_MAN1A2_+	MAN1A2	173	171	180	179	196	320	412
chr1:117957359-117957378_MAN1A2_-	MAN1A2	27	27	53	53	14	5	14
chr1:1179815-1179834_FAM132A_-	FAM132A	469	832	355	537	1248	351	540
chr1:117984925-117984944_MAN1A2_-	MAN1A2	158	252	248	365	272	248	701
chr1:11807529-11807548_AGTRAP_-	AGTRAP	309	475	614	300	431	287	332
chr1:11807553-11807572_AGTRAP_-	AGTRAP	283	251	398	500	333	478	474
chr1:11808535-11808554_AGTRAP_-	AGTRAP	120	131	242	68	28	31	73
chr1:11810221-11810240_AGTRAP_+	AGTRAP	144	111	126	227	91	39	158
chr1:118165578-118165597_FAM46C_+	FAM46C	86	61	372	208	307	579	230
chr1:118165598-118165617_FAM46C_-	FAM46C	292	381	549	234	495	395	307
chr1:118165924-118165943_FAM46C_+	FAM46C	399	751	564	632	1361	624	722
chr1:118166196-118166215_FAM46C_+	FAM46C	60	122	251	101	91	349	138
chr1:118420699-118420718_GDAP2_+	GDAP2	86	150	47	58	132	11	25
chr1:118426156-118426175_GDAP2_-	GDAP2	94	121	154	151	151	92	213
chr1:118441681-118441700_GDAP2_-	GDAP2	22	51	29	241	67	33	350
chr1:118462925-118462944_GDAP2_-	GDAP2	92	132	347	107	68	243	71
chr1:118477150-118477169_WDR3_+	WDR3	144	196	114	92	26	30	11
chr1:118481117-118481136_WDR3_-	WDR3	199	58	82	44	45	37	21
[truncated: 70,421 more rows]

## Sheet: WT_FBX_BFs
GENE	WT_BF	FBXko_BF
SOX9	7.54	36.236
[truncated: 18,042 more rows]
